# Supplementary material for: Impacts of Tourism on Wild Elephant Behavior in a Protected Area: Thresholds for Sustainable Wildlife Viewing
Source: Ecol Evol. 2026 Jan 12;16(1):e72842. doi: 10.1002/ece3.72842 (PMC12793899; doi:10.1002/ece3.72842)
Supplement: Supplementary file 1 — Data S1: ece372842‐sup‐0001‐Supinfo.zip. [file ECE3-16-e72842-s001.zip]

Archive with 3 entries (3 files):
- Kui Buri Sampling Data  (1).xlsx
- Supplement.docx
- KNP ALL YEARS FINAL_UPDATED APRIL 3.xlsx
