# Supplementary material for: Impacts of Tourism on Wild Elephant Behavior in a Protected Area: Thresholds for Sustainable Wildlife Viewing
Source: Ecol Evol. 2026 Jan 12;16(1):e72842. doi: 10.1002/ece3.72842 (PMC12793899; doi:10.1002/ece3.72842)
Supplement: Supplementary file 1 — Data S1: ece372842‐sup‐0001‐Supinfo.zip. [file ECE3-16-e72842-s001.zip › Kui Buri Sampling Data (1).xlsx]

## Sheet: Daily Register
Researchers	Date	Day of the week	Recorder	Daily Tourism Pressure	Start Time	End Time	No. ppl	No. tourists in the park	No. tourist vehicles in the park	Type vehicles	Weather	No. elephants	Other wildlife species	Total # other wildlife	Outside areas driven	Construction	Incident	Notes
Brooke, Bam, P'Kit, P'Yung	Oct. 5 2022	Wednesday	Brooke	None	14:00:00	17:45:00	4	0	0	P, R	O, W	10	0	0	1,2,3,4	N	0	Elephants seemed bothered and agitated by presence of gaur, there was a tree down on the road that was removed halfway through sampling
Brooke, Bam, P'Kit	Oct. 6 2022	Thursday	Brooke	None	14:00:00	18:00:00	3	0	0	P, R	O, W	3	0	0	1,2,3,4	N	0
Brooke, Rap, P'Kit	Oct. 12 2022	Wednesday	Brooke	None	14:00:00	18:00:00	4	0	0	P	S	2	3	8	1,2,4	N	0
Brooke, Rap, P'Kit	Oct. 13 2022	Thursday	Brooke	None	14:00:00	17:45:00	4	0	0	P	S	3	2	3	1,2,4	N	0
Brooke, David, P'Kit	Oct. 14 2022	Friday	Brooke	None	14:00:00	18:00:00	4	0	0	P	O	2	1	1	1,4	N	0
Brooke, Ranger	Oct. 17 2022	Monday	Brooke	None	14:00:00	17:45:00	2	0	0	P	O	19	0	0	-	N	1	INCIDENT: Musth bull approached car aggressively (same as oct. 21)
Brooke, Ranger	Oct. 18 2022	Tuesday	Brooke	None	14:00:00	17:30:00	2	0	0	P	O	16	4	7	-	N	0	Bush pig chased elephants
Brooke, P'Yung	Oct. 19 2022	Wednesday	Brooke	None	14:00:00	17:30:00	2	0	0	P	O, W	17	0	0	4	N	0
Brooke, P'Yung	Oct. 20 2022	Thursday	Brooke	None	14:00:00	17:45:00	2	0	0	P	O, W	23	1	2	4	Y	0	Brush clearing at start of safari area before viewpoint 1, lots of people and 2 dogs
Brooke, P'Yung	Oct. 21 2022	Friday	Brooke	None	14:00:00	17:45:00	2	0	0	P	R	23	1	1	4	Y	1	INCIDENT: Musth bull approached car aggressively - had to get back in car. Brush clearing again
Brooke, P'Kid	Oct. 24 2022	Monday	Brooke	None	15:00:00	17:30:00	2	0	0	P	R	1	0	0	1,2,3,4	N	0	Car got stucked in the first hour, heavy rain the night before
Brooke, P'Kit	Oct. 27 2022	Thursday	Brooke	None	14:00:00	18:00:00	2	0	0	P	O, R	24	0	0	1,2,3,4	N	0
Brooke, George, P'Kit	Oct. 29 2022	Saturday	Brooke	None	14:28:00	18:15:00	3	0	0	P	O	18	1	1	4	Y	0	Road to Outside area 1 washed out, construction people trunks and machinery in park
Brooke, George, P'Kit	Oct. 30 2022	Sunday	Brooke	None	14:28:00	18:00:00	3	0	0	P	S	20	1	1	2,3,4	Y	0	Road to Outside area 1 washed out, construction people trunks and machinery in park
Brooke, P'Neck	Oct. 31 2022	Monday	Brooke	None	14:00:00	18:00:00	4	0	0	P, R	S, W	6	0	0	4	N	0
												187	14	24			2
Brooke, George	Nov. 1 2022	Tuesday	Brooke	Extreme	14:00:00	18:00:00	2	96	20	P, S, R	O	2	2	5	-	N	0	First day of open tourist season
Brooke, George	Nov. 2 2022	Wednesday	Brooke	Extreme	14:00:00	18:00:00	2	93	24	P, S, R	S, W	2	1	1	-	N	0	Average dcb ~77
Brooke, P'Yung	Nov. 3 2022	Thursday	Brooke	High	14:00:00	18:00:00	2	80	22	P, S, R	S, W	2	0	0	1,2,3,4	N	0
Brooke, P'Neck	Nov. 4 2022	Friday	Brooke	Medium	14:00:00	18:00:00	2	53	18	P, S, R	S, W	2	0	0	1,2,3,4	N	0
Brooke	Nov. 5 2022	Saturday	Brooke	High	14:28:00	17:30:00	1	70	21	P, S, R	O	1	0	0	-	N	0	Averabe dcb 80
Brooke	Nov. 7 2022	Monday	Brooke	Low	14:00:00	18:00:00	1	27	10	P, S, R	O, R	3	0	0	-	N	1	INCIDENT: Tourists had to return to vehicles because of aggressive approaching female with a juvenile bull; during incidents elephants started about 70m away and approached to about 30m
Brooke, P'Kit	Nov. 12 2022	Saturday	Brooke	Extreme	14:00:00	18:00:00	3	63	24	P, S, R	O	24	1	1	1,2,3,4	N	0
Brooke, P'Kit	Nov. 13 2022	Sunday	Brooke	Low	14:00:00	18:00:00	3	29	11	P, S, R	O, R	10	0	0	1,2,3,4	N	0
Brooke	Nov. 14 2022	Monday	Brooke	High	14:00:00	18:00:00	1	80	19	P, S, R	R	0	0	0	-	N	0
Brooke	Nov. 15 2022	Tuesday	Brooke	Extreme	14:00:00	18:00:00	1	147	34	P, S, R	O	9	0	0	-	N	1	INCIDENT: An incident with a group of 7 elephants with a small calf, many many vehicles and high noise (~100 dcb), the elephants were openly agitated and ran across the street trumpeting, interaction lasted mutliple hours of elephants in a high stress state, a horn was honked and elephants separated
Brooke	Nov. 16 2022	Wednesday	Brooke	Extreme	14:00:00	18:00:00	1	92	24	P, S, R	O	5	1	1	-	N	0	Lots of people and noise, all of the rangers in the park in addition to full tourists
Brooke, P'Yung	Nov. 17 2022	Thursday	Brooke	High	14:00:00	18:00:00	2	37	20	P, S, R	R	1	0	0	1,2,3,4	N	0
Brooke, P'Yung	Nov. 18 2022	Friday	Brooke	Medium	14:00:00	18:00:00	2	59	15	P, S, R	O	6	1	1	1,2,3,4	N	0
Brooke	Nov. 22 2022	Tuesday	Brooke	Low	14:00:00	18:00:00	1	34	13	P, S, R	O, R	23	0	0	-	N	0	Low day
Brooke	Nov. 23 2022	Wednesday	Brooke	Medium	14:00:00	18:00:00	1	31	14	P, S, R	R	14	1	1	-	N	0	Low day
Brooke	Nov. 24 2022	Thursday	Brooke	Low	14:00:00	17:45:00	2	27	9	P, S, R	O	14	1	1	-	N	1	INCIDENT: 4:02 PM: Elephant, adult cow or bull charged mutliple vehicles (including mine). Cars were lined up along road where previous incident on 11/15/22 occurred. Approx. 8 cars lined up and around 50 ppl. Elephant head shook 4 times before approaching vehicle at rapid pace to charge. Pursued vehicles briefly and was within 20ft of car. Very dangerous with severe threat to life. No rangers pr…
Brooke	Nov. 26 2022	Saturday	Brooke	Medium	14:28:00	17:30:00	1	54	14	P, S, R	O, R	0	0	0	-	Y	0	Many rangers and entire KNP staff in park becasue of Kaeng krachan complex leader visiting. 2 dogs wandering around park as far as VP4. Rangers on foot throughout the park
Brooke	Nov. 27 2022	Sunday	Brooke	Low	14:00:00	18:00:00	1	34	12	P, S, R	S	4	0	0	-	N	0	Quiet day
Brooke	Nov. 28 2022	Monday	Brooke	Medium	14:00:00	18:00:00	1	46	17	P, S, R	S, W	11	0	0	-	N	0
Brooke, Antoinette, David	Nov. 29 2022	Tuesday	Brooke	Medium	14:28:00	18:00:00	3	62	18	P, S, R	S	3	0	0	2022-02-04	N	0	Last day of data collection for this season
								1214	359			136	8	11			3
												136
Brooke, P'Kit, P'Kong, Miew	June 1 2023	Thursday	Miew	None	13:33:00	18:00:00	4	0	0	P	S, W	0	0	0	1,2,3,4	N	0	First day of park closure, severe drought
Brooke, Miew, P'Boy	June 2 2023	Friday	Miew	None	14:00:00	18:00:00	3	0	0	P	O, W	1	2	6	1,2,3,4	N	0	Severe drought
Brooke, Miew, Lewis, James	June 5 2023	Monday	Miew	None	14:20:00	18:00:00	4	0	0	P	O	1	0	0	1,2,3,4	N	0	Severe drought
Brooke, Miew, James	June 6 2023	Tuesday	Miew	None	14:00:00	18:00:00	3	0	0	P	O, W	1	0	0	1,2,3,4	N	0	Severe drought, same elephant likely as day before
Brooke, Miew, Jack and Neck	June 7 2023	Wednesday	Miew	None	14:00:00	18:00:00	4	0	0	P	O, R	0	1	1	1,2,3,4	N	0	end of drought
Brooke, Miew, Jack and Neck	June 8 2023	Thursday	Miew	None	14:00:00	18:00:00	4	0	0	P	O, R	0	0	0	1,2,3,4	N	0
Brooke, Miew, James	June 9 2023	Friday	Miew	None	14:00:00	18:00:00	3	0	0	P	O	0	0	0	1,2,3,4	N	0	Brooke was stung
Brooke, Miew, P'Boy	June 12 2023	Monday	Miew	None	14:00:00	18:15:00	3	0	0	P	R	38	0	0	1	N	0
Brooke, Miew, P'Boy	June 13 2023	Tuesday	Miew	None	14:00:00	18:00:00	3	0	0	P	O, R	23	0	0	1,2	N	0
Brooke, Miew, P'Boy	June 14 2023	Wednesday	Miew	None	14:00:00	18:00:00	3	0	0	P	O	42	1	1	1,4	N	0
Brooke, Miew, P'Boy	June 15 2023	Thursday	Miew	None	14:00:00	18:00:00	3	0	0	P	O, R	29	0	0	1,2,3,4	N	0
Brooke, Miew, P'Boy	June 16 2023	Friday	Miew	None	14:00:00	18:00:00	3	0	0	P	O	32	0	0	1,2,3,4	N	0
Brooke, Miew, Jack and Neck	June 19 2023	Monday	Miew	None	14:00:00	18:00:00	4	0	0	P	S, O	39	2	8	1,4	N	0
Brooke, Miew, Jack and Neck	June 20 2023	Tuesday	Miew	None	14:00:00	17:30:00	4	0	0	P	S, O	21	0	0	4	N	0
Brooke, Miew and Neck	June 21 2023	Wednesday	Miew	None	14:00:00	18:00:00	3	0	0	P	S, O	40	0	0	1,2,3,4	N	0
Brooke, Jack	June 22 2023	Thursday	Miew	None	14:00:00	16:00:00	2	0	0	P	S, O	19	0	0	1,2,3,4	N	0
Brooke, Miew, P'Boy	June 26 2023	Monday	Miew	None	14:00:00	18:00:00	3	0	0	P	S, O	2	0	0	1,4	N	0
Brooke, Miew, Yok and Phet	June 27 2023	Tueday	Miew	None	14:00:00	17:45:00	4	0	0	P	S, O	13	0	0	1,2,3,4	N	0
Brooke, Miew, P'Boy	June 28 2023	Wednesday	Miew	None	14:00:00	18:00:00	3	0	0	P	S, O	0	0	0	1,2,3,4	Y	0	2 construction vehicles - CONSTRUCTION STARTED
Brooke, Miew, Ave and P'Boy	June 30 2023	Friday	Miew	None	14:00:00	18:00:00	4	0	0	P	S, W	0	2	76	1,2,3,4	Y	0	Heavy construction and fire burning at viewpoint 4
												301	8	92			0
Brooke, Miew and Ave	July 1 2023	Saturday	Miew	High	14:00:00	18:00:00	3	65	18	P, S, R	O, W	1	0	0	-	Y	0	First day of open season, heavy construction continues
Ave, SFS	July 2 2023	Sunday	Miew	Low	14:00:00	18:00:00	35	43	11	P, S, R	O	2	0	0	-	Y	0	Construction continues
Brooke, Miew	July 4 2023	Tuesday	Miew	High	14:00:00	18:00:00	2	76	18	P, S, R	O	2	1	2	-	Y	0
Brooke, Miew	July 5 2023	Wednesday	Miew	Low	14:00:00	18:00:00	2	29	8	P, S, R	O, S	15	0	0	-	Y	0
Ave, Miew	July 6 2023	Thurday	Miew	Medium	14:28:00	18:00:00	2	48	12	P, S, R	S, W	9	0	0	-	Y	0	Construction on the bridge
Ave, Miew, Neck, Jack	July 7 2023	Friday	Miew	High	14:00:00	17:45:00	2	80	20	P, S, R	S	1	1	4	1,2,3,4	Y	0	Construction with backhoe
Ave, Miew	July 8 2023	Saturday	Miew	High	14:00:00	18:00:00	2	68	15	P, S, R	R	0	1	2	-	Y	0	Heavy rain, rain washed the road away to viewpoint 4, STOP CONSTRUCTION DAY
Ave, Miew	July 11 2023	Tueday	Miew	Medium	14:00:00	17:30:00	2	57	16	P, S, R	O	16	1	1	-	Y	0	Construction at viewpoint 4 and burning, preparing the area for planting grassland
Ave, Miew	July 12 2023	Wednesday	Miew	Medium	15:00:00	18:00:00	2	45	11	P, S, R	S	0	0	0	-	Y	0	Construction at viewpoint 4
Ave, Miew, Yoong	July 13 2023	Thurday	Miew	Low	14:28:00	18:00:00	2	36	11	P, S, R	S	10	0	0	1,2,3,4	Y	0	Construction and fire burning at viewpoint 4
Ave, Miew , P'Yoong	July 14 2023	Friday	Miew	High	14:28:00	18:00:00	3	67	15	P, S, R	O	9	0	0	1,2,3,4	Y	0	Fire burning at viewpoint 4
Ave, Miew, Yoong	July 17 2023	Monday	Miew	Extreme	14:28:00	18:15:00	3	107	24	P, S, R	O, R, W	2	1	1	1,2,3,4	Y	0	Fire burning and construction at viewpoint 4
Ave, Miew	July 18 2023	Tueday	Miew	High	14:00:00	18:00:00	2	75	18	P, S, R	O, W	9	0	0	-	Y	0	2 6-wheel construction trucks with noise levels at 71 db; 4 construction vehicles; 2 construction machinery; 1 national park vehicle; 15-18 workers at viewpoint 4
Ave, Miew, Tyler, Phum, Antoinette	July 19 2022	Wednesday	Miew	Low	14:00:00	18:00:00	5	34	11	P, S, R	O, R	0	0	0	-	Y	0	1 construction vehicle; 8 construction workers; 4 machinery;
Ave, Miew, James	July 20 2023	Thursday	Miew	Extreme	14:20:00	18:15:00	3	84	23	P, S, R	O, R	9	0	0	1,2,3,4	Y	0	4 construction machinery; 7 construction workers; 4 large vehicles
Ave, Miew, Molly and James	July 21 2023	Friday	Miew	Medium	14:00:00	18:00:00	4	51	11	P, S, R	O, R	1	0	0	1,2,3,4	Y	0	10 construction workers; 3 machinery; 1 cement truck with noise level at 84 db; 4 pick up trucks
Ave, Miew	July 25 2023	Tueday	Miew	High	14:20:00	18:00:00	3	71	20	P, S, R	O	12	0	0	-	Y	0	2 cement trucks; 10 construction workers; 5 pick up trucks; 4 construction trucks; 6 construction machinery
Miew, Ave, Molly	July 26 2023	Wednesday	Miew	Extreme	14:28:00	17:00:00	3	129	15	P, S, R	O	12	0	0	-	Y	0	4 pick up trucks; 10 construction workers; 1 construction truck; 4 construction machinery
Brooke, Miew, P'Yoong	July 28 2023	Friday	Miew	Extreme	14:00:00	16:00:00	3	172	22	P, S, R	R, W	30	0	0	1	Y	0	Very rainy - less construction -
Brooke,Miew,Nut	July 29 2023	Saturday	Miew	Extreme	14:00:00	18:00:00	3	219	51	P, S, R	O, W	13	0	0	1,2,3,4	Y	0	4 national vehicles, 4 construction machinery, 3 construction trunks.
Brooke,George	July 30 2023	Sunday	Miew	Extreme	14:00:00	18:00:00	2	221	52	P, S, R	O, W	2	0	0	-	Y	0	7 construction vehicles but not active.
								1777	402			155	5	10			0
Brooke,Miew	August 2 2023	Wednesday	Miew	High	14:00:00	18:00:00	2	64	18	P, S, R	O	3	0	0	-	Y	0	- 3 Inactive Construction Tank 3 at Payang Staion, 4 Inactive construction machinery at viewpoint 4
Brooke,Miew,Jame	August 4 2023	Friday	Miew	Extreme	14:00:00	18:00:00	2	101	23	P, S, R	O, R	15	0	0	1,2,3,4	Y	0	1. Active Construction at outside area 1 with 3 construction machinery and 6-8 workers and repairing water pump. 2. 3 Pick-up Vehicles 3. Active Construction area at outside 4 with 8-10 workers.
Brooke,Miew	August 5 2023	Saturday	Miew	High	14:00:00	18:00:00	3	80	23	P, S, R	O	13	1	1	1,2,3,4	Y	0	1.4. Construction trunk (inactive) , Active construction at outside 4 , outside / 1 - construction./ fire burning at outside area1 next to pump repairing.
Brooke,Miew	August 8 2023	Tueday	Miew	Extreme	14:00:00	18:00:00	2	84	20	P, S, R	O	14	0	0	-	Y	1	7 pick up vehicle, 12 workers, 5 construction trunk. 1- cement trunk. With 84 noise level.
Brooke,Miew	August 9 2023	Wednesday	Miew	High	14:00:00	18:00:00	2	82	21	P, S, R	O, W	24	0	0	-	Y	0	- a donstruction attended , 4 construction vehicle 6 wheel. - 5 Inactive construction vehicle vp 4
Brooke,Miew	August 10 2023	Thursday	Miew	Extreme	14:00:00	18:00:00	2	124	30	P, S, R	S, W	37	2	4	2,3,4	Y	0	2 - PICK UP CONSTRUCTION VEHICLE, INACTIVE CONSTRUCTION AT VP4
Brooke,Miew	August 11 2023	Friday	Miew	Extreme	14:00:00	18:00:00	2	140	32	P, S, R	S, W	38	0	0	1,2,3,4	Y	1	INCIDENT Active Construction at VP1, Accidentally active agressive with history of agressive ( 2 cows named HU-LHU and HUA PHA MHOR) intentionally approced with active agressive behivior ( Follow , chasing , trumpet noise, look at human presense)
Brooke,Miew	August 12 2023	Saturday	Miew	Extreme	14:00:00	18:00:00	2	129	22	P, S, R	S, W	23	1	1	1,2,3,4	Y	0	Active Construction at viewpoint 1 and there's 4 construction vehicle at Payang Station.
								804	189			167	4	6			2
	October 16 2024	Wednesday	Mook	Medium	14:00:00	18:00:00	3	49	14	P, S, R	O	15	0	0	-	N	0
	October 17 2024	Thursday	Mook	High	14:00:00	18:00:00	3	72	19	P, S, R	O, S, R	11	1	1	-	N	0
	October 18 2024	Friday	Mook	High	14:00:00	16:00:00	5	66	21	P	R	0	0	0	1,2,3	N	0	P'Bee with her tourist saw 3 elephants right befire the researcher, but walked into the forest. (out of sight)
	October 19 2024	Saturday	Mook	Extreme	14:00:00	17:30:00	4	83	22	P	R	11	3	4	2,3,4	N	0
	October 22 2024	Tueday	Mook	Extreme	14:00:00	17:00:00	2	107	31	P	O, R	4	0	0	-	N	0
	October 23 2024	Wednesday	Miew	Extreme	14:00:00	18:15:00	2	93	21	P, S, R	S, R	18	0	0	-	N	0	Same Herd At Viewpoint 2 and Open Forest Nearby the VP 2 with 8 individuals
	October 24 2024	Thursday	Miew	Extreme	14:00:00	17:45:00	4	120	31	P, S, R	O	15	2	4	1 ,2, 3, 4	N	0	very newborn calf around 12 days at the viewpoint 1 with family
	October 26 2024	Saturday	Mook	Extreme	14:00:00	18:00:00	4	135	34	P, S, R	O, R	15	0	0	1 ,2, 3, 4	N	1	INCIDENT: Elephants surrounding viewpoint 2 and acting aggressive - had to leave area
	October 29 2024	Tueday	Bee	Extreme	14:50:00	17:15:00	3	110	25	P, S, R	S, O	9	0	0	-	N	0
	October 30 2024	Wednesday	Bee	Low	14:20:00	17:45:00	3	35	10	P, S, R	S, O	28	0	0	-	N	0	Big Storm and Flodding inside the National Park
	October 31 2024	Thursday	Miew	Extreme	14:20:00	16:30:00	5	84	23	P, S, R	S, R	11	1	1	2025-01-02	N	0	found sunbear at outside area 1
								954	251			137	7	10			1
	November 1 2024	Friday	Bee	High	14:00:00	18:00:00	5	59	20	P, S, R	S, O	28	0	0	1 ,2, 3, 4	N	1	INCIDENT: Three male elephants fighting and getting close to viewpoint 2 - tourists and researchers had to return to vehicle
	November 2 2024	Saturday	Mook , Brooke, Roj, Juab	Extreme	14:06:00	17:15:00	4	93	25	P, S, R	O	14	0	0	1,2,3	N	0
	November 6 2024	Wednesday	Brooke, Miew	Low	14:27:00	16:00:00	2	34	11	P, S, R	S	0	1	1	-	N	0	Leave earlier with zero elephant
	November 7 2024	Thursday	Brooke, Bee, Rod and Gun	High	14:00:00	17:30:00	4	71	22	P, S, R	S, O	18	0	0	1 ,2, 3, 4	N	0
	November 8 2024	Friday	Brooke, Bee, Miew and Mo	Extreme	14:28:00	18:00:00	4	94	24	P, S, R	O	19	0	0	1 ,2, 3, 4	N	0
	November 11 2024	Monday	Brooke, Bee	Extreme	14:00:00	18:00:00	2	90	28	P, S, R	S	19	0	0	-	N	0
	November 14 2024	Thursday	Brooke, Mook	Extreme	14:00:00	17:45:00	2	117	32	P, S, R	O	25	0	0	1,3,4	N	0
	November 15 2024	Friday	Brooke Miew Rod Juab	Medium	14:00:00	18:00:00	4	47	15	P, S, R	O	20	1	2	1,3,4	N	1	Barking Deer; INCIDENT elephant approached car in slightlly aggressive manner
	November 16 2024	Saturday	Brooke Miew Nie Ranger	Extreme	14:00:00	18:00:00	5	142	38	P	S	9	0	0	1,2,3,4	N	1
	November 19 2024	Tuesday	Brooke, Miew	Extreme	14:00:00	16:00:00	3	123	30	P	S	0	0	0	-	N	0
	November 21 2024	Thursday	Mook, Brooke, Roj, Juan	High	14:00:00	18:00:00	4	204	50	P	O	42	0	0	1,2,4	N	0
	November 28 2024	Thursday	Brooke, Mook, P. Ro, P. Art	Extreme	14:00:00	17:45:00	4	144	37	P	S, W	25	0	0	1,2,3,4	N	0
	November 29 2024	Friday	Brooke, TH Program, Antoinette	Extreme	14:30:00	17:45:00	8	89	30	S	S, W, O	36	0	0	-	N	0
	November 30 2024	Saturday	Brooke, TH Program, Antoinette	High	14:00:00	18:00:00	11	92	32	S	S	31	0	0	-	N	1	Elephants were crossing road and wouldn't move and ranger got out and shot gun at them making them run and very upset in close proximity
	December 02 2024	Monday	Brooke, Mook, P Roj, Juap	High	14:00:00	18:00:00	4	57	19	P	S	33	0	0	1,2,3	N	0
	December 03 2024	Tuesday	Anke, Brooke, Janet, Kelly, Joff, Julie, Amy	Extreme	14:00:00	18:00:00	7	78	30	S	S	36	0	0	-	N	0
	December 05 2024	Thursday	TH Program, Brooke, Antoinette	Extreme	14:00:00	16:00:00	8	71	31	S	O	48	0	0	-	N	0
	December 06 2024	Friday	Brooke, Mook, Juap, joff	Extreme	14:00:00	18:00:00	5	92	30	P	S	39	1	4	1,2,3,4	N	0
								1697	504			442	3	7			3

## Sheet: Elephant Detection
Date	Time	Recorder	No. elephants	Herd type	GPS / Location	Area #	Inside/Outside	Veg. type	Viewed From	Distance to edge	Notes
2022-10-05	03:35:00		2	BG	12.162365441794178, 99.65999937889383		Inside	Grassland		-
2022-10-05	02:30:00		2	BG	12.162365441794178, 99.65999937889383		Outside	Grassland		-
2022-10-05	05:30:00		6	CC	12.1746556, 99.6587785		Outside	Grassland		-
2022-10-06	03:54:00		3	CC	12.1622581, 99.6593123		Outside	Dense forest		-
2022-10-12	04:45:00		1	LB	12.181928161446582, 99.65492537964602		Inside	Grassland		-
2022-10-12	03:11:00		1	LB	12.1602230, 99.6478592		Outside	Road		-
2022-10-13	03:13:00		1	LB	12.1549993, 99.6567424		Outside	Grassland		-
2022-10-13	04:53:00		2	CC	12.1549993, 99.6567424		Outside	Open forest		-
2022-10-14	03:26:00		1	LB	12.187354037522315, 99.64831578710617	4	Inside	Grassland		-
2022-10-14	04:38:00		1	LB	12.162365441794178, 99.65999937889383	1	Inside	Grassland		-	Musth
2022-10-17	02:35:00		16	MG	12.17530089338296, 99.66032412079251		Inside	Road		-	On road at first and then moved to grassland, musth bull in group who was aggressive
2022-10-17	05:17:00		2	BG	12.162365441794178, 99.65999937889383		Inside	Grassland		-
2022-10-17	04:45:00		1	LB	12.1778438, 99.6555706		Outside	Road		-
2022-10-18	02:38:00		14	CC	12.188446091544296, 99.64627993482122	4	Inside	Grassland		-	Guar present
2022-10-18	04:05:00		2	BG	12.162365441794178, 99.65999937889383	1	Inside	Grassland		-	Chased by bushpig, close to viewing tower
2022-10-19	02:30:00		6	CC	12.184538944203062, 99.64794337510284	4	Inside	Grassland		-
2022-10-19	03:40:00		10	MG	12.184538944203062, 99.64794337510284	4	Inside	Grassland		-	Two groups joined together
2022-10-19	04:39:00		1	LB	12.1866609, 99.6531925	3	Outside	Shrub		-	Outside tourist area
2022-10-20	02:11:00		3	CC	12.162365441794178, 99.65999937889383		Inside	Grassland		-
2022-10-20	04:53:00		4	CC	12.162365441794178, 99.65999937889383	1	Inside	Grassland		-	1 adult cow with large hole in L ear, Int. bull, juv., sub bull
2022-10-20	02:51:00		5	MG	12.1866609, 99.6531925		Outside	Road		-
2022-10-20	03:13:00		1	LB	12.1870994, 99.6479216		Outside	Shrub		-
2022-10-20	03:30:00		9	CC	12.1871256, 99.6477419		Outside	Road		-
2022-10-21	02:17:00		7	CC	12.17530089338296, 99.66032412079251		Inside	Grassland		-
2022-10-21	02:58:00		5	MG	12.1784924, 99.6555099		Inside	Open forest		-
2022-10-21	03:15:00		1	LB	12.1784924, 99.6555099		Inside	Open forest		-	Musth
2022-10-21	03:53:00		2	BG	12.1784924, 99.6555099		Inside	Open forest		-
2022-10-21	04:17:00		8	CC	12.1881793, 99.6519721		Outside	Dense forest		-
2022-10-24	04:30:00		1	LB	12.1643609, 99.6419560		Outside	Waterhole		-	Outside area 1, full retreat
2022-10-27	04:10:00		8	CC	12.185631009812566, 99.64697510389414	4	Inside	Grassland		-
2022-10-27	04:32:00		6	MG	12.1879235, 99.6443744		Outside	Open forest		-
2022-10-27	04:55:00		10	MG	12.1879236, 99.6487742		Outside	Open forest		-
2022-10-29	03:48:00		1	LB	12.17530089338296, 99.66032412079251		Inside	Grassland		-
2022-10-29	04:35:00		17	MG	12.187184162048181, 99.64824130470552	4	Inside	Grassland		-
2022-10-30	02:50:00		1	LB	12.17530089338296, 99.66032412079251		Inside	Grassland		-
2022-10-30	04:30:00		19	MG	12.184587480547819, 99.64767027296703	4	Inside	Grassland		-	Agitated, close to edge
2022-10-30	05:10:00		11	MG	12.18216668277622, 99.65341691661041	3	Inside	Road		-	Agitated, same group as above seen at VP 4
2022-10-31	03:30:00		1	LB	12.17530089338296, 99.66032412079251		Inside	Grassland		5
2022-10-31	04:30:00		4	CC	12.188543162795337, 99.6477944103015	4	Inside	Grassland		25	Same group as earlier in a different area
2022-10-31	05:11:00		2	BG	12.17530089338296, 99.66032412079251		Inside	Grassland		4	Same bull as seen three days in a row wiht a new bull
2022-10-31	02:40:00		4	CC	12.1855985, 99.6515570		Outside	Open forest		5
			202							9.75
2022-11-01	05:30:00		1	LB	12.17530089338296, 99.66032412079251		Inside	Grassland		3	Didn't see personally but confirmed
2022-11-01	05:45:00		1	LB	12.1595479, 99.6534416		Inside	Dense forest		1	Agitated and retreated
2022-11-02	03:02:00		1	LB	12.17530089338296, 99.66032412079251		Inside	Grassland		1	Relaxed, 20-30 ppl, 7 cars, 80 dcb
2022-11-03	03:15:00		2	CC	12.1681074, 99.6314669		Outside	Grassland		1	Agitated and vigilant
2022-11-04	02:04:00		1	LB	12.1462574, 99.6455602		Inside	Road		2	Walked on road for ~25m, cars were following behind very closely as it walked
2022-11-04	03:37:00		1	LB	12.1541959, 99.6567189		Outside	Open forest		5	Walked into forest upon seeing people
2022-11-05	04:10:00		1	LB	12.184538944203062, 99.64826613217241	4	Inside	Grassland		50	Relaxed
2022-11-07	02:27:00		1	LB	12.17530089338296, 99.66032412079251		Inside	Grassland		1	Same elephant as on Oct. 31
2022-11-07	04:37:00		2	CC	12.1777796, 99.6556604		Inside	Open forest		1	Cow and calf
2022-11-12	03:00:00		7	CC	12.1797197, 99.6559075		Inside	Open forest		1	3 adult cows, 1 juvenile bull, 1 sub bull
2022-11-12	05:10:00		11	MG	12.17530089338296, 99.66032412079251		Inside	Grassland		25	relaxed
2022-11-12	03:50:00		1	LB	12.1883831, 99.6486015		Outside	Grassland		4	Full retreat
2022-11-12	04:08:00		5	CC	12.1861097, 99.6476289		Outside	Grassland		15	6 week old calf in group - very skittish, full retreat
2022-11-13	03:28:00		4	CC	12.16731, 99.62739		Outside	Grassland		3	2 adult cows, 1 sub bull, 1 Juvenile bull, Outside area 1
2022-11-13	04:49:00		6	CC	12.18722, 99.64769		Outside	Grassland		20	4 adult cows, 1 calf, 1 intermediate bull; Outside area 4
2022-11-15	02:28:00		1	LB	12.162365441794178, 99.65999937889383		Inside	Grassland		5	Full retreat
2022-11-15	02:36:00		7	MG	12.1783498, 99.6556862		Inside	Open forest		1	Walked away, 2 month old calf, agitated and very skittish, many people, elephants upset and ran - high stress
2022-11-15	05:08:00		1	LB	12.162365441794178, 99.65999937889383		Inside	Grassland		1	Far away, relaxed
2022-11-16	04:50:00		1	LB	12.170618957959618, 99.65602996782592		Inside	Waterhole		1	PR
2022-11-16	05:10:00		4	MG	12.17530089338296, 99.66032412079251		Inside	Grassland		5	Lots of ppl, ~150
2022-11-17	04:30:00		1	LB	12.162365441794178, 99.65999937889383		Inside	Grassland		1	FR
2022-11-18	04:50:00		6	CC	12.1850708, 99.6499798		Inside	Open forest		50
2022-11-22	02:39:00		1	LB	12.1850676, 99.6537266		Inside	Open forest		150	PR
2022-11-22	03:00:00		3	CC	12.1846602, 99.6537266		Inside	Grassland		5	FR
2022-11-22	03:30:00		17	MG	12.188373288082694, 99.6477944103015	4	Inside	Grassland		30	S
2022-11-22	04:15:00		1	LB	12.187960734756214, 99.6495075055169	4	Inside	Open forest		1
2022-11-22	04:45:00		1	LB	12.187960734756214, 99.6495075055169	4	Inside	Grassland		5
2022-11-23	02:50:00		14	MG	12.18400504382484, 99.64650338202324	4	Inside	Grassland		50	Same group as yesterday maybe? Musth bull in group
2022-11-24	02:35:00		6	MG	12.1771070, 99.6566287		Inside	Open forest		1	1 AC, 1 AB, 2 SB, 1 JC, 1 JB - group that charged cars; either AB or AC
2022-11-24	04:15:00		1	LB	12.17530089338296, 99.66032412079251		Inside	Grassland		2
2022-11-24	04:53:00		1	LB	12.17530089338296, 99.66032412079251		Inside	Grassland		5
2022-11-24	05:03:00		2	CC	12.17530089338296, 99.66032412079251		Inside	Grassland		5	1AB, 1SB
2022-11-24	05:06:00		4	CC	12.17530089338296, 99.66032412079251		Inside	Grassland		5	Large tusks, new bull?
2022-11-27	02:43:00		1	LB	12.185266988442148, 99.64613097001988	4	Inside	Grassland		20	2 AC, 1J
2022-11-27	03:05:00		3	CC	12.185266988442148, 99.64613097001988	4	Inside	Grassland		25
2022-11-28	02:30:00		8	CC	12.17530089338296, 99.66032412079251		Inside	Grassland		5	2 AC, 1 SB, 4 J/I, 1BC, 1 very young calf (~3 months)
2022-11-28	04:20:00		3	MG	12.18813060973306, 99.64739717083127	4	Inside	Grassland		50	1 AC, 1 SC, 1 AB, Musth bull in group
2022-11-29	02:30:00		2	U	12.15999621, 99.6517481		Inside	Dense forest		4	Didn't see entire group - might have been larger
2022-11-29	04:18:00		1	LB	12.1589186, 99.6575665		Outside	Road		4	Crossed road and entered into outside tourist area and followed road
			135							14.4615
2023-06-02	15:56:00		1	LB	12.165065, 99.6408100		Outside	Waterhole		2	Retreat
2023-06-05	15:51:00		1	LB	12.164814, 99.641024		Outside	Waterhole		7.1	Stay, self-maintainance.
2023-06-06	16:25:00		1	LB	12.16658, 99.635048		Outside	Open forest		4.1	locomotion
2023-06-12	14:40:00		1	LB	12.18854939433497, 99.6530183550281		Outside	Open forest		1.5
2023-06-12	15:05:00		4	CC	12.18854939433497, 99.646495223274		Outside	Open forest		0
2023-06-12	16:19:00		8	CC	12.158198, 99.651525		Outside	Open forest		0	1 Calf, 1 Juvenile 3 Sub Adult, 3 Adult
2023-06-12	16:19:00		1	LB	12.158198, 99.651525		Outside	Open forest		0	I
2023-06-12	17:15:00		13	CC	12.162365441794178, 99.65999937889383		Inside	Grassland		377.8
2023-06-12	17:28:00		7	MG	12.162365441794178, 99.65999937889383		Inside	Grassland		0	Mixed Herd with 2 juvenile
2023-06-12	17:50:00		4	CC	12.162365441794178, 99.65999937889383		Inside	Grassland		5	1 Adult, 1 Sub- Ault , Intermidate , 1 Juvenile
2023-06-13	14:16:00		1	LB	12.162365441794178, 99.65999937889383		Inside	Grassland		266.2	Sub - Adult
2023-06-13	14:34:00		3	CC	12.162365441794178, 99.65999937889383		Inside	Grassland		196.8	1 Adult , 1 Calf , 1 Juvenile
2023-06-13	14:55:00		4	CC	12.162365441794178, 99.65999937889383		Inside	Waterhole		129.4	3 Adults
2023-06-13	15:29:00		3	CC	12.162365441794178, 99.65999937889383		Inside	Grassland		1.5	1 Calf is around 1.5 years old.
2023-06-13	16:41:00		2	BG	12.171978, 99.660031		Inside	Grassland		56.3	Sparing
2023-06-13	17:27:00		10	MG	12.154, 99.656391		Outside	Open forest		0	Walking away slowly
2023-06-14	14:01:00		9	CC	12.155149, 99.651598		Outside	Road		0
2023-06-14	14:26:00		8	CC	12.154283, 99.653710		Outside	Open forest		5
2023-06-14	15:29:00		9	CC	12.154283, 99.653710		Outside	Open forest		10
2023-06-14	14:56:00		3	CC	12.1836410202238, 99.64645372708945	4	Inside	Grassland		5	Full retreat
2023-06-14	16:39:00		6	CC	12.162365441794178, 99.65999937889383		Inside	Grassland		369.7	1 calf ,2 Juvenile, 1Inter , 2 s-Adult
2023-06-14	17:28:00		7	CC	12.162365441794178, 99.65999937889383		Inside	Grassland		17
2023-06-15	14:12:00		5	CC	12.171296, 99.660944		Outside	Open forest		14
2023-06-15	14:19:00		2	CC	12.159713, 99.644261		Outside	Dense Forest		0
2023-06-15	15:15:00		14	CC	12.162365441794178, 99.65999937889383		Inside	Grassland		130
2023-06-15	17:07:00		8	CC	12.171296, 99.660944		Outside	Open Forest		8.7
2023-06-16	14:21:00		7	CC	12.162365441794178, 99.65999937889383		Inside	Grassland		7
2023-06-16	15:06:00		1	LB	12.170618957959618, 99.65602996782592		Inside	Open Forest		4.9
2023-06-16	16:07:00		2	CC	12.17530089338296, 99.66032412079251		Inside	Grassland		73
2023-06-16	16:47:00		1	LB	12.162365441794178, 99.65999937889383		Inside	Grassland		134.2
2023-06-16	16.49		3	CC	12.162365441794178, 99.65999937889383		Inside	Grassland		21
2023-06-16	17:09:00		9	CC	12.162365441794178, 99.65999937889383		Inside	Grassland		22
2023-06-16	17:19:00		5	CC	12.162365441794178, 99.65999937889383		Inside	Grassland		13
2023-06-16	17:34:00		1	LB	12.162365441794178, 99.65999937889383		Inside	Grassland		5
2023-06-16	17:45:00		1	LB	12.162365441794178, 99.65999937889383		Inside	Grassland		7
2023-06-19	15:22:00		16	CC	12.166646, 99.634661		Outside	Open forest		12
2023-06-19	16:41:00		10	CC	12.164840, 99.640328		Outside	Open forest		0
2023-06-19	16:59:00		12	CC	12.164840, 99.640328		Outside	Open forest		23
2023-06-19	17:30:00		1	LB	12.165081, 99.641342		Outside	Open forest		5
2023-06-20	14:37:00		3	CC	12.18738, 99.647423		Outside	Open forest		17
2023-06-20	14:49:00		1	LB	12.18735, 99.64724		Inside	Grassland		17
2023-06-20	15:49:00		14	CC	12.184417603302347, 99.64816682230484	4	Inside	Grassland		176	with
2023-06-20	16:27:00		3	CC	12.17530089338296, 99.66032412079251		Inside	Grassland		35
2023-06-21	15:49:00		1	LB	12.17530089338296, 99.66032412079251		Inside	Grassland		27
2023-06-21	15:36:00		22	MG	12.168616, 99.629699		Outside	Grassland		57	1 Bull in Musth
2023-06-21	16:51:00		4	MG	12.168616, 99.62999		Outside	Grassland		20
2023-06-21	17:17:00		12	U	12.1668170, 99.629699		Outside	Road		0
2023-06-21	17:30:00		1	LB	12.159746, 99.653089		Outside	Open forest		0
2023-06-22	14:30:00		1	LB	12.17530089338296, 99.66032412079251		Inside	Grassland		22
2023-06-22	15:13:00		2	BG	12.1727600, 99.656796		Outside	Grassland		10
2023-06-22	16:07:00		4	CC	12.168642, 99.6391625		Outside	Grassland		15
2023-06-22	16:07:00		12	MG	12.169727, 99.637501		Outside	Waterhole		7
2023-06-26	15:22:00		1	LB	12.187096, 99.647904		Outside	Open Forest		0
2023-06-27	14:27:00		7	CC	12.153221, 99.653771		Outside	Open Forest		0
2023-06-27	15:08:00		2	CC	12.153221, 99.659814		Outside	Grassland		115
2023-06-27	15:38:00		3	CC	12.185452, 99.651083		Outside	Open Forest		463
2023-06-27	17:08:00		1	LB	12.166575, 99.635238		Outside	Open Forest		10	* Windy
			298							51.3193
2023-07-01	15:20:00		1	LB	12.18320419124341, 99.64831578710617	4	Inside	Grassland		5
2023-07-02	16:17:00		1	LB	12.18320419124341, 99.64831578710617	4	Inside	Grassland		5
2023-07-02	17:12:00		1	LB	12.185050605523312, 99.65213028637415		Inside	Grassland		5
2023-07-04	15:52:00		1	LB	12.187159894114433, 99.64578338548344	4	Inside	Grassland		24
2023-07-04	16:07:00		1	LB	12.183824041332732, 99.64621693453718	4	Inside	Grassland		6.6
2023-07-05	15:32:00		7	CC	12.183824041332732, 99.64621693453718	4	Inside	Grassland		87.1
2023-07-05	15:54:00		3	CC	12.187159894114433, 99.64578338548344	4	Inside	Grassland		25
2023-07-05	16:19:00		1	LB	12.18412868876814, 99.64765839801564	4	Inside	Grassland		68.6
2023-07-05	16 :33		3	CC	12.187974832555868, 99.64882715218738	4	Inside	Grassland		5
2023-07-06	15:11:00		1	LB	12.18412868876814, 99.64765839801564	4	Inside	Grassland		37
2023-07-06	15:19:00		8	MG	12.187974832555868, 99.64882715218738	4	Inside	Grassland		5
2023-07-07	16:40:00		1	LB	12.187974832555868, 99.64882715218738	4	Inside	Grassland		5
2023-07-11	16:40:00		5	CC	12.182795510708653, 99.65186408701491		Inside	Dense forest		0
2023-07-11	17:31:00		10	MG	12.185118790517668, 99.64773631496043	4	Inside	Grassland		551.9
2023-07-11	18:01:00		1	LB	12.162365441794178, 99.65999937889383		Inside	Grassland		102.2
2023-07-13	14:49:00		7	CC	12.167722, 99.655685		Inside	Grassland		0
2023-07-13	16:00:00		1	LB	12.17530089338296, 99.66032412079251		Inside	Shrub		0
2023-07-13	17:10:00		1	LB	12.180410293417568, 99.65439298092755		Inside	Open forest		0
2023-07-14	14:45:00		1	LB	12.159273 99.597484		Outside	Grassland		0
2023-07-14	16:09:00		2	BG	12.165214, 99.640529		Outside	Shrub		5.4
2023-07-14	16:48:00		2	CC	12.17530089338296, 99.66032412079251		Inside	Grassland		0
2023-07-14	16:48:00		1	LB	12.187822511090017, 99.64703506245738	4	Inside	Open forest		286.2
2023-07-14	17:30:00		3	CC	12.187822511090017, 99.64703506245738	4	Inside	Open forest		256.2
2023-07-17	15:56:00		2	CC	12.166564, 99.635373		Outside	Open forest		10
2023-07-18	17:22:00		1	LB	12.166564, 99.635373		Outside	Open forest		60.3
2023-07-18	17:33:00		8	MG	12.159085, 99.657497		Outside	Open forest		17.3
2023-07-20	14:59:00		8	CC	12.171399, 99.66141		Outside	Open forest		0
2023-07-20	17:30:00		1	LB	12.17530089338296, 99.66032412079251		Inside	Grassland		20.2
2023-07-21	15:58:00		1	LB	12.17530089338296, 99.66032412079251		Inside	Open forest		5
2023-07-25	15:38:00		1	LB	12.184737982589656, 99.64629485148195	4	Inside	Grassland		7
2023-07-25	16:34:00		1	LB	12.17530089338296, 99.66032412079251		Inside	Grassland		6
2023-07-25	17:06:00		10	CC	12.184737982589656, 99.64629485148195	4	Inside	Grassland		14
2023-07-26	14:52:00		10	CC	12.17530089338296, 99.66032412079251		Inside	Grassland		5
2023-07-26	16:21:00		2	LB	12.183900203224372, 99.64641172689913	4	Inside	Grassland		54.8	play spar
2023-07-28	15:12:00		20	CC	12.18854939433497, 99.646495223274		Inside	Open Forest		0	trumpet blast,running, very alert
2023-07-29	14:28:00		2	BG	12.167224, 99.632193		Outside	Open Forest		7
2023-07-29	15:03:00		1	LB	12.167224, 99.632103		Outside	Saltlick		0
2023-07-29	15:39:00		10	CC	12.15695, 99.655972		Outside	Open forest		0
2023-07-30	14:33:00		1	LB	12.17530089338296, 99.66032412079251		Inside	Dense forest		0
2023-07-30	15:48:00		1	LB	12.170583, 99.658207		Outside	Dense forest		0
			143							42.17
2023-08-02	14:21:00		1	LB	12.167919, 99.658075		Inside	Open forest		0	37.8 m away from vehicle. smelling and listening with trunk up.
2023-08-02	16:08:00		1	LB	12.182986259082062, 99.64726881329175	4	Inside	Grassland		5	lone bull was 225.5m away from watching hill viewpoint. grazing and browsing then walked into bamboo tree.
2023-08-02	17:28:00		1	LB	12.145287, 99.645187		Inside	Road		10	locomotion
2023-08-04	15:04:00		3	CC	12.177178, 99.6433099		Outside	Road		10	Full retreat, approximately 50m.
2023-08-04	15:37:00		1	LB	12.169441299762404, 99.66241597132813		Outside	Grassland		10	Grazing , locomotion. at outside 1. there's active construction (repairing water pump) near by 100m.
2023-08-04	16:01:00		1	LB	12.1547207, 99.6516549		Outside	Waterhole		6.2	Full Retreat. locomotion 195.8 m.
2023-08-04	16:10:00		4	CC	12.160335, 99.645247		Outside	Saltlick		0	trumpet blast, alert and run back to the woods. PR. then just a couple of minutes. the herd walked back to gl and grazing.
2023-08-04	17:12:00		6	CC	12.181533, 99.654634		Inside	Grassland		6	locomotion, grazing,
2023-08-05	14:25:00		1	LB	12.158949, 99.658868		Inside	Open forest		0
2023-08-05	14:37:00		1	LB	12.170618957959618, 99.65602996782592		Inside	Waterhole		2.6	Inside,locomotion
2023-08-05	16:37:00		11	CC	12.182986259082062, 99.64726881329175	4	Inside	Grassland		0
2023-08-08	14:26:00		1	LB	12.170436, 99.65828		Inside	Dense forest		0	Next to the bridge.
2023-08-08	15:17:00		3	CC	12.181436, 99.654706		Inside	Open forest		0	out of sight
2023-08-08	16:15:00		7	CC	12.179899, 99.685262		Inside	Grassland		26	Grazing, stayed with the group.
2023-08-08	17:16:00		1	LB	12.170618957959618, 99.65602996782592		Inside	Waterhole		0	1 LB , Grazing
2023-08-09	14:24:00		10	MG	12.162365441794178, 99.65999937889383		Inside	Saltlick		246	545.7 - 323.1 = 222.6 with tusk
2023-08-09	15:19:00		2	BG	12.170618957959618, 99.65602996782592		Inside	Waterhole		170.1
2023-08-09	16:51:00		12	MG	12.162365441794178, 99.65999937889383		Inside	Grassland		32.8
2023-08-09	16:51:00		1	LB	12.162365441794178, 99.65999937889383		Inside	Grassland		293.4
2023-08-09	17:57:00		4	CC	12.162365441794178, 99.65999937889383		Inside	Open forest		24.2
2023-08-10	14:21:00		5	MG	12.1590536, 99.6581881		Inside	Open forest		72.9	sepately grazing, with very relaxed behavior. Actuve Construction At VP1
2023-08-10	14:46:00		1	LB	12.162365441794178, 99.65999937889383		Inside	Grassland		49	stand under the shade, Sunny weather
2023-08-10	15:23:00		14	CC	12.1761860, 99.6559950		Inside	Open forest		42.3
2023-08-10	16:41:00		7	MG	12.1773892, 99.6556353		Inside	Open forest		0	mixed, 1 cow-calf and very close to the human presense
2023-08-10	17:08:00		9	MG	12.177389, 99.650173		Inside	Open forest		173.3
2023-08-10	17:42:00		4	CC	12.157610, 99.651146		Outside	Open forest		0	walked away
2023-08-11	14:47:00		19	MG	12.157610, 99.651146		Outside	Open forest		5	ACTIVE AGGREASSIVE, FOLLOW , INTENTIONALLY APPROCHED, TRUMPET NOISE
2023-08-11	15:48:00		3	CC	12.17530089338296, 99.66032412079251		Inside	Grassland		5	locomotion
2023-08-11	16:50:00		5	CC	12.17530089338296, 99.66032412079251		Inside	Grassland		7.8	browsing
2023-08-11	16:42:00		12	MG	12.17746, 99.65572		Inside	Open forest		72.1	brwsong , Grazing
2023-08-12	15:08:00		2	BG	12.170618957959618, 99.65602996782592		Inside	Open forest		108.7	Full Retreat
2023-08-12	15:38:00		6	MG	12.1546712, 99.6447800		Outside	Grassland		67.9	Full Retreat , Trumpet Blast , Ran back to the edge
2023-08-12	16:21:00		6	CC	12.16392, 99.64483		Outside	Open forest		6.8	smelling, Browsing then locomotion
2023-08-12	16:36:00		1	LB	12.16392, 99.64985		Outside	Grassland		12.5	approched to Gaur , locomotion
2023-08-12	16:56:00		2	CC	12.1675630, 99.6406002		Outside	Open forest		0
2023-08-12	17:25:00		2	CC	12.1675630, 99.6406002		Outside	Open forest		0	near by water hole no.5 ( Full Retreat)
2023-08-12	17:30:00		4	CC	12.1675630, 99.6406062		Outside	Open forest		5	water hole ( probably was the same 4 elephant earlier
			174							39.7459
16/10/2024	14:39:00	Mook	4	CC	12.185861, 99.651415	4	Inside	Grassland	Hillside viewing area	0
16/10/2024	16:21:00	Mook	1	LB	12.174762, 99.658652	2	Inside	Salt lick	Hillside viewing area	0	Viewpoint 2 (Pu Yai Sai Saltlick)
16/10/2024	16:59:00	Mook	1	LB	12.181334, 99.654719	Before Viewpoint 3	Inside	Open forest	Vehicle	10
16/10/2024	17:16:00	Mook	9	MG	12.16236, 99.66602	1	Inside	Grassland	Viewing tower	100
17/10/2024	17:02:00	Mook	11	CC	12.1699570, 99.6560452	Payang	Inside	Waterhole	Hillside viewing area	5	Bathing and Vocalizing with Trumpet Blast and then started FR after 5 Mins scan Sampling
19/10/2024	15:37:00	Mook	8	CC	12.1645818, 99.6414112	1	Outside	Grassland	On foot	5
19/10/2024	16:42:00	Mook	3	BG	12.1545818, 99.6414112	1	Outside	Dense Forest	On foot	5
22/10/2024	13:56:00	Miew	4	CC	12.1858786, 99.6513955	4	Inside	Grassland	Hillside viewing area	50	Grazing amd locomotion
23/10/2024	14:34:00	Miew	8	CC	12.174762, 99.658652	2	Inside	Grassland	Hillside viewing area	13	They are same cow calf Group
23/10/2024	15:29:00	Miew	8	CC	12.174762, 99.658652	2	Inside	Grassland	Hillside viewing area	103.8
23/10/2024	16:10	Miew	8	CC	12.1795155, 99.65559599	Near Viewpoint 3	Inside	Open forest	Vehicle	0
23/10/2024	16:50	Miew	5	CC	12.16176444, 99.6634892	1	Inside	Grassland	Viewing tower	210.4	with little calf less than 1 year old. very new born baby
24/10/2024	14:21:00	Miew	2	U	12.16675301, 99.6388110	1	Outside	Grassland		100	unidentified sexes / out of sight then full retreat
24/10/2024	14:39:00	Miew	1	LB	12.16779001, 99.6510330	1	Outside	Grassland		137.4
24/10/2024	15:26:00	Miew	2	CC	12.16236, 99.66602	1	Inside	Grassland	Viewing tower	159
24/10/2024	15:41:00	Miew	2	CC	12.16236, 99.66602	1	Inside	Grassland	Viewing tower	35
24/10/2024	16:31:00	Miew	8	CC	12.185861, 99.651415	4	Inside	Grassland	Hillside viewing area	406.6
24/10/2024	17:07:00	Miew	5	CC	12.16236, 99.66602	1	Inside	Grassland	Hillside viewing area	350
26/10/2024	15:22:00	Mook	1	LB	12.1815006, 99.6547404	Before Viewpoint 3	Inside	Open forest	Vehicle	2
26/10/2024	15:35:00	Mook	11	MG	12.1858786, 99.6513955	4	Inside	Grassland	Hillside viewing area	2
26/10/2024	15:52:00	Mook	1	LB	12.1858786, 99.6513955	4	Inside	Grassland	Hillside viewing area	0
26/10/2024	17:05:00	Mook	1	LB	12.1665208, 99.63301321	1	Outside	Grassland		5
26/10/2024	17:14:00	Mook	1	LB	12.1665208, 99.6330132	1	Outside	Open forest		50
29/10/2024	14:29:00	Bee	7	CC	12.1789938, 99.6556438	Inside (near Water Hole before VP 2)	Inside	Open forest	Vehicle	0
29/10/2024	14:59:00	Bee	2	BG	12.1858786, 99.6513955	4	Inside	Grassland	Hillside viewing area	10
29/10/2024	17:06	Bee	15	CC	12.0174235, 99.6586397	2	Inside	Grassland	Hillside viewing area	78
30/10/2024	15:00	Bee	2	BG	12.1815006, 99.6547404	3	Inside	Open forest	Hillside viewing area	0
30/10/2024	15:09:00	Bee	7	CC	12.1858786, 99.6513955	4	Inside	Grassland	Hillside viewing area	130
30/10/2024	16:10	Bee	1	LB	12.1850250, 99.6500543	4	Inside	Grassland	Hillside viewing area	15
30/10/2024	16:20	Bee	1	LB	12.1850250, 99.6500543	4	Inside	Grassland	Hillside viewing area	50
30/10/2024	16:33	Bee	2	BG	12.1850250, 99.6500543	4	Inside	Grassland	Hillside viewing area	20
30/10/2024	17:10	Bee	17	CC	12.0174235, 99.6586397	2	Inside	Grassland	Hillside viewing area	100
31/10/2024	15:42	Miew	10	CC	12.1800610, 99.6555390	3	Inside	Grassland	Hillside viewing area	100
31/10/2024	15:50	Miew	1	LB	12.1778899, 99.6555390	Behind Payang	Inside	Open forest	On foot	0
			170
	14:15:00		17
2024-01-11	15:13	Bee	17	CC	12.09324, 99.9939275	3	Inside	Waterhole		256
2024-01-11	15:50	Bee	1	LB	12.1809582, 99.6452702	4	Outside	Grassland		10
2024-01-11	16:16	Bee	1	LB	12.178687, 99.655775	4	Inside	Dense Forest		0
2024-01-11	17:11	Bee	2	BG	12.1850250, 99.6500543	4	Outside	Grassland	Hillside viewing area	328	1 Bull in Musth
2024-01-11	14:37	Bee	7	CC	12.0663562, 99.63271928	2	Outside	Dense Forest		0
2024-02-11	15:43	Mook	3	CC	12.1601844, 99.6408741	3	Outside	Open Forest		30
2024-02-11	15:43	Mook	5	CC	12.1718675, 99.6598091	3	Outside	Grassland		40	1 Bull in Musth
2024-02-11	15:52	Mook	3	CC	12.1718675, 99.6598091	3	Outside	Grassland		25
2024-02-11	17:25	Mook	5	MG	12.1718675, 99.6598091	3	Outside	Grassland		1	Vocalization
2024-02-11	14:28	Mook	1	LB	12.1718675, 99.6598091	3	Outside	Grassland		30
7/11/2024	14:58:00	Bee	1	LB	12.1878572, 99.6462756	4	Outside	Grassland		392
7/11/2024	15:32:00	Bee	9	CC	12.1850250, 99.6500543	4	Inside	Grassland	Hillside viewing area	630	At Viewpoint behind VP 4
7/11/2024	16:02:00	Bee	2	LB	12.1718531, 99.6603469	1	Inside	Grassland		188	Outside 3
7/11/2024	16:27:00	Bee	3	CC	12.1622810, 99.6619152	1	Inside	Grassland	Hillside viewing area	400
7/11/2024	14:47:00	Bee	3	CC	12.1561759, 99.6672815	2	Outside	Dense Forest		263	Outside 2 (nearby Ucalyptus forest)
8/11/2024	15:34:00	Bee Mo Miew	4	CC	12.1678180, 99.6312647	1	Outside	Open Forest		32
8/11/2024	15:46:00	Bee Mo Miew	2	BG	12.154181, 99.6562975	2	Outside	Road		70.8	Bull with Tusk
8/11/2024	16:27:00	Bee Mo Miew	7	MG	12.16236, 99.66602	1	Inside	Grassland	Hillside viewing area	125.3
8/11/2024	16:55:00	Bee Mo Miew	1	LB	12.1728721, 99.659.511	3	Outside	Grassland		54.1
8/11/2024	14:31:00	Bee Mo Miew	3	BG	12.174762, 99.658652	2	Inside	Grassland	On foot	5
2024-11-11	15:32:00	Bee	1	LB	12.174735, 99.6586397	2	Inside	Grassland	On foot	114
2024-11-11	16:20:00	Bee	3	BG	12.1868294, 99.6661147	2	Inside	Grassland		161
2024-11-11	16:42	Bee	1	LB	12.174735, 99.6586397	2	Inside	Grassland	On foot	149
2024-11-11	15:34:00	Bee	8	CC	12.174762, 99.658652	2	Inside	Grassland	On foot	305
2024-11-11	15:12:00	Bee	6	CC	12.16236, 99.66602	1	Inside	Grassland	Viewing tower	285
2024-11-12	15:20:00	Brooke	1	LB	12.1699570, 99.6560452	Payang	Inside	Waterhole	On foot	25
14/11/2024	15:22:00	Mook	9	CC	12.1850250, 99.6500543	4	Inside	Grassland	Hillside viewing area	1
14/11/2024	15:33:00	Mook	5	CC	12.1850250, 99.6500543	4	Inside	Grassland	Hillside viewing area	1
14/11/2024	16:48:00	Mook	7	MG	12.174762, 99.658652	2	Inside	Grassland	On foot	1
14/11/2024	14:39:00	Mook	4	MG	12.1625976, 99.6381830	1	Outside	Open forest		200
15/11/2024	15:35:00	Miew	3	CC	12.1671210, 99.6306770	1	Outside	Grassland		232.4	3 big tree fail down by elephant
15/11/2024	16:16:00	Miew	1	CC	12.1589212, 99.6575375	3	Inside	Waterhole		266.7
15/11/2024	16:59:00	Miew	1	LB	12.1815998, 99.6549740	3	Inside	Open forest		0	Intimidating beviour / alert / vigilance behavior / approched the research trunk
15/11/2024	14:16:00	Miew	15	CC	12.1625718, 99.6619152	1	Inside	Grassland		282.7
16/11/2024	15:57:00		10	CC	12.1650210, 99.6418050	1	Outside	Waterhole	Vehicle	10	FR
16/11/2024	16:32:00		6	CC	12.1850250, 99.6500543	4	Inside	Grassland	Hillside viewing area	0	Walked to the forest edge
16/11/2024	16:54:00		1	LB	12.1543047, 99.6545379	2	Outside	Salt lick	Vehicle	57	Outside 2
16/11/2024	14:46:00		2	CC	12.1647791, 99.6397878	1	Outside	Open forest		150
19/11/2024	15;26		7	CC	12.1817955, 99.6546613	3	Inside	Open forest		10
21/11/2024	15:12:00		5	CC	12.068203, 99.6565529	2	Outside	Open forest	On foot	1
21/11/2024	15:47:00		8	CC	12.1605419, 99.6563990	2	Inside	Grassland	Vehicle	25
21/11/2024	16:16:00		6	CC	12.1850250, 99.6500543	4	Inside	Grassland	Hillside viewing area	20
21/11/2024	16:30:00		1	LB	12.1858167, 99.65066413	4	Outside	Grassland	Vehicle	40
21/11/2024	17:16:00		11	CC	12.18682329, 99.6483829	4	Outside	Salt lick	Vehicle	20	143
21/11/2024	14:32:00		11	MG	12.1699570, 99.6560452	Payang	Inside	Open forest	On foot	30
28/11/2024	15:31:00		9	CC	12.1662261, 99.6411467		Outside	Open forest	On foot	30
28/11/2024	16:20:00		12	MG	12.1625718, 99.6619152	1	Inside	Waterhole	Hillside viewing area	20
28/11/2024	15:09:00		4	CC	12.18727641, 99.6482361		Outside	Open forest	Vehicle	30
29/11/2024	15:57:00		2	BG	12.185478, 99.651555	4	Inside	Grassland	Hillside viewing area	266
29/11/2024	16:07:00		9	MG	12.185478, 99.651555	4	Inside	Grassland	Hillside viewing area	50
29/11/2024	16:12:00		6	CC	12.185478, 99.651555	4	Inside	Grassland	Hillside viewing area	15
29//11/2024	17:04:00		1	LB	12.185478, 99.651555	4	Inside	Grassland	Hillside viewing area	50
29/11/2024	17:20:00		13	MG	12.185478, 99.651555	4	Inside	Grassland	Hillside viewing area	5
29/11/2024	17:35:00		1	LB	12.1767292, 99.6563746		Inside	Open forest	Vehicle	5
29/11/2024	17:38:00		1	LB	12.1625718, 99.6619152	1	Inside	Shrub	Hillside viewing area	5
29/11/2024	15:10:00		3	CC	12.1625718, 99.6619152	1	Inside	Shrub	Hillside viewing area	5
30/11/2024	15:38:00		9	CC	12.1625718, 99.6619152	1	Inside	Grassland	Hillside viewing area	5
30/11/2024	16:02:00		1	LB	12.1625718, 99.6619152	1	Inside	Grassland	Hillside viewing area	5
30/11/2024	17:13:00		2	CC	12.1625718, 99.6619152	1	Inside	Grassland	Hillside viewing area	5	She has tushes and calf about 3 years old
30/11/2024	17:41:00		12	CC	12.185478, 99.651555	4	Inside	Grassland	Hillside viewing area	5
30/11/2024	14:53:00		7	CC	12.1625718, 99.6619152	1	Inside	Grassland	Hillside viewing area	80
2024-02-12	16:20:00		12	CC	12.1561153, 99.6569724		Outside	Open forest	Vehicle	5	28
2024-02-12	16:38:00		12	CC	12.1625718, 99.6619152	1	Inside	Grassland	Hillside viewing area	90
2024-02-12	14:39:00		9	CC	12.1743649, 99.6566435		Inside	Open forest	Vehicle	80	823 meters at start
2024-03-12	14:49:00		5	CC	12.1550737, 99.6548685		Inside	Open forest	Vehicle	0	1 x 2.5 body score
2024-03-12	15:05:00		4	CC	12.158450, 99.658190		Inside	Open forest	Vehicle	0	1 x 2.5 body score (almost 1.5 body score)
2024-03-12	15:14:00		2	CC	12.1699570, 99.6560452	Payang	Inside	Dense forest	Vehicle	5
2024-03-12	15:14:00		6	CC	12.174762, 99.658652	2	Inside	Grassland	Hillside viewing area	10
2024-03-12	15:59:00		2	BG	12.174762, 99.658652	2	Inside	Dense forest	Hillside viewing area	20
2024-03-12	16:40:00		5	MG	12.185478, 99.651555	4	Inside	Grassland	Hillside viewing area	200
2024-03-12	17:25:00		9	CC	12.1625718, 99.6619152	1	Inside	Grassland	Hillside viewing area	30
2024-03-12	14:22:00		3	CC	12.1589002, 99.6584164		Inside	Open forest	Vehicle	0
2024-05-12	15:33:00		11	CC	12.1587206, 99.6566659		Inside	Open forest	Vehicle	0
2024-05-12	16:04:00		2	BG	12.174762, 99.658652	2	Inside	Grassland	On foot	2
2024-05-12	16:33:00		10	CC	12.185478, 99.651555	4	Inside	Grassland	On foot	260
2024-05-12	16:55:00		7	CC	12.185478, 99.651555	4	Inside	Grassland	On foot	80
2024-05-12	17:08:00		2	CC	12.1050, 99.39184		Inside	Grassland	On foot	30
2024-05-12	17:19:00		5	CC	12.1050, 99.39184		Inside	Grassland	Vehicle	5
2024-05-12	17:49:00		10	U	12.1625718, 99.6619152	1	Inside	Grassland	Vehicle	300	Couldn't stop. Saw elephants from moving vehicle.
2024-05-12	17.49		1	U	12.1625718, 99.6619152	1	Inside	Open forest	Vehicle	0	Couldn't stop. Saw elephants from moving vehicle.
2024-06-12	14:34:00		2	BG	12.1752675, 99.6560048		Inside	Open forest	Vehicle	0
2024-06-12	14:52:00		18	MG	12.1648351, 99.6554874		Inside	Open forest	Vehicle	30
2024-06-12	15:08:00		8	CC	12.1871762, 99.6495162		Outside	Grassland	Vehicle	250
2024-06-12	16:44:00		11	CC	12.1671560, 99.6305780		Outside	Grassland	On foot	100
			799

## Sheet: Scan Samples
Researcher	Date	Recorder	Daily Tourism Pressure	Sighting Tourism Pressure	Start Time	End Time	GPS/Location	Area (1,2,3,4)	Inside/Outside	Vegetation Type	Herd type	No. elephants	Viewed from	Distance to edge	No. vehicles start	No. vehicles end	Type of vehicles	No. people	No. people outside	Noise level (dcb)	Behaviors recorded	Movements	Dist. to researcher: start	Dist. to researcher: end	Difference	Min dist. to closest person	Incident	Notes
Brooke	2022-10-05		None	Low	03:42:00	03:47:00	12.162365441794178, 99.65999937889383		Inside	Grassland	BG	2	Viewing tower		1	1	P	3	3	35.7	G, L	S	150	150	0	150
Brooke	2022-10-05		None	Low	05:13:00	05:18:00	12.1746556, 99.6587785		Outside	Grassland	CC	6	On foot		1	1	P	3	3	35	G, L, F	PR	30	40	10	30		Initial retreat of 10m and then returned to general area - left the area entirely after 20 minutes				G	Grazing
Brooke	2022-10-06		None	Low	03:54:00	03:59:00	12.1622581, 99.6593123		Outside	Dense forest	CC	3	Vehicle		2	2	P, R	4	2	40	G, L, I	S	50	50	0	50						L	Locomotion
Brooke	2022-10-12		None	Low	04:45:00	04:49:00	12.181928161446582, 99.65492537964602		Inside	Grassland	LB	1	Vehicle		1	1	P	4	0	45	L, F	FR	150	170	20	150		Immediate retreat into woods				S	Smell
Brooke	2022-10-12		None	Low	03:11:00	03:16:00	12.1602230, 99.6478592		Outside	Road	LB	1	Vehicle		1	1	P	3	0	45	G, L	W	20	25	5	20		Very dense forest and hard to see, moved deeper into dense forest				TC	Trunk curl
Brooke	2022-10-13		None	Low	03:13:00	03:18:00	12.1549993, 99.6567424		Outside	Grassland	LB	1	On foot		1	1	P	4	4	33.5	G, S	S	200	200	0	200		Very relaxed				TB	Touch body
Brooke	2022-10-13		None	Low	04:53:00	04:58:00	12.1549993, 99.6567424		Outside	Open forest	CC	2	Vehicle		1	1	P	4	0	33.2	G, L, TC	W	30	40	10	30		Walked away in the direction they were going				PC	Physical contact
Brooke	2022-10-14		None	Low	03:26:00	03:31:00	12.187354037522315, 99.64831578710617		Inside	Grassland	LB	1	Hillside viewing area		1	1	P	4	4	33.2	G, TF	A	25	20	-5	20		Very relaxed				I	Inactive
Brooke	2022-10-14		None	Low	04:38:00	04:43:00	12.162365441794178, 99.65999937889383		Inside	Grassland	LB	1	Hillside viewing area		1	1	P	4	4	43.2	G	S	150	150	0	150		Very relaxed, Guar present				SM	Self Maintenance
Brooke	2022-10-17		None	Low	02:35:00	02:40:00	12.17530089338296, 99.66032412079251		Inside	Road	CC	3	Vehicle		1	1	P	2	0	45	G, L	S	20	20	0	20		On the road in front of the viewpoint, on the edge of a group of 16				R	Rest
Brooke	2022-10-17		None	Low	05:17:00	05:22:00	12.162365441794178, 99.65999937889383	1	Inside	Grassland	BG	2	Viewing tower		1	1	P	1	0	35	G, L	S	250	250	0	250		Relaxed and at a far distance				B	Bathing
Brooke	2022-10-17		None	Low	04:45:00	04:50:00	12.1778438, 99.6555706		Outside	Dense forest	LB	1	Vehicle		1	1	P	2	0	48	G, L	FR	35	FR	FR	35		Grazing deep in the forest, Left within two minutes deeper into the forest and out of sight				TF	Touch face
Brooke	2022-10-18		None	Low	02:38:00	02:43:00	12.188446091544296, 99.64627993482122		Inside	Grassland	CC	14	Hillside viewing area		1	1	P	2	2	32.8	G, L, N	S	200	200	0	200						N	Nursing
Brooke	2022-10-18		None	Low	04:05:00	04:10:00	12.162365441794178, 99.65999937889383		Inside	Grassland	BG	2	Hillside viewing area		1	1	P	2	2	33.1	G, L, TC	S	15	15	0	15		Very close to viewing tower, relaxed				P	Playing
Brooke	2022-10-19		None	Low	02:35:00	02:40:00	12.184538944203062, 99.64794337510284		Inside	Grassland	CC	3	Hillside viewing area		1	1	P	2	2	32	G, L, F	PR	55	60	5	55		The first one encountered retreated to join group nearby				SP	Sparring
Brooke	2022-10-19		None	Low	02:40:00	02:45:00	12.184538944203062, 99.64794337510284		Inside	Grassland	CC	5	Hillside viewing area		1	1	P	2	2	32	G, N, R	S	60	60	0	60						A	Alert
Brooke	2022-10-19		None	Low	03:40:00	03:45:00	12.184538944203062, 99.64794337510284		Inside	Grassland	MG	16	Hillside viewing area		1	1	P	2	2	37.8	G, L, N, TB	S	35	35	0	35						D	Drinking
Brooke	2022-10-19		None	Low	04:40:00	04:45:00	12.188609, 99.6531925		Outside	Dense shrub	LB	1	On foot		1	1	P	2	2	32.8	L	W	60	W	W	60		Kept walking into the bush and remerged ten minutes later - grazing on edge of dense forest				TR	Trumpet blast
Brooke	2022-10-20		None	Low	02:11:00	02:16:00	12.162365441794178, 99.65999937889383		Inside	Grassland	CC	3	Vehicle		1	1	P	2	0	32	G, PC	S	150	150	0	150						FR	Freeze
Brooke	2022-10-20		None	Low	05:15:00	05:20:00	12.162365441794178, 99.65999937889383		Inside	Grassland	CC	4	Vehicle		1	1	P	1	0	38.2	G, L, P	S	65	65	0	65						F	Flee
Brooke	2022-10-20		None	Low	02:51:00	02:56:00	12.1866609, 99.6531925		Outside	Dense shrub	LB	1	On foot		1	1	P	2	2	32	G, L	S	60	60	0	60						FS	Foot swing
Brooke	2022-10-20		None	Low	03:14:00	03:19:00	12.1870994, 99.6479216		Outside	Road	BG	2	Vehicle		1	1	P	2	0	50	A, S, L, F	S	10	10	0	10		Elephant surprised us on side of road, another elephant arrived with temporal glands streaming and maybe in musth, both tuskless bulls with one much bigger than the other				J	J curl
Brooke	2022-10-21		None	Low	02:17:00	02:22:00	12.17530089338296, 99.66032412079251		Inside	Grassland	CC	5	Hillside viewing area		1	1	P	2	2	38.9	G, L	S	30	30	0	30						HE	Head up Ears out
Brooke	2022-10-21		None	Low	02:56:00	03:01:00	12.1784924, 99.6555099		Outside	Open forest	MG	5	Vehicle		1	1	P	2	1	38.2	G, L, SM, F	S	30	30	0	30		Initial retreat of 5m and then returned back to area, musth bull entered area				G	Grazing
Brooke	2022-10-21		None	Low	04:18:00	04:23:00	12.1881793, 99.6519721		Outside	Open forest	CC	4	Vehicle		1	1	P	2	1	36.2	G, L	W	45	50	5	45						L	Locomotion
Brooke	2022-10-24		None	Low	04:30:00	04:35:00	12.1643609, 99.6419560		Outside	Waterhole	LB	1	On foot		1	1	P	2	2	34.3	G, D, A, J, S, FR, F	FR	15	FR	FR	15						S	Smell
Brooke	2022-10-27		None	Low	04:10:00	04:15:00	12.185631009812566, 99.64697510389414		Inside	Grassland	CC	5	Hillside viewing area		1	1	P	4	4	33.5	G, L, N	S	200	200	0	200		Relaxed, far away				TC	Trunk curl
Brooke	2022-10-27		None	Low	04:39:00	04:44:00	12.187935, 99.6443744		Outside	Open forest	MG	10	On foot		3	3	P, R	4	4	34.8	G, S, L, TB, AA	PR	30	35	5	30	Y	Ranger was less than 10m from elephants, very close taking pictures, elephants clearly agitated, trumpet blast at ranger it seemed				TB	Touch body
Brooke	2022-10-29		None	Low	03:48:00	03:53:00	12.17530089338296, 99.66032412079251		Inside	Grassland	LB	1	Vehicle		1	1	P	3	1	37.8	G, SM, I	S	30	30	0	30		Same elephant as Lone bull on Oct. 30				PC	Physical contact
Brooke	2022-10-29		None	Low	04:35:00	04:40:00	12.187184162048181, 99.64824130470552		Inside	Grassland	MG	16	Hillside viewing area		1	1	P	3	3	33.4	G, L, I, TC	S	70	70	0	70						I	Inactive
Brooke	2022-10-30		None	Low	02:58:00	03:03:00	12.17530089338296, 99.66032412079251		Inside	Grassland	LB	1	Vehicle		1	1	P	3	0	38.3	G	S	100	100	0	100		Relaxed, I think 40m but George says 100m, 5m from forest edge, same bull as the day before				SM	Self Maintenance
Brooke	2022-10-30		None	Low	04:30:00	04:35:00	12.184587480547819, 99.64767027296703		Inside	Grassland	MG	7	Hillside viewing area		2	2	P, R	4	4	39.8	G, L	S	70	100	30	70		The distance that goerge says but I would say 50m				R	Rest
Brooke	2022-10-30		None	Low	05:06:00	05:11:00	12.18216668277622, 99.65341691661041		Inside	Road	CC	11	Vehicle		1	1	P	3	0	45.2	A, FR, L, TF, I, S, TC, J, F	PR	40	70	30	40		Agitated and alert while crossing road
Brooke	2022-10-31		None	Low	03:32:00	03:37:00	12.17530089338296, 99.66032412079251		Inside	Grassland	LB	1	Hillside viewing area		1	1	P	4	4	39.7	G, L	W	50	55	5	50
Brooke	2022-10-31		None	Medium	04:16:00	04:21:00	12.188543162795337, 99.6477944103015		Inside	Grassland	CC	4	Hillside viewing area	25	3	3	P, S	9	9	45.8	G, L	W	150	160	10	150		Same group as earlier
Brooke	2022-10-31		None	Low	05:11:00	05:16:00	12.17530089338296, 99.66032412079251		Inside	Grassland	BG	2	Hillside viewing area	4	1	1	P	3	3	39.3	L, SM	S	60	60	0	60
Brooke	2022-10-31		None	Low	02:40:00	02:45:00	12.1855985, 99.6515570		Outside	Road	CC	4	Vehicle		1	1	P	4	0	39.3	G, L, S	W	80	90	10	80		Not a retreat - kept walking
												152								37.8108			76.2162		4.11765
Brooke	2022-11-01		Extreme	Medium	05:44:00	05:45:00	12.15954179, 99.6534416		Inside	Dense forest	LB	1	Vehicle	1	2	2	S, P, R	15	0	59.6	A, HE, L	FR	15	FR	FR	15	Y	Very agitated, on the side of the road nad went deep into forest
Brooke	2022-11-02		Extreme	High	03:02:00	03:07:00	12.17530089338296, 99.66032412079251		Inside	Dense forest	LB	1	Hillside viewing area	0	3	7	S, P, R	25	25	80	G, SM	S	110	110	0	110		Relaxed, <1m distance to forest edge, Same bull as past four days at VP2, 20-30ppl, 7 cars, 70-80 dcb
Brooke	2022-11-02		Extreme	Extreme	04:05:00	04:10:00	12.17530089338296, 99.66032412079251		Inside	Dense forest	LB	1	Hillside viewing area	0	12	3	S, P, R	60	60	95	G, L	FR	80	FR	FR	80		Came back when numbers decreased from approx. 65 ppl to approx. 20 ppl and noise level decreased from 95 to 60 (THRESHOLD)
Brooke	2022-11-03		High	Low	03:11:00	03:16:00	12.1681074, 99.6314669		Outside	Grassland	CC	2	Vehicle	0	1	1	P	2	0	39.6	G, S, A	S	150	150	0	150		Cautious and agitated
Brooke	2022-11-04		Medium	Medium	02:04:00	02:09:00	12.1462574, 99.6455602		Inside	Road	LB	1	Vehicle	2	3	3	P, S	15	0		L, A, G, FR, J	PR	60	100	40	15	Y	Safari vehicles followed very closely behind as it walked down the road, when the bull would increase its distance safari would move closer and stay about 15m close
Brooke	2022-11-05		High	Extreme	04:10:00	04:15:00	12.184538944203062, 99.64826613217241		Inside	Grassland	LB	1	Hillside viewing area	50	6	6	P, S	60	35	65	G, L	S	150	150	0	150		Relaxed
Brooke	2022-11-07		Low	High	02:27:00	02:32:00	12.17530089338296, 99.66032412079251		Inside	Grassland	LB	1	Hillside viewing area	1	4	4	S, P, R	16	10	62.8	G, TC	S	80	75	-5	75		Relaxed
Brooke	2022-11-07		Low	High	04:37:00	04:39:00	12.1777796, 99.6555604		Inside	Open forest	CC	2	Vehicle	1	5	5	S, P, R	35	0		L	PR	70	100	30	70
Brooke	2022-11-12		Extreme	Low	02:44:00	02:49:00	12.1797197, 99.6559075		Inside	Open forest	CC	7	Vehicle	1	1	1	P	3	0	45	G, L	S	60	60	0	60
Brooke	2022-11-12		Extreme	Medium	05:13:00	05:18:00	12.17530089338296, 99.66032412079251		Inside	Grassland	CC	11	Hillside viewing area	25	3	5	S, P, R	6	6	41.6	G, L	S	35	35	0	35		Relaxed
Brooke	2022-11-12		Extreme	Low	03:48:00	03:48:00	12.1883831, 99.6486015		Outside	Grassland	LB	1	Vehicle	0	1	1	P	3	1	54.9	G, L, F	FR	65	FR	FR	65		Ranger exited vehicle and elephant promptly retreated into the forest
Brooke	2022-11-12		Extreme	Low	04:00:00	04:05:00	12.1858033, 99.6478934		Outside	Grassland	CC	5	Vehicle	15	1	1	P	3	0	32.8	G, L, FR, A, F	S	25	25	0	25		Saw them 10 minutes later and it was a full retreat after driving forward 50m, they had a 6 week old calf with them, very skittish group
Brooke	2022-11-13		Low	Low	03:28:00	03:33:00	12.16731, 99.62739		Outside	Grassland	CC	4	Vehicle	3	1	1	P	3	0	32.8	G, DI, A, HS, TF, TC	S	50	50	0	50		Outside area 1, alert at first and then relaxed
Brooke	2022-11-13		Low	Low	05:00:00	05:05:00	12.18721, 99.64769		Outside	Grassland	CC	6	Vehicle	20	1	1	P	3	3	32.8	G, TB	S	40	38	-2	38		Relaxed, rainy, 4 adult cows, 1 sub bull, 1 calf approx. 4-6 months; outside area 4
Brooke	2022-11-15		Extreme	High	02:30:00	02:35:00	12.162365441794178, 99.65999937889383		Inside	Grassland	LB	1	Viewing tower	5	5	2	P, S	30	20	53.6	G, L	FR	300	FR	FR	300
Brooke	2022-11-15		Extreme	Extreme	02:56:00	03:01:00	12.1783498, 99.6556862		Inside	Open forest	MG	6	Vehicle	20	10	15	S, P, R	70	2	85	G, S, A, TC, F, TB	PR	100	150	50	75	Y	Very agitated, had small calf, INCIDENT
Brooke	2022-11-15		Extreme	Medium	05:08:00	05:13:00	12.162365441794178, 99.65999937889383		Inside	Grassland	LB	1	Hillside viewing area	5	2	4	S, P, R	4	4	36.9	G	S	300	300	0	300		Far away, relaxed
Brooke	2022-11-16		Extreme	Medium	04:51:00	04:56:00	12.170618957959618, 99.65602996782592		Inside	Waterhole	LB	1	Vehicle	1	3	8	S, P, R	20	2	48.6	G, L	PR	60	70	10	50		Went back into forest out of sight but could still hear and see movement - reemerged later
Brooke	2022-11-16		Extreme	Extreme	05:10:00	05:15:00	12.17530089338296, 99.66032412079251		Inside	Grassland	MG	4	Hillside viewing area	5	30	30	S, P, R	125	125	56.4	G, TC	S	80	80	0	80		Very loud, lots of people
Brooke	2022-11-17		High	High	04:30:00	04:31:00	12.162365441794178, 99.65999937889383		Inside	Grassland	LB	1	Hillside viewing area	1	5	5	P, S	25	25	44.4	G, L	FR	250	FR	FR	250
Brooke	2022-11-18		Medium	High	04:50:00	04:55:00	12.1850708, 99.6499798		Inside	Open forest	CC	6	On foot	50	4	5	P, S	35	35	59.4	G, A	W	350	300	-50	300
Brooke	2022-11-22		Low	Medium	02:39:00	02:44:00	12.1850676, 99.6537266		Inside	Open forest	LB	1	Hillside viewing area	150	3	4	P, S	4	4	39.8	G, L, TC	PR	90	150	60	90
Brooke	2022-11-22		Low	Medium	03:00:00	03:05:00	12.1846602, 99.6537266		Inside	Grassland	CC	3	On foot	5	3	3	P, S	10	10	41	G, L	FR	100	FR	FR	100
Brooke	2022-11-22		Low	High	03:30:00	03:35:00	12.188373288082694, 99.6477944103015		Inside	Grassland	MG	17	On foot	30	3	5	S, P, R	25	25	42.8	G, L, A, TC	S	250	250	0	250
Brooke	2022-11-22		Low	High	04:45:00	04:50:00	12.187960734756214, 99.6495075055169		Inside	Grassland	LB	1	On foot	5				30	30	50	G, L	FR	100	FR	FR	100
Brooke	2022-11-23		Medium	Medium	02:50:00	02:55:00	12.18400504382484, 99.64650338202324		Inside	Grassland	MG	14	Hillside viewing area	50	1	3	P, S	15	15	32.8	G, L, S	S	250	250	0	250		Started alone and ened with 15 ppl, musth bull in group
Brooke	2022-11-24		Low	High	02:35:00	02:40:00	12.1771070, 99.6566287		Inside	Open forest	MG	6	Vehicle	1	3	6	S, P, R	35	1	39.6	G	W	80	90	10	80	Y	Group to later have AC (or AB) charge vehicle after 30mins of cars present.
Brooke	2022-11-24		Low	Medium	04:15:00	04:20:00	12.17530089338296, 99.66032412079251		Inside	Grassland	LB	1	Hillside viewing area	2	2	2	P, R	3	3	32.8	G, L	S	80	80	0	80
Brooke	2022-11-27		Low	High	02:43:00	02:28:00	12.185266988442148, 99.64613097001988		Inside	Grassland	LB	1	Hillside viewing area	20	5	5	S, P, R	15	15	39.8	G	S	70	70	0	70
Brooke	2022-11-27		Low	Medium	03:06:00	03:11:00	12.185266988442148, 99.64613097001988		Inside	Grassland	CC	3	Hillside viewing area	25	3	4	P, S	11	11	53.3	G, L	W	250	W	W	250		Walked out of view into forest
Brooke	2022-11-28		Medium	Extreme	04:20:00	04:25:00	12.18813060973306, 99.64739717083127		Inside	Grassland	MG	3	Hillside viewing area	50	6	6	S, P, R	40	40	53.2	G, L	S	250	250	0	250		Musth bull in group and many gaur nearby
Brooke	2022-11-28		Medium	Extreme	02:30:00	02:35:00	12.17530089338296, 99.66032412079251		Inside	Grassland	CC	8	Hillside viewing area	7	5	7	S, P, R	50	50	60.1	G, L, TC, A	S	60	65	5	60		Very small calf in group
Brooke	2022-11-29		Medium	Medium	02:30:00	02:35:00	12.15999621, 99.6517481		Inside	Dense forest	U	2	Vehicle	0	3	4	P, S	15	0	45.8	G, L	W	45	W	W	45		Walked further into forest out of view
Brooke	2022-11-29		Medium	High	04:15:00	04:20:00	12.1589186, 99.6575665		Inside	Road	LB	1	Vehicle	4	4	6	P, S	20	0	49.1	G, L	W	15	25	10	10		Crossed road and went into dense forest out of tourist area
												125		16.2222						43.473			96.753
Brooke,Miew,Kid , Kong	2023-06-02		None	Low	15:56:00	15:57:00	12.1651065, 99.6408100		Outside	Waterhole	LB	1	Vehicle	2	1	1	P	3	1	33	L, S, D, TC, F	FR	230	FR	FR	230		Full Retreat
Brooke,Miew,Jame	2023-06-05		None	Low	15:51:00	15:56:00	12.164814, 99.641024		Outside	Waterhole	LB	1	Vehicle	7.1	1	1	P	4	0	42	D, R	S	127.1	129.9	2.8	127.1		layed down on the floor
Brooke, Miew	2023-06-06		None	Low	16:27:00	16:32:00	12.16658, 99.635048		Outside	Open forest	LB	1	On foot	4.1	1	1	P	3	3	51	L	W	99.9	W	W	99.9		Adult Bull 45 years old (approximately)
Brooke, Miew, Boy	2023-06-12		None	Low	14:42:00	14:47:00	12.18854939433497, 99.6530183550281		Inside	Open forest	LB	1	Vehicle	1.25	1	1	P	3	0	22	L, TC, TB	S	105	105	0	105
Brooke,Miew,Boy	2023-06-12		None	Low	15:05:00	15:10:00	12.18854939433497, 99.646495223274		Inside	Open forest	CC	6	Vehicle	0	1	1	P	3	0	20	G, L	S	31.4	31.4	0	31.4
Brooke, Miew, Boy	2023-06-12		None	Low	16:19:00	16:24:00	12.158198, 99.651525		Inside	Open forest	CC	8	Vehicle	0	1	1	P	3	0	22	G	S	146	146	0	146		1 Bull was in early musth
Brooke,Miew,Boy	2023-06-12		None	Low	17:15:00	17:20:00	12.162365441794178, 99.65999937889383		Inside	Grassland	CC	13	On foot	377.8	1	1	P	3	2	31	G, L, F	PR	165.2	182.7	17.5	17.5
Brooke,Miew,Boy	2023-06-12		None	Low	17:29:00	17:34:00	12.162365441794178, 99.65999937889383		Inside	Grassland	MG	7	Viewing tower	0	1	1	P	3	2	22	G	A	66.7	32.5	-34.2	34.2
Brooke. miew , Boy	2023-06-13		None	Low	14:16:00	14:21:00	12.162365441794178, 99.65999937889383		Inside	Grassland	LB	1	On foot	266.2	1	1	P	3	3	22	G	S	102.9	102.9	0	102.9
Brooke,Miew,Boy	2023-06-13		None	Low	14:34:00	14:39:00	12.162365441794178, 99.65999937889383		Inside	Grassland	CC	3	On foot	196.8	1	1	P	3	3	39	G, N	S	324.4	325.5	1	324.4
Brooke,Miew	2023-06-13		None	Low	15:05:00	15:!0	12.162365441794178, 99.65999937889383		Inside	Grassland	CC	4	On foot	139	1	1	P	3	2	31	G, L, PC	A	328.9	300	-28.9	328.9		joined the group,greeting and grazing together.
Brooke,Miew	2023-06-13		None	Low	15:29:00	15:34:00	12.162365441794178, 99.65999937889383		Inside	Grassland	CC	3	On foot	1.5	1	1	P	3	2	31	G	S	521.3	521.3	0	521.3
Brooke,Miew	2023-06-13		None	Low	16:45:00	16:50:00	12.171978, 99.660031		Outside	Open forest	BG	2	On foot	59.3	1	1	P	4	4	37	TC, AA, P, SP	A	240.3	235.7	-4.6	235.7		play Spar , Flighting
Brooke,Miew	2023-06-13		None	Low	17:27:00	17:32:00	12.154, 99.656191		Outside	Open forest	MG	10	Vehicle	0	1	1	P	3	3	34	TC	S	127.8	127.8	0	127.8
Brooke,Miew,Boy	2023-06-14		None	Low	14:07:00	14:12:00	12.155149, 99.651598		Outside	Road	CC	9	Vehicle	10	1	1	P	3	0	34	G, F	FR	66.6	FR	FR	66.6		Full Retreat , immediately walked away.
Brooke,Miew,Boy	2023-06-14		None	Low	14:29:00	14:34:00	12.154283, 99.653710		Outside	Open forest	CC	8	On foot	2	1	1	P	3	3	33	G, SM	S	78	83	5	78
Brooke,Miew,Boy	2023-06-14		None	Low	15:05:00	15:10:00	12.154283, 99,653710		Outside	Grassland	CC	9	On foot	9.7	1	1	P	3	3	33	G, SM	W	113.7	W	W	113.7
Brooke,Miew,Boy	2023-06-14		None	Low	14:56:00	15:01:00	12.1836410202238, 99.64645372708945		Inside	Grassland	CC	3	Vehicle	5	1	1	P	3	1	37	F	FR	248.2	FR	FR	248.2		Full Retreat
Brooke,Miew,Boy	2023-06-14		None	Low	16:39:00	16:44:00	12.162365441794178, 99.65999937889383		Inside	Grassland	CC	6	On foot	369.7	1	1	P	3	3	39	G, SM, N	S	216.2	220.2	4	216.2
Brooke,Miew,Boy	2023-06-14		None	Low	17:31:00	17:36:00	12.162365441794178, 99.65999937889383		Inside	Grassland	CC	7	Viewing tower	179.7	1	1	P	3	2	25	G, TF	S	167.8	179.7	13	167.8
Brooke,Miew,Boy	2023-06-15		None	Low	14:16:00	14:21:00	12.171296, 99.660944		Inside	Open forest	CC	5	Vehicle	0	1	1	P	3	3	37	L	W	45	W	W	45		waled back in dense wood, very hard to observe thier behavior.
Brooke,Miew,Boy	2023-06-15		None	Low	15:19:00	15:24:00	12.162365441794178, 99.65999937889383		Inside	Grassland	CC	2	On foot	160.2	1	1	P	2	2	48	J, TM, TF	S	295.3	315.7	20.8	295.3		2 calf, 2 JU, 3 Inter , 3 SA, 4 Adult.
Brooke, Miew, Boy	2023-06-15		None	Low	17:11:00	17:16:00	12.171296, 99.660944		Outside	Grassland	CC	8	Vehicle	8.7	1	1	P	3	3	37	SM, L	S	201.5	201.5	0	201.5
Brooke,Miew,Boy	2023-06-15		None	Low	14:22:00	14:27:00	12.159713, 99.644261		Outside	Dense forest	CC	2	Vehicle	0	1	1	P	3	3	35	G	W	109.8	W	W	109.8
Brooke,Miew	2023-06-16		None	Low	14:24:00	14:29:00	12.17530089338296, 99.66032412079251		Inside	Grassland	CC	2	On foot	7	1	1	P	2	2	42	G, TF, L	S	362.2	362.2	0	362.2		they approced unintentionally to the edge after 5 mins scan samplimg.
Brooke.Miew	2023-06-16		None	Medium	15:06:00	15:11:00	12.170618957959618, 99.65602996782592		Inside	Open forest	LB	1	On foot	4.9	1	1	P	7	7	54	G	A	153.3	148.7	-4.6	148.7		with 3 body condition
Brooke,Miew	2023-06-16		None	Low	16:10:00	16:15:00	12.17530089338296, 99.66032412079251		Inside	Grassland	CC	2	Vehicle	73	1	1	P	2	1	21	G	S	127.1	146.9	19.8	127.1		40 years cow with 3 years calf.
Brooke.Miew	2023-06-16		None	Low	16:49:00	16:54:00	12.162365441794178, 99.65999937889383		Inside	Grassland	LB	1	Vehicle	134.2	1	1	P	3	2	31	G, L	W	495.5	534.7	39.2	495.5
Brooke,Miew	2023-06-16		None	Low	16:55:00	17:00:00	12.162365441794178, 99.65999937889383		Inside	Grassland	CC	3	On foot	21	1	1	P	3	2	31	G, L	W	450.4	W	W	450		walked away back to the edge woods.
Brooke,Miew	2023-06-16		None	Low	17:09:00	17:14:00	12.162365441794178, 99.65999937889383		Inside	Grassland	CC	9	On foot	22	1	1	P	2	2	24	G, L	S	141.4	141.4	0	141.4
Brooke,Miew	2023-06-16		None	Low	17:19:00	17:24:00	12.162365441794178, 99.65999937889383		Inside	Grassland	CC	5	On foot	13	1	1	P	2	2	29	G	S	168.7	168.7	0	168.7		stayed, Grazing
Brooke,Miew	2023-06-16		None	Low	17:34:00	17:39:00	12.162365441794178, 99.65999937889383		Inside	Grassland	CC	1	On foot	5	1	1	P	3	2	24	G	S	151.3	168.7	17.4	168.7		sub-adult (teenager) 18 years old.
Brooke,Miew	2023-06-19		None	Low	15:22:00	15:27:00	12.166646, 99.634661		Outside	Open forest	CC	16	On foot	12	1	1	P	4	0	27	TC, TS, TM	A	245.8	179.8	-66	179.8
Brooke,Miew	2023-06-19		None	Low	16:41:00	16:46:00	12.164840, 99.640328		Outside	Waterhole	CC	10	On foot	0	1	1	P	4	0	57	F	FR	291.3	FR	FR	291.3
Brooke,Miew	2023-06-19		None	Low	17:03:00	17:08:00	12.165085, 99.641342		Outside	Open forest	CC	8	On foot	23	1	1	P	4	2	42	L, F	FR	220.9	FR	FR	220.9		PR then wlaed back to the edge, there were 2 herds 1 at the water hole and 1 in the dense forest.
Brooke,Miew	2023-06-19		None	Low	17:13:00	17:18:00	12.1650085, 99.641342		Outside	Open forest	CC	4	On foot	0	1	1	P	4	4	57	G, TB, TF, A, FR	A	157.6	133.6	-24	133.6		vey cautious
Brooke,Miew	2023-06-20		None	Low	15:53:00	15:58:00	12.17530089338296, 99.66032412079251		Inside	Grassland	CC	14	On foot	176	1	1	P	4	4	42	L	W	526	W	W	526		locomotion deep into the dense wood. difficult to tell
Brooke,Miew	2023-06-20		None	Low	15:56:00	16:01:00	12.17530089338296, 99.66032412079251		Inside	Grassland	LB	4	On foot	10	1	1	P	4	4	42	G, L, SM, A, FR	S	215	220	5	215		stop behavior, walked to the shade and back to grazing.
Brooke,Miew	2023-06-20		None	Low	14:37:00	14:42:00	12.18738, 99.647423		Outside	Open forest	BG	3	Vehicle	5	1	1	P	4	0	25	G	A	201.1	160.2	-41	160.2		very relaxed
Brooke,Miew	2023-06-20		None	Low	14:49:00	14:54:00	12.18735, 99.64724		Outside	Grassland	LB	1	Vehicle	19	1	1	P	4	0	21	G	S	134.8	134.8	0	134.8		1 bull with no tusk
Brooke,Miew	2023-06-20		None	Low	16:27:00	16:32:00	12.17530089338296, 99.66032412079251		Inside	Grassland	CC	2	On foot	35	1	1	P	4	4	29	TC, SM, TF	S	115.9	115.9	0	115.9		trunk tio temporal gland.
Brooke,Miew	2023-06-20		None	Low	16:45:00	16:50:00	12.17530089338296, 99.66032412079251		Inside	Grassland	LB	1	On foot	5	1	1	P	4	4	32	G, SM, L	S	115.9	115.9	0	115.9
Brooke,Miew	2023-06-21		None	Low	14:31:00	14:36:00	12.17530089338296, 99.66032412079251		Inside	Grassland	LB	1	On foot	27.4	1	1	P	3	3	27	G	S	146.8	150.3	3.7	146.9
Brooke,Miew	2023-06-21		None	Low	15:41:00	15:46:00	12.168616, 99.629699		Inside	Grassland	MG	22	On foot	57	1	1	P	3	0	26	G, TB	S	102.6	102.6	0	102.6		IN MUSTH
Brooke,Miew	2023-06-21		None	Low	16:54:00	16:59:00	12.168652, 99.629689		Inside	Grassland	MG	4	Vehicle	20	1	1	P	3	3	23	G, L	S	157.8	155	-2.8	155		Big bull walked back to the wood
Brooke,Miew	2023-06-21		None	Low	17:20:00	17:25:00	12.166216, 99.637301		Outside	Waterhole	CC	12	Vehicle	27	1	1	P	3	0	27	F	FR	150	FR	FR	150
Brooke,Miew	2023-06-22		None	Low	14:39:00	14:44:00	12.17530089338296, 99.66032412079251		Inside	Grassland	LB	1	Hillside viewing area	82	1	1	P	2	2	70	G, L	W	82	95	7	82
Brooke,Miew	2023-06-22		None	Low	13:14:00	13:17:00	12.1727630, 99.6508449		Outside	Grassland	CC	2	Vehicle	10	1	1	P	2	0	32	G, L	S	152	152	0	152
Brooke,Miew	2023-06-22		None	Low	16:16:00	16:17:00	12.1166426, 99.6391625		Outside	Grassland	CC	4	Vehicle	15	1	1	P	2	2	27	L	W	350	W	W	350
Brooke,Miew	2032-06-22		None	Low	16:17:00	16:22:00	12.1697279, 99.6775012		Outside	Waterhole	CC	12	Vehicle	7	1	1	P	2	0	55	G, L, SM, F	PR	177	250	73	177
Brooke,Miew	2023-06-26		None	Low	15:22:00	15:27:00	12.187096, 99.647904		Outside	Open forest	LB	1	Vehicle	0	1	1	P	3	0	29	G, L	PR	55.5	55.5	0	55.5		Adult bull with tusk
Brooke,Miew	2023-06-26		None	Low	17:42:00	17:47:00	12.148983, 99.645628		Outside	Open forest	LB	1	Vehicle	0	1	1	P	3	0	21	L	PR	47.8	66.8	19	47.8
Brooke,Miew	2023-06-27		None	Low	14:29:00	14:34:00	12.153221, 99.653771		Outside	Open forest	CC	7	Vehicle	0	1	1	P	4	0	27	G, SM	A	245.4	235.4	-10	235.4		very relaxed
Brooke,Miew	2023-06-27		None	Low	15:10:00	15:15:00	12.171696, 99.659814		Outside	Grassland	CC	2	Vehicle	115	1	1	P	4	4	38	G, F	PR	366.6	PR	PR	366.6		PR
Brooke,Miew	2023-06-27		None	Low	15:40:00	15:45:00	12.185452, 99.651083		Inside	Open forest	CC	3	Vehicle	529.9	1	1	P	4	4	47	G, N, TF	S	530	0	530	529.9		Fire burning, expanding grassland plantation at viewpoint 4
Brooke,Miew	2023-06-27		None	Low	17:08:00	17:13:00	12.166575, 99.635238		Outside	Dense forest	LB	1	Hillside viewing area	10	1	1	P	4	4	21	F	PR	148	PR	PR	147.8
												280		58.3116						33.8393			199.012
Brooke, Miew, Ave	2023-07-01		High	Extreme	15:20:00	15:25:00	12.18320419124341, 99.64831578710617		Inside	Grassland	LB	1	Hillside viewing area	5	9	9	S, P, R	37	37	53	G, A, TB, TM	S	193.8	123	-70.8	123
Brooke, Miew, Ave	2023-07-01		High	Extreme	17:15:00	17:20:00	12.18320419124341, 99.64831578710617		Inside	Grassland	LB	1	Hillside viewing area	422.9	6	5	S, P, R	36	36	45	G, A, TC, S	S	463.3	463.3	0	463.3
Brooke, Miew	2023-07-04		High	Extreme	15:55:00	16:00:00	12.187159894114433, 99.64578338548344		Inside	Grassland	LB	1	On foot	24	12	12	S, P, R	32	32	51	G, L, TC, TB	W	142.8	163.1	20.3	142.8
Brooke, Miew	2023-07-04		High	Extreme	16:07:00	16:12:00	12.183824041332732, 99.64621693453718		Inside	Grassland	LB	1	On foot	21.3	12	12	S, P, R	15	15	45	G, A, TF, TC, FS	S	314.2	314.2	0	314.2
Brooke, Miew	2023-07-05		Low	Extreme	15:32:00	15:37:00	12.183824041332732, 99.64621693453718		Inside	Grassland	CC	8	On foot	22.9	7	7	S, P, R	36	36	51	G	S	295.8	282.5	-13.3	282.5
Brooke, Miew	2023-07-05		Low	High	15:58:00	16:03:00	12.187159894114433, 99.64578338548344		Inside	Grassland	CC	3	Hillside viewing area	25	4	4	S, P, R	19	19	47	G, L	S	397.7	346.5	-33.2	346.5		very relaxed
Brooke, Miew	2023-07-05		Low	Medium	16:19:00	16:26:00	12.18412868876814, 99.64765839801564		Inside	Grassland	LB	1	On foot	46.6	3	3	S, P, R	14	14	51	G, SM, AP, PC, TG	A	266.3	258	-8.3	258		approched the cow-calf group, probably was in the early musth.
Brooke, Miew	2023-07-05		Low	High	16:33:00	16:38:00	12.187974832555868, 99.64882715218738		Inside	Grassland	MG	3	On foot	5	4	4	S, P, R	9	9	38	G, L, SM, AP	A	382.9	360.7	-22.2	360.7		approced then stop. back to browsing
Ave, Miew	2023-07-06		Medium	High	15:13:00	15:18:00	12.18412868876814, 99.64765839801564		Inside	Grassland	LB	1	On foot	37	4	4	S, P, R	28	28	47	L, S, A	W	569.3	570.6	1.3	569.3		joined the group. approced the CC group.
Ave, Miew	2023-07-06		Medium	High	15:19:00	15:24:00	12.187974832555868, 99.64882715218738		Inside	Grassland	CC	8	On foot	5	5	5	S, P, R	29	29	66	G, S, SM	A	570.8	548.9	-21.9	548.9
Ave, Miew	2023-07-07		High	Extreme	16:40:00	16:45:00	12.187974832555868, 99.64882715218738		Inside	Grassland	LB	1	On foot	5	11	11	S, P, R	28	28	32	G, FS, TC	S	265.5	265.5	0	265.5		1 gaur next to him. huge rain!!! washed all the connected road to viewpoint 4
Ave, Miew	2023-07-11		Medium	Low	16:40:00	16:45:00	12.1827876, 99.653217		Inside	Dense forest	CC	8	Hillside viewing area	0	1	1	S, P, R	2	0	21	L, J, S	PR	77.8	112.7	34.9	77.8		close to backhoe trunk and construction area
Ave, Miew	2023-07-11		Medium	Extreme	17:31:00	17:36:00	12.185118790517668, 99.64773631496043		Inside	Grassland	MG	14	On foot	551.9	5	5	S, P, R	38	38	42	L	FR	335.3	399.3	54.6	335.3		locomotion , lightly rain
Ave, Miew	2023-07-11		Medium	High	18:01:00	18:06:00	12.162365441794178, 99.65999937889383		Inside	Grassland	LB	1	On foot	102.2	2	6	S, P, R	32	32	51	F	FR	355.6	FR	FR	355.6
Ave, Miew	2023-07-13		Low	Low	14:50:00	14:55:00	12.167722, 99.626745		Outside	Grassland	CC	7	Vehicle	0	1	1	P	3	0	21	G, AP	A	123.2	121.7	2.5	121.7
Ave, Miew	2023-07-13		Low	Low	16:00:00	16:05:00	12.153732, 99.655685		Outside	Grassland	LB	1	On foot	0	1	1	S, P, R	3	0	27	L, S	A	43	43	0	43
Ave, Miew	2023-07-13		Low	Medium	16:46:00	16:51:00	12.17530089338296, 99.66032412079251		Inside	Dense shrub	LB	1	Hillside viewing area	0	2	2	S, P, R	5	5	19	G	S	245.7	250.5	5.2	245.7
Ave, Miew	2023-07-13		Low	Low	17:11:00	17:16:00	12.180410293417568, 99.65439298092755		Inside	Open forest	LB	1	Vehicle	0	1	1	P	3	0	31	F	FR	FR	FR	FR			FR
Ave, Miew	2023-07-14		High	Low	14:48:00	14:53:00	12.159273 99.597484		Outside	Grassland	LB	1	On foot	5	1	1	P	3	0	22	G, L	W	85.9	115.5	56.6	85.9
Ave, Miew	2023-07-14		High	Low	15:25:00	15:29:00	12.165214, 99.640529		Outside	Grassland	CC	2	Vehicle	54	1	1	P	3	0	18	G, L, AA	S	170.2	170.2	0	170.2		mock charge to gaur
Ave, Miew	2023-07-14		High	Extreme	16:10:00	16:15:00	12.17530089338296, 99.66032412079251		Inside	Grassland	BG	2	Hillside viewing area	5	6	6	S, P, R	27	27	29	G, TC, L, F	FR	177.3	FR	FR	177.3		Full retreat
Ave, Miew	2023-07-14		High	Extreme	16:48:00	16:53:00	12.187822511090017, 99.64703506245738		Inside	Open forest	LB	1	Hillside viewing area	256.6	8	8	S, P, R	38	38	24	G	S	157.7	157.8	0	157.8		Fire buring at viewpoint 4 , Construction
Ave, Miew	2023-07-17		Extreme	Low	16:00:00	19:05:00	12.166564, 99.635373		Outside	Open forest	CC	2	Vehicle	10	1	1	P	3	0	28	L	PR	60.3	60.5	0	60.3		acroos the road, 1 individual in sight
Ave, Miew	2023-07-18		High	Medium	17:22:00	17:27:00	12.166568, 99.658231		Inside	Open forest	LB	1	Vehicle	5	2	2	P, S	8	0	28	L, S	PR	20.9	PR	PR	20.9		walked away
Ave, Miew	2023-07-18		High	Extreme	17:33:00	17:38:00	12.159085, 99.657497		Inside	Open forest	MG	8	On foot	17.3	7	7	S, P, R	20	0	29	G	S	82.5	82.5	0	82.5
Ave, Miew	2023-07-20		Extreme	Low	15:00:00	15:05:00	12.171399, 99.66141		Inside	Open forest	CC	8	Vehicle	5	1	1	P	3	3	41	G, L	PR	264.8	265	1.8	264.8		At Saltlick, 1 elephant in sight
Ave, Miew	2023-07-20		Extreme	High	17:30:00	17:35:00	12.17530089338296, 99.66032412079251		Inside	Grassland	LB	1	Vehicle	47	5	5	S, P, R	35	35	32	L, S, AP	A	20.2	20.2	0	20.2		intentionally approced to the CC behind tourist (viewpoint 2) - then walked into the woods opposite direction.
Ave, Miew	2023-07-21		Medium	Extreme	15:58:00	16:03:00	12.17530089338296, 99.66032412079251		Inside	Open forest	LB	1	On foot	5	9	9	S, P, R	40	40	63	G	S	186.7	186.7	0	186.7		special features, kinked tail.
Ave, Miew	2023-07-25		High	Extreme	15:38:00	15:43:00	12.184737982589656, 99.64629485148195		Inside	Grassland	LB	1	On foot	5	6	5	S, P, R	27	27	46	G	S	276.5	276.5	0	276.5		1 backhoe construction (inactive) at VP 4 , 1 pick-up vehicle
Ave, Miew	2023-07-25		High	High	16:34:00	16:39:00	12.17530089338296, 99.66032412079251		Inside	Grassland	LB	1	Vehicle	5	5	5	S, P, R	25	25	58	G	S	220.9	214.7	6.2	214.7
Ave, Miew	2023-07-25		High	Low	17:20:00	17:25:00	12.184737982589656, 99.64629485148195		Inside	Grassland	MG	10	On foot	14	1	1	P	3	3	17	G, SM	S	620.8	620.8	0	620.8
Ave, Miew	2023-07-26		Extreme	High	14:56:00	15:01:00	12.17530089338296, 99.66032412079251		Inside	Grassland	MG	9	On foot	5	4	4	S, P, R	20	20	35	G, SM	S	161	161	0	161		maybe was the same bull at VP4 yesturday.
Ave, Miew	2023-07-26		Extreme	High	16:25:00	16:30:00	12.183900203224372, 99.64641172689913		Inside	Grassland	BG	2	Hillside viewing area	58.1	4	4	S, P, R	20	20	57	G, P, SP, S, TC	S	185.5	190	5	185.5		played spar, pretended to grazing back to fight. followed. trunk up. trunk curl
Brooke, Miew	2023-07-28		Extreme	Medium	15:15:00	15:20:00	12.18854939433497, 99.646495223274		Inside	Road	CC	30	Vehicle	29.6	3	3	S, P, R	16	16	21	L, TB, A, TU, HE, F	PR	29.6	0	0	29.6		PR, cautious, alert zone
Brooke, Miew	2023-07-29		Extreme	Low	14:28:00	14:33:00	12.167224, 99.632103		Inside	Open forest	BG	2	Vehicle	157.6	1	1	P	3	3	32	G, I	S	145.7	145.7	0	145.7		At Saltlick
Brooke, Miew	2023-07-29		Extreme	Extreme	15:41:00	15:46:00	12.15695, 99.655972		Outside	Open forest	CC	12	On foot	0	17	17	S, P, R	14	0	27	G, L	W	111.1	98.6	13	98.6		1 Group was sepereated by the road, 1 bull juvenile with tusks
Brooke, Miew	2023-07-29		Extreme	Low	16:29:00	16:34:00	12.171885, 99.660282		Outside	Saltlick	LB	1	On foot	5	1	1	S, P, R	3	3	27	I, TC	S	195.3	195.8	0.5	195.3
												157		53.0541						37.0811			228.219
Brooke, Miew	2023-08-02		High	Medium	17:29:00	17:34:00	12.145287, 99.645187		Inside	Road	LB	1	Vehicle	5	3	3	S, P, R	12	12	26	L	W	312.8	W	W	312.8		On Road, locomotion
Brooke, Miew	2023-08-04		Extreme	Low	15:04:00	15:05:00	12.177178, 99.643099		Outside	Road	CC	3	Vehicle	5	1	1	P	3	0	33	F	FR	FR	FR	FR			On road
Brooke, Miew, Jame	2023-08-04		Extreme	Low	15:39:00	15:44:00	12.169441299762404, 99.66241597132813		Outside	Grassland	LB	1	Vehicle	73.5	1	1	P	3	0	23	G, L	PR	257.7	73.5	184.2	73.5		locomotion, grazing , out of sight. Active construction (repairing water pump) at outside area 1 (near by 100m)
Brooke, Miew	2023-08-04		Extreme	Low	16:01:00	16:06:00	12.1547207, 99.6516549		Outside	Waterhole	LB	1	On foot	6.2	1	1	P	3	0	33	F	FR	195.8	FR	FR	195.8
Brooke, Miew, Jame	2023-08-04		Extreme	Low	16:10:00	16:15:00	12.160335, 99.645247		Outside	Open forest	CC	4	Vehicle	0	1	1	P	3	0	17	F, HE, TB, TU	PR	112.8	150.7	38.9	112.8		run away, trumpet blast. tail up
Brooke, Miew	2023-08-04		Extreme	Low	16:47:00	16:48:00	12.171415, 99.661327		Outside	Open forest	LB	1	Vehicle	0	1	1	P	3	0	28	G, L	S	148.8	148.4	0	148.4		at outside area 3, 1 Bull at the left side / 1 bull.
Brooke, Miew	2023-08-04		Extreme	High	17:13:00	17:18:00	12.181533, 99.654634		Inside	Grassland	CC	6	Vehicle	6	4	7	S, P, R	25	35	28	G, L	W	58.9	96.1	37.2	58.9
Brooke, Miew	2023-08-04		Extreme	High	14:21:00	14:26:00	12.158949, 99.658868		Inside	Open forest	LB	1	Vehicle	0	4	1	P, S	12	0	62	L	W	160	W	W	160		1 lone bull
Brooke, Miew	2023-08-05		High	Low	14:37:00	14:42:00	12.170618957959618, 99.65602996782592		Inside	Waterhole	LB	1	Hillside viewing area	2.6	1	1	P	3	3	23	G	S	225.8	225.8	0	225.8		Very relaxed
Brooke, Miew, Jame	2023-08-05		High	Extreme	16:45:00	16:50:00	12.182986259082062, 99.64726881329175		Inside	Grassland	MG	10	Hillside viewing area	35	10	8	S, P, R	42	42	48	G	S	547.8	547.8	0	547.8
Brooke, Miew	2023-08-08		Extreme	Medium	14:26:00	14:31:00	12.170436, 99.65828		Inside	Dense forest	LB	1	Vehicle	0	3	1	P, S	11	0	33	G	S	109.2	109.2	0	109.2		Relaxed
Brooke, Miew	2023-08-08		Extreme	Extreme	15:30:00	15:35:00	12.181436, 99.654706		Inside	Grassland	CC	4	Vehicle	7	7	7	P, S	27	0	49	G	S	328.5	328.5	0	328.5
Brooke, Miew	2023-08-08		Extreme	Extreme	16:19:00	16:24:00	12.179899, 99.685262		Inside	Grassland	MG	8	Vehicle		7	6	P, S	19	0	22	G, L	S	219.3	225.8	6.5	219.3
Brooke, Miew	2023-08-08		Extreme	Low	17:23:00	17:28:00	12.170618957959618, 99.65602996782592		Inside	Waterhole	BG	2	Vehicle	7.2	1	1	P	2	0	17	G	S	70.8	70.8	0	70.8		Relaxed
Brooke, Miew	2023-08-09		High	Extreme	14:35:00	14:40:00	12.162365441794178, 99.65999937889383		Inside	Grassland	CC	14	Viewing tower	222.6	7	7	S, P, R	37	37	78	G, L, J	S	293.2	323.1	29.9	293.2
Brooke, Miew	2023-08-09		High	Low	15:23:00	15:28:00	12.170618957959618, 99.65602996782592		Inside	Waterhole	BG	2	Hillside viewing area	170.1	1	1	P	2	2	38	G	S	72	72	0	72		Relaxed
Brooke, Miew	2023-08-09		High	High	16:51:00	16:56:00	12.162365441794178, 99.65999937889383		Inside	Grassland	MG	8	Hillside viewing area	32.8	5	5	S, P, R	32	32	27	G, L	S	333.7	337.3	3.6	333.7
Brooke, Miew	2023-08-09		High	Medium	17:36:00	17:41:00	12.162365441794178, 99.65999937889383		Inside	Grassland	LB	1	Hillside viewing area	293.4	2	1	P, R	3	3	18	L, AP	W	283.7	509.3	225.6	283.7
Brooke, Miew	2023-08-10		Extreme	High	14:21:00	14:26:00	12.1590536, 99.6581881		Inside	Open forest	MG	5	Vehicle	0	5	7	S, P, R	29	29	30	G	S	72.9	72.9	0	72.9		sepately grazing, very relaxed at VP1, with Active construction at VP1
Brooke, Miew	2023-08-10		Extreme	Extreme	14:46:00	14:51:00	12.162365441794178, 99.65999937889383		Inside	Grassland	LB	1	Hillside viewing area	49	7	1	P, S	3	3	41	G, S	S	503.4	503.4	0	503.4		Sunny, Warm - with AVTIVE construction at VP1 - build more graslland area
Brooke, Miew	2023-08-10		Extreme	High	15:25:00	15:30:00	12.1761860, 99.6559950		Inside	Open forest	CC	10	Vehicle	82.1	5	5	S, P, R	20	0	34.7	G	FR	108.7	FR	FR	108.7
Brooke, Miew, P'Yoong	2023-08-12		Extreme	Medium	15:08:00	15:12:00	12.170618957959618, 99.65602996782592		Inside	Dense forest	BG	2	On foot	0	2	1	P, S	17	17	60	F	FR	67.9	FR	FR	67.9
Brooke, Miew, P'Yoong	2023-08-12		Extreme	Low	15:38:00	15:43:00	12.154712, 006547800		Outside	Open forest	CC	6	Vehicle	6.2	1	1	P	3	3	49.1	G, A, TB, F	FR	47.5	FR	FR	47.5
Brooke, Miew, P'Yoong	2023-08-12		Extreme	Low	16:23:00	16:28:00	12.16392, 99.64485		Outside	Open forest	CC	6	Vehicle	13.8	1	1	P	3	1	43.9	G, L, S	W	195.7	W	W	195.7
Brooke, Miew, P'Yoong	2023-08-12		Extreme	Low	16:37:00	16:42:00	12.16392, 99.64485		Outside	Grassland	LB	1	Vehicle	13.8	1	1	P	3	0	30.6	L	W	275.6	W	W	275.6
Brooke, Miew, P'Yoong	2023-08-12		Extreme	Low	16:40:00	16:45:00	12.16392, 99.64485		Outside	Grassland	LB	1	On foot	12.5	1	1	P	3	0	42.9	G	S	60.7	60.7	0	60.7
Brooke, Miew, P'Yoong	2023-08-12		Extreme	Low	16:56:00	17:01:00	12.16392, 99.64485		Outside	Open forest	CC	2	Vehicle	0	1	1	P	3	0	35.5	G, F	FR	FR	FR	FR
Brooke, Miew, P'Yoong	2023-08-12		Extreme	Low	17:25:00	17:30:00	12.1675630, 99.6406002		Outside	Open forest	CC	2	Vehicle		1	1	P	3	0	21	F	FR	FR	FR	FR
Brooke, Miew, P'Yoong	2023-08-12		Extreme	Low	17:34:00	17:39:00	12.167630, 99.6406062		Outside	Open forest	CC	3	Vehicle	0	1	1	P	3	0	32.9	D, TS, L, SM, B	S	239.9	239.9	0	239.9
												108		38.6593						35.331			203.965
																					r
	16/10/2024	Mook	Medium	Medium	14:43:00	14:48:00	12.185861, 99.651415	4	Inside	Grassland	CC	4	Hillside viewing area	0	3	3	P, S	8	8	58.3	G	S	1000	1000	0	1000		Kids making loud noise
	16/10/2024	Mook	Medium	High	16:27:00	16.32	12.0174235, 99.6586397	2	Inside	Grassland	LB	1	Vehicle	0	4	9	S, P, R	14	9	53.7	G	S	169	169	0	169
	16/10/2024	Mook	Medium	Low	17:02:00	17:07:00	12.1825167, 99.6535853	3	Inside	Open Forest	LB	1	Vehicle	10	1	1	P	3	0	44.2	SM, L	S	250	250	0	250
	16/10/2024	Mook	Medium	Extreme	17:20:00	17:25:00	12.1623534, 99.6600420	1	Inside	Grassland	MG	9	Hillside viewing area	100	8	4	S, P, R	50	50	46.7	SM, S, F	A	1000	960	40	960		After 5 Mins, The herd started PR
	17/10/2024	Mook	High	Extreme	17:04:00	17:09:00	12.1699570, 99.6560452	Payang	Inside	Waterhole	CC	11	Hillside viewing area	5	15	15	S, P, R	55	55	47	B, TB, A	PR	190	260	0	190
	19/10/2024	Mook	Extreme	Low	15:42:00	15:47:00	12.1645818, 99.6414112	1	Outside	Grassland	CC	8	On foot	5	1	1	P	4	0	44.4	G	S	248	216.5	31.5	215		Dholes os nearby around the bath
	22/10/2024	Mook	Extreme	Extreme	14:00	14:05:00	12.1858786, 99.6513955	4	Inside	Grassland	CC	4	Hillside viewing area	50	19	19	S, P, R	130	130	66.8	G, L	S	520	500	-20	500		Mook
	23/10/2024	Miew	Extreme	High	14:34:00	14:39:00	12.174762, 99.658652	2	Inside	Grassland	CC	8	On Foot	13	5	2	S, P, R	30	30	47	G, L, F	PR	243.9	257.1	-13.2	243.9		They are same cow calf group with 8 individuals
	23/10/2024	Miew	Extreme	Extreme	15:27:00	15:32:00	12.174762, 99.658652	2	Inside	Grassland	CC	8	On Foot	103.8	6	5	S, P, R	27	10	47.6	G, L, F	PR	272.6	206.2	66.4	206.2
	23/10/2024	Miew	Extreme	Medium	16:12:00	16:17:00	12.1795155, 99.65559599	3	Inside	Open Forest	CC	8	On Vehicle	0	2	6	S, P, R	7	0	39	L	W	28.5	30	-1.5	28.5
	23/10/2024	Miew	Extreme	High	17:02:00	17:07:00	12.16176444, 99.6634892	1	Inside	Grassland	CC	5	Hillside viewing area	210.4	5	3	S, P, R	17	30	46	G, N, AA, L	A	324.4	301.9	22.5	301.9		very newborn baby aroung 5 years old (less than 1 year old). Walked close to the viewpoint 1
	24/10/2024	Miew	Extreme	Low	14:21:00	14:26:00	12.1670362, 99.6376579	1	Outside	Grassland	U	2	Vehicle	150	1	1	P	4	0	27	G, L, F	FR	90	90	0	90
	24/10/2024	Miew	Extreme	Low	14:41:00	14:46:00	12.1670810,99.6284383	1	Outside	Grassland	LB	1	On Foot	137.4	1	1	P	4	4	31	G, L, R	S	192.5	206.1	-13.6	192.5
	24/10/2024	Miew	Extreme	Extreme	15:38:00	15:43:00	12.16176444, 99.6634892	1	Inside	Grassland	CC	2	On Foot	159	11	7	S, P, R	55	32	43	G, I, L	S	570	429.5	140.5	429.5		Super chil with the human present. even she has 12 days newborn calf with.
	24/10/2024	Miew	Extreme	Extreme	16:32:00	16:37:00	12.185861, 99.651415	4	Inside	Grassland	CC	8	Hillside viewing area	406.6	8	7	S, P, R	35	35	51	G	A	489.9	621.5	-131.6	332.9
	24/10/2024	Miew	Extreme	Extreme	17:17:00	17:22:00	12.1623534, 99.6600420	1	Inside	Grassland	CC	5	Hillside viewing area	350	7	5	S, P, R	35	35	37	G, L, N, P, SP	A	350	332.3	17.7	332.3		with 12 days reborn calf
	26/10/2024	Mook	Extreme	Medium	15:22	15:27	12.1815006, 99.6547404	3	Inside	Open forest	LB	1	Vehicle	2	2	2	P, S	12	0	51.9	F	FR	50	0	50	50
	26/10/2024	Mook	Extreme	High	15:37	15:42	12.1858786, 99.6513955	4	Inside	Grassland	MG	11	Hillside viewing area	2	4	4	P, S	21	21	54	G, L	S	50	50	0	50		Most Stay in shade. the one we sae ealier join the gerd later, and after 5 mins, he interacted with the bull. the bull is in musth.
	26/10/2024	Mook	Extreme	Low	17:05	17:10	12.1665208, 99.63301321	1	Outside	Grassland	LB	1	On foot	0	1	1	P, S	4	3	40	A, F	FR	30	0	0	30		FR
	26/10/2024	Mook	Extreme	Low	17:15	17:20	12.1665208, 99.63301321	1	Outside	Grassland	LB	1	Vehicle	50	1	1	P, S	4	0	40.3	G	s	22	30	-8	22		He was alerted at first, the npretty chilled
	29/10/2024	Bee	Extreme	Extreme	14:34:00	14:39:00	12.1789938, 99.6556438		Inside	Open forest	CC	7	Vehicle	50	5	5	P, S	40	0	40	G, L, SM	S	90	108	-18	90		Whistling by humansม the adult cow was a little bit alerted.
	29/10/2024	Bee	Extreme	Extreme	15:02:00	15:07:00	12.1858786, 99.6513955	4	Inside	Grassland	BG	2	Vehicle	283	8	8	P, S	14	0	50	G	W	283	531	-248	283
	29/10/2024	Bee	Extreme	High	16:33:00	16:38:00	12.185861, 99.651415	4	Inside	Grassland	BG	2	Hillside viewing area	42.3	4	3	P, S	10	0	42	G	S	60	60	0	60
	29/10/2024	Bee	Extreme	High	17:06:00	17:11:00	12.0174235, 99.6586397	2	Inside	Grassland	CC	15	On Vehicle	78	4	1	P, S	22		50	G, L, F	PR	50	70	20	50
	30/10/2024	Bee	Low	Medium	15:00	15:05:00	12.1815006, 99.6547404	3	Inside	Open forest	BG	2	Vehicle	10	2	1	P, S	8	0	48	FR	FR	180	FR	FR	180
	30/10/2024	Bee	Low	Medium	15:09:00	15:14:00	12.1858786, 99.6513955	4	Inside	Grassland	CC	8	Hillside viewing area	168	2	2	P, S	8		48	S	W	67	241	-174	67
	31/10/2024	Miew	Extreme	Extreme	15:44:00	15:49:00	12.1801560, 99.6555330		Inside	Grassland	CC	10	Vehicle	100	10	15	S, P, R	70	6	38.4	G, L	W	150	105	45	105		sub adult chased gaur, Big herd of gaur near the elephant herd.
												253		90.1485						45.2725			256.242
																					r
	2024-01-11	Bee	High	High	14:13:00	14:18:00	12.09324, 99.39275	2	Outside	Waterhole	CC	17	Vehicle	256	5	5	P, S	25	0	44	G, B, P, L	S	250	266	266	266
	2024-01-11	Bee	High	Medium	15:13:00	15:18:00	12.1663562, 99.6321928	3	Inside	Open Forest	LB	1	Vehicle	10	1	1	P, S	20	0	46	G	S	106	116	-10	106
	2024-01-11	Bee	High	Extreme	16:16:00	16:21:00	12.1850250, 99.6500543	4	Inside	Open Forest	BG	2	Hillside Viewing area	448	12	12	P, S	74	0	45	G, P, SP	S	120	214	-94	319
	2024-01-11	Bee	High	Low	17:11:00	17:16:00	12.1850250, 99.6500543		Outside	Dense Forest	CC	5	On foot	0	1	1	P, S	5	5	44	G	S	319	0	319	319
	2024-02-11	Mook	Extreme	Low	14:40	14:05	12.1601844, 99.6408741		Outside	Open Forest	CC	3	Vehicle	110	1	1	P	4	0	48	G, L	S	110	140	-30	110
	2024-02-11	Mook	Extreme	Low	15:50	15:55:00	12.1718675, 99.6598091		Outside	Grassland	CC	5	On foot	40	1	1	P	4	4	36.5	G, L, SM, B	PR	180	180	0	180
	2024-02-11	Mook	Extreme	Low	15:56:00	16:01:00	12.1718675, 99.6598091		Outside	Grassland	CC	3	On foot	25	1	1	P	4	4	36.5	G, L	S	170	170	0	140
	2024-02-11	Mook	Extreme	Low	16:00	16:05:00	12.1718675, 99.6598091		Outside	Grassland	MG	5	On foot	1	1	1	P	4	4	40	G, N, A	S	180	180	0	110
	2024-02-11	Mook	Extreme	Low	16:28:00	16:33:00	12.1718673, 99.6598091		Outside	Grassland	LB	1	On foot	0	0	0	P	4	4	41	G	S	140	135	5	135
	7/11/2024	Bee	High	Low	14:28:00	14:33:00	12.1878572, 99.6462756		Outside	Grassland	LB	1	Vehicle	542	1	1	P	4	0	32	G, L, A	S	150	127	23	127
	7/11/2024	Bee	High	Extreme	14:58:00	15:03:00	12.1850250, 99.6500543		Inside	Grassland	CC	9	Hillside Viewing area	630	7	7	P, S	20	20	51	G, L	W	263	273	-10	263
	7/11/2024	Bee	High	Medium	15:32:00	15:37:00	12.1718531, 99.6603469		Inside	Grassland	LB	2	On Foot	188	1	1	P, S	32	4	36	G, I	S	95	95	0	95
	7/11/2024	Bee	High	Extreme	16:02:00	16:07:00	121622810, 99.6619152		Inside	Grassland	CC	3	On Foot	400	9	11	P, S	32	32	60	G, L	W	259	316	-57	95
	7/11/2024	Bee	High	Low	16:37:00	16:42:00	12.1561759, 99.6672815	1	Outside	Dense Forest	CC	3	Vehicle	199	1	1	P	4	0	31	G, L	W	45	105.9	-60.9	45
	8/11/2024	Bee Mo Miew	Extreme	Low	14:56:00	15:01:00	12.1678180, 99.6312647		Outside	Open Forest	CC	4	Vehicle	108	1	1	P	4	4	36.5	G, L, AA, A	W	180	292.6	-112.6	73.7
	8/11/2024	Bee Mo Miew	Extreme	Low	15:36:00	15:41:00	12.154181, 99.6562975	2	Outside	Road	BG	2	Vehicle	70.8	1	1	P	6	0	43	L, F	FR	69.5	80.5	-11	69.5		2 Bulls together , one bull with tusk
	8/11/2024	Bee Mo Miew	Extreme	Extreme	15:48:00	15:53:00	12.16236, 99.66602	1	Inside	Grassland	MG	7	On Foot	125.3	6	5	P, S	27	27	45.9	G, L	S	358.9	363.3	-4.4	364.8		1 Calf / 2 Sub Adults and 4 Adult
	8/11/2024	Bee Mo Miew	Extreme	Medium	16:28:00	16:33:00	12.1728721, 99.6590511	3	Outside	Grassland	LB	1	Vehicle	34.1	1	1	P	6	0	53	L	S	298.2	300.3	-2.1	298.2		Stay
	8/11/2024	Bee Mo Miew	Extreme	Medium	16:54:00	16:59:00	12.174762, 99.658652	2	Inside	Grassland	BG	3	On Foot	59.3	3	2	P, S	14	7	43.3	L, TM	FR	180.6	193.4	-12.8	180.6		Alert behavior they had fight ttogetther with another older bull. there was juvenile bull (pretty young age) with the another adult bull, vocalization and chasing and fight
	2024-11-11	Bee	Extreme	Extreme	15:35:00	15:40	12.1868294, 99.6661147		Inside	Grassland	LB	1	Vehicle	161	8	8	P, S	25	0	42	G, L	W	166	166	0	166
	2024-11-11	Bee	Extreme	Extreme	16:23:00	16:28:00	12.174762, 99.658652		Inside	Open Forest	LB	1	On Foot	228	10	10	S, P, R	50	50	43.6	G, L, AA	A	281	263	18	212	Y	there's 3 bull playing flight
	2024-11-11	Bee	Extreme	Extreme	17:36:00	17:41:00	12.16236, 99.66602		Inside	Grassland	CC	8	On Foot	285	6	1	P, S	17	0	51.7	G, L	W	285	150	135	136
	14/11/2024	Mook	Extreme	High	15:12:00	15:17:00	12.1850250, 99.6500543		Inside	Grassland	CC	9	Hillside Viewing area	1	4	4	S, P, R	33	33	45.6	G	S	500	500	0	180
	14/11/2024	Mook	Extreme	High	15:32:00	15:37:00	12.1850250, 99.6500543		Inside	Grassland	CC	5	Hillside Viewing area	1	3	3	S, P, R	25	25	43	G	S	500	500	0	180
	14/11/2024	Mook	Extreme	High	15:59:00	16:02:00	12.174762, 99.658652		Outside	Grassland	MG	7	On Foot	1	5	5	S, P, R	30	30	43.7	G	PR	200	200	0	190
	14/11/2024	Mook	Extreme	Low	16:53:00	16:58:00	12.1625976, 99.6381830		Outside	Open Forest	MG	4	On Foot	200	1	1	P	4	4	37.6	G, SM	S	170	190	-20	180		There are lots of elephants vocalizing in the forest but there seem to be unbothered
	15/11/2024	Miew	Medium	Low	14:43:00	14:48:00	12.1671210, 99.6306770	1	Outside	Grassland	CC	3	On Foot	232.4	1	1	P	4	4	33.6	G, L	S	64	119.1	-55.1	64		there are more elephant behind the dense forest, by hearing eating noise / Breathing but out of sight
	15/11/2024	Miew	Medium	Medium	15:40	15:45:00	12.1589212, 99.6575375		Inside	Waterhole	CC	1	Vehicle	266.7	2	1	P, S	4	2	48.3	G	S	270.8	330.7	-59.9	270.8		Female Adult stay Alone with big stomach - probably in pragnacy
	15/11/2024	Miew	Medium	Extreme	16:17:00	16:23:00	12.1815998, 99.6549740		Inside	Open Forest	LB	1	Vehicle	0	13	2	S, P, R	70	0	62.7	G, L, AA, J, TB, TC	A	82.3	89.1	-6.8	82.3	Y
	15/11/2024	Miew	Medium	Extreme	17:02:00	17:07:00	12.1625718, 99.6619152		Inside	Grassland	CC	15	Hillside Viewing area	282.7	12	7	S, P, R	30	30	50.5	G, N	A	164.2	145	19.2	145
	16/11/2024	Brooke, Miew, etc.	Extreme	Low	14:17:00	14:22:00	12.1650210, 99.6418050	1	Outside	Waterhole	CC	10	Vehicle	10	1	1	P	5	0	40.4	R, SM, TB	PR	70.1	111.8	41.7	69.9		Check GPS location. Handwritten note: "they separate - 2 now went down to the water holes. Outside 2."
	16/11/2024	Brooke, Miew, etc.	Extreme	Low	16:35:00	16:40:00	12.1543047, 99.6545379	2	Outside	Open Forest	LB	1	Vehicle	0	1	1	P	5	60	37.6	G, I	S	57	70	13	57		"Don't know the sex. Identified sex as male."
	21/11/2024	Mook	High	Low	14:49:00	14:54:00	12.1568203, 99.6565529		Outside	Open Forest	CC	5	On foot	1	1	1	P	4	4	35.7	G, L, SM	FR	73	90	17	73
	21/11/2024	Mook	High	Low	16:18:00	16:23:00	12.1858167, 99.6506413		Outside	Grassland	LB	1	Vehicle	40	1	1	P	4	1	48	G, L	PR	220	230	10	220
	21/11/2024	Mook	High	Low	16:32:00	16:37:00	12.1868232, 99.6483829		Outside	Waterhole	CC	11	Vehicle	20	1	1	P	4	0	39	G, SP	S	143	143	0	74
	21/11/2024	Mook	High	Medium	17:20:00	17:25:00	12.1699570, 99.6560452	Payang	Inside	Open Forest	CC	11	Hillside Viewing area	30	2	2	P, R	6	6	37	G	S	50	50	0	50
	28/11/2024	Mook	Extreme	Low	14:35:00	14:40:00	12.1662261, 99.6411467		Outside	Open Forest	CC	2	Vehicle	30	1	1	P	4	1	35	G, L, S, A	PR	180	145	-15	145		Skinny
	28/11/2024	Mook	Extreme	Extreme	15:36:00	15:41:00	12.1623534, 99.6600420	1	Inside	Waterhole	MG	12	Hillside Viewing area	20	9	9	S, P, R	50	50	50	G, B, L	S	406	435	29	385
	28/11/2024	Mook	Extreme	Low	16:23:00	16:28:00	12.1872764, 99.6482361		Outside	Open Forest	CC	4	Vehicle	50	1	1	P	4	3	43	G, L	S	160	156	-4	156
	29/11/2024	Amy	Extreme	Extreme	15:59:00	16:04:00	12.1858786, 99.6513955	4	Inside	Grassland	CC	9	Hillside Viewing area	10	8	8	S, R	64	64	67	G, L, SW, P, PC, R, I, J	A	650	600	-50	600
	29/11/2024	Amy	Extreme	Extreme	16:08:00	16:12:00	12.1858786, 99.6513955	4	Inside	Grassland	CC	3	Hillside Viewing area	30	12	12	S, R	67	67	69	G, L, A, TC, TB, TS	S	650	650	0	650
	29/11/2024	Amy	Extreme	High	17:22:00	17:27:00	12.1767292, 99.6563736		Inside	Open Forest	LB	1	Vehicle	58	4	4	S, R	25	0	37	G, TB, FS, L	A	67	58	-9	58
	29/11/2024	Amy	Extreme	Medium	17:39:00	17:44:00	12.1623534, 99.6600420	1	Inside	Grassland	CC	3	Hillside Viewing area	5	2	2	S, R	10	10	50	G, L, P, PC, S	W	130	140	10	130
	29/11/2024	Amy	Extreme	Extreme	15:18:00	15:23:00	12.1623534, 99.6600420	1	Inside	Grassland	MG	9	Hillside Viewing area	5	10	11	S, R	48	40	50	G, L	S	265	265	0	265
	2024-02-12	Mook	High	Low	14:56:00	15:01:00	12.1561153, 99.6569724		Outside	Open Forest	CC	12	Vehicle	5	1	1	P	4	2	33	G, L, S	A	78	56	-22	56
	2024-02-12	Mook	High	High	16:47:00	16:52:00	12.1745649, 99.6566435		Inside	Road	CC	4	Vehicle	30	4	4	S, P, R	20	1	36	G, L, A, S, TB	S	20	25	5	20
	2024-02-12	Mook	High	Low	16:22:00	16:27:00	12.1625065, 99.6595439		Inside	Grassland	CC	12	Hillside Viewing area	90	1	1	P	4	4	43	G, L	S	255	265	10	255
	2024-02-12	Mook	High	Medium	16:41:00	16:46:00	12.1745649, 99.6566435		Inside	Open Forest	CC	5	Vehicle	80	3	4	S, P, R	10	1	42	G, L	S	90	85	-5	85
	2024-03-12	Anke	Extreme	Medium	14:40:00	14:45:00	12.1558737, 99.6540605		Inside	Open Forest	CC	5	Vehicle	0	3	3	P, S	11	0	65	G, L, A	S	36	36	0	36
	2024-03-12	Anke	Extreme	Extreme	15:16:00	15:21:00	12.0174235, 99.6586397	2	Inside	Grassland	CC	5	On foot	5	9	9	S, R	42	42	59	G, L, P, S, TC, A, R	S	179	179	0	179
	2024-03-12	Anke	Extreme	Extreme	16:01:00	16:06:00	12.0174235, 99.6586397	2	Inside	Grassland	MG	5	On foot		8	8	S, R	33	33	48	G, L	S	422	422	0	422
	2024-03-12	Anke	Extreme	Extreme	16:46:00	16:51:00	12.1623534, 99.6600420	1	Inside	Grassland	CC	9	Hillside Viewing area	30	10	10	S, R	50	50	58	G	A	429	402	-27	402
	2024-03-12	Anke	Extreme	Extreme	17:21:00	17:26:00	12.1589002, 99.6584164		Inside	Open Forest	BG	3	Vehicle		9	4	S, R	53	16	43	G, L,	PR	47	60	13	47
	2024-05-12	Tarah	Extreme	Medium	16:56:00	17:01:00	12.1050, 99.39184		Inside	Grassland	CC	2	Vehicle	30	2	2	S	15	0	48.3	G, FS, L, TC	W	50	63	13	50
	2024-05-12	Tarah	Extreme	Extreme	17:10:00	17:15:00	12.1050, 99.39184		Inside	Grassland	CC	14	Vehicle	5	5	7	S	40	0	62	G, S, A, TB, FS, TF, F	FR	57	FR	FR	57
	2024-05-12	Tarah	Extreme	Extreme	16:09:00	16:14:00	12.1858786, 99.6513955	4	Inside	Grassland	CC	10	Hillside Viewing area	260	8	5	S	47	47	61.8	G	S	622	622	0	622
	2024-05-12	Tarah	Extreme	Extreme	16:38:00	16:43:00	12.1878572, 99.6462756	4 (other side)	Inside	Grassland	CC	2	On foot	80	6	5	S	27	27	41.4	G, SM, PC	S	147	147	0	147
	2024-05-12	Tarah	Extreme	Extreme	14:24:00	14:24:00	12.1587206, 99.656659		Inside	Open Forest	CC	10	Vehicle	0	7	4	S, R	8	0	53	G, L, FS	W	260	278	18	260
	2024-05-12	Tarah	Extreme	Extreme	15:40:00	15:45:00	12.0174235, 99.6586397	2	Inside	Grassland	BG	2	On foot	2	9	2	S, R	40	40	48.8	G, L, A	A	205	193	-12	193
	2024-06-12	Mook	Extreme	Low	14:36:00	14:41:00	12.1752675, 99.6560048		Inside	Open Forest	BG	2	Vehicle	0	2	1	P	5	0	32	G, L	S	79	70	9	70
	2024-06-12	Mook	Extreme	Extreme	14:54:00	14:55:00	12.1648351, 99.6554874		Inside	Open Forest	MG	18	Vehicle	30	8	1	S, P, R	40	2	52	G	A	170	135	-45	135		Musth bull in group
	2024-06-12	Mook	Extreme	Low	15:11:00	15:16:00	12.1871702, 99.6495162		Outside	Grassland	CC	8	Vehicle	250	1	1	P	5	1	38	G	W	35	70	35	35
	2024-06-12	Mook	Extreme	Low	16:46:00	16:51:00	12.1671560, 99.6305780		Outside	Grassland	CC	11	On foot	100	1	1	P	5	5	30	G, L SM	S	180	180	0	180
												353		102.304				21.8475		45.6949

## Sheet: Legend
Behaviors			Movement			Herd Type			Weather			Type vehicles
G	Grazing		A	Approach		BG	Bull group		O	Overcast		P	Personal vehicle
L	Locomotion		S	Stay		MG	Mixed group		W	Windy		R	Ranger
S	Smell		W	Walk away		CC	Cow calf group		S	Sunny		S	Safari
TC	Trunk curl		PR	Partial retreat		LB	Lone bull		R	Rainy
TB	Touch body		FR	Full retreat		U	Unknown
PC	Physical contact
I	Inactive
SM	Self Maintenance
R	Rest
B	Bathing
TF	Touch face
N	Nursing
P	Playing
SP	Sparring
A	Alert
D	Drinking
TR	Trumpet blast
FR	Freeze
F	Flee
FS	Foot swing
J	J curl
HE	Head up Ears out
G	Grazing
L	Locomotion
S	Smell
TC	Trunk curl
TB	Touch body
PC	Physical contact
I	Inactive
SM	Self Maintenance
R	Rest

## Sheet: Tourism #s
2024-11-22						Date	No. People	No. Elephants	No. People	No. People (daily rate)				Per sighting
day	Number					July 1 2023	29	15	65	Low	Q1	16-43		No. People
	People	Cars				July 2 2023	34	0	43	Medium	Q2	44-62		Low	Q1	0-3
1	96	20				July 4 2023	36	10	76	High	Q3	63-82		Medium	Q2	2024-04-20
2	93	24				July 5 2023	43	2	29	Extreme	Q4	83-221		High	Q3	21-35
3	80	22				July 6 2023	45	0	48	No. Vehicles				Extreme	Q4	36-125
4	53	18				July 7 2023	48	9	80	Low	Q1	2024-08-13		No. vehicles
5	70	21				July 8 2023	51	1	68	Medium	Q2	14-18		Low	Q1	0-1
6	49	16				July 11 2023	57	16	57	High	Q3	19-23		Medium	Q2	2024-02-03
7	27	10				July 12 2023	64	3	45	Extreme	Q4	24-52		High	Q3	2024-04-05
8	53	13				July 13 2023	65	1	36					Extreme	Q4	2024-06-30
9	16	5				July 14 2023	67	9	67
10	27	10				July 17 2023	68	0	107
11	47	15				July 18 2023	71	12	75
12	63	24				July 19 2022	75	9	34		15		2
13	29	11				July 20 2023	76	2	84		25		7
14	80	19				July 21 2023	80	1	51		60		3
15	147	34				July 25 2023	80	13	71		2		1
16	92	24				July 26 2023	82	24	129		15		3
17	37	20				July 28 2023	84	9	172		60		6
18	59	15				July 29 2023	84	14	219		16		4
19	51	18				July 30 2023	101	15	221		35		5
20	40	12				August 2 2023	107	2	64		3		1
21	26	10				August 4 2023	124	37	101		6		5
22	34	13				August 5 2023	129	12	80		3		1
23	31	14				August 8 2023	129	23	84		3		1
24	27	9				August 9 2023	140	38	82		3		1
25	61	20				August 10 2023	172	30	124		3		1
26	54	14				August 11 2023	219	13	140		30		2
27	34	12				August 12 2023	221	2	129		70		15
28	46	17									4		4
29	62	18									20		8
30	44	15									125		30
	29										25		5
	34										35		5
	36										4		4
	43										10		3
	45										25		5
	48										30		-
	51										15		3
	57										35		6
	64										3		2
	65										15		5
	67										11		4
	68										40		6
	71										50		7
	75										15		4
	76										20		6
	80										37		9
	80										36		5
	82										32		12
	84										15		12
	84										36		7
	101	16									19		4
	107	221									14		3
	124										9		4
	129										28		4
	129										29		5
	140										28		11
	172										2		1
	219										38		5
	221										32		6
											3		1
											3		1
	No. vehicles										5		2
	20										3		1
	24										3		1
	22										3		1
	18										27		6
	21										38		8
	10										3		1
	24										8		2
	11										20		7
	19										3		1
	34										35		5
	24										40		9
	20										27		5
	15										25		5
	13										3		1
	14										20		4
	9										20		4
	14										16		3
	12										3		1
	17										14		17
	18										3		1
	18										12		3
	11										3		1
	18										3		1
	8										3		1
	12										3		1
	20										3		1
	15										25		4
	16										12		4
	11										3		1
	11										42		10
	15										11		3
	24										27		7
	18										19		7
	11										2		1
	23										37		7
	11										2		1
	20										32		5
	15										3		2
	22										29		5
	51										3		7
	52										20		5
	18										17		2
	23										3		1
	23										3		1
	20										3		1
	21										3		1
	30										3		1
	32										3		1
	22										3		1

## Sheet: Wildlife Detection (other)
ออ	Time	Species	Number	GPS / Location	Inside/outside	Veg. type	Weather	Notes
2022-10-12	03:00:00	Golden Jackal	2	12.1002784, 99.6542566	Outside	Dense forest	Sunny	Stayed a long time
2022-10-12	03:27:00	Golden Jackal	1	12.1602230, 99.6478592	Outside	Dense forest	Sunny	Stayed a long time
2022-10-12	-	Sambar Deer	2	12.17530089338296, 99.66032412079251	Inside	Grassland	Sunny	Ran away
2022-10-13	-	Barking Deer	2	12.17530089338296, 99.66032412079251	Inside	Grassland	Sunny	Ran away
2022-10-13	04:45:00	Golden Jackal	1	12.1599140, 99.6510319	Outside	Dense forest	Sunny
2022-10-14	-	Burmese hare	1	12.162365441794178, 99.65999937889383	Inside	Grassland	Overcast	Hanging out around elephants feet
2022-10-18	02:57:00	Sambar Deer	1	Viewpoint 4	Inside	Grassland	Overcast	Stayed a long time, lone stag
2022-10-18	04:00:00	Sambar Deer	2	12.170618957959618, 99.65602996782592	Outside	Waterhole	Overcast	Ran away (mom and young)
2022-10-18	04:43:00	Barking deer	1	12.162365441794178, 99.65999937889383	Inside	Grassland	Overcast	Ran away from jackal
2022-10-18	04:45:00	Golden Jackal	2	12.162365441794178, 99.65999937889383	Inside	Grassland	Overcast	Was hunting and ran after barking deer
2022-10-18	04:45:00	Wild Boar (Sus scrofa)	1	12.162365441794178, 99.65999937889383	Inside	Grassland	Overcast	Scared away elephants
2022-10-20	02:30:00	Barking deer	2	12.17530089338296, 99.66032412079251	Inside	Grassland	Overcast, windy	Stayed
2022-10-21	02:45:00	Barking deer	1	12.17530089338296, 99.66032412079251	Inside	Grassland	Rainy	Stayed
2022-10-29	04:35:00	Sambar Deer	1	Viewpoint 4	Inside	Grassland	Sunny	Stayed
2022-10-30	05:30:00	Sambar Deer	1	Viewpoint 3	Inside	Grassland	Sunny	Stayed
			21
2022-11-01	02:24:00	Sambar Deer	3	Viewpoint 3	Inside	Dense forest	Partly cloudy	2 adults and a young - ran away
2022-11-01	04:05:00	Barking Deer	2	12.1753471, 99.6561141	Inside	Open forest	Partly cloudy	Stayed
2022-11-02	03:40:00	Barking Deer	1	Viewpoint 4	Inside	Open forest	Sunny, windy	Stayed
2022-11-12	03:20:00	Barking Deer	1	12.1669740, 99.6639026	Outside	Open forest	Overcast	Ran across road
2022-11-16	04:30:00	Barking Deer	1	12.1837553, 99.6521481	Inside	Waterhole	Overcast	Ran
2022-11-18	03:21:00	Barking Deer	1	12.1583637, 99.6516760	Inside	Grassland	Overcast	Stayed then ran
2022-11-23	04:22:00	Sambar Deer	1	Viewpoint 4	Inside	Grassland	Rainy	Ran away
2022-11-24	03:22:00	Sambar Deer	1	12.1791070, 99.6566287	Inside	Open forest	Overcast	Ran away
			53
2023-06-02	14.49	Barking deer	4	12.17530089338296, 99.66032412079251	Inside	Grassland	Windy, overcast
2023-06-02	17.59	Muntjack	2	12.1502470, 99.6453698	Inside	Open forest	Windy, overcast
2023-06-07	14.22	Muntjack	1	12.1823530, 99.6547243	Outside	On road	Overcast, rainy
2023-06-14	14.21	Bushpig	1	12.155149, 99.651598	Outside	Road	Overcast
2023-06-19	14:27:00	Sam bar deer	6	12.170618957959618, 99.65602996782592	Inside	Waterhole	Sunny
2023-06-19	14:31:00	Jackal	2	12.159746, 99.653089	Inside	Road	Sunny	Stayed along car for a long time
2023-06-30	15:04:00	Small asian mongoose	1	12.172662, 99.657324	Outside	Road	Sunny, windy
2023-06-30	15:30:00	Crab-eating macaque	60	12.1833391, 99.6455371	Outside	Waterhole	Sunny, windy	Ran away
			77
2023-07-04	15:02:00	Sambar Deer	2	12.170618957959618, 99.65602996782592	Inside	Waterhole	Overcast
2023-07-07	14:34:00	Barking Deer	4	12.1823530, 99.6547243	Outside	Water hole	Sunny
2023-07-08	14:50:00	Barking Deer	2	12.17530089338296, 99.66032412079251	Inside	Grassland	Rainy
2023-07-11	16:21:00	Small asian mongoose	1	12.162365441794178, 99.65999937889383	Inside	Road	Overcast	Ran away
2023-07-17	15:28:00	Red Muntjack	1	Viewpoint 4	Inside	Open forest	Overcast, rainy, windy	Ran away
			10
2023-08-05	15:03:00	Small asian mongoose	1	12.171386, 99.661362	Outside	Road	Overcast	Ran away
2023-08-10	15:04:00	Barking Deer	3	12.1728216, 99.6587892	Inside	Road	Sunny	Stayed , wathching , Full Retreat
2023-08-10	15:04:00	Muntjack	1	12.1118246, 99.658782	Inside	Open forest	Overcast, light rain	FR
2023-08-12	17:44:00	Muntjack	1	12.4616961, 99.645695	Inside	Open forest	Sunny, windy	FR
			6
17/10/2024	15.05	Small asian mongoose	1	12.1715326,99.6559915	Inside	-	Rainy/Overcast/Sunny
19/10/2024	15:00:00	Barking Deer	1	12.1823717,99.6524880	Inside	-	Rainy
19/10/2024	15:45:00	Jackal	1	12.1823717,99.6524881	Inside	-	Rainy
19/10/2024	15:45:00	Dholes	2	12.1645818,99.6414112	Outside	-	Rainy
24/10/2024	15:00	Dholes	3	12.1678620, 99.6266460	Outside	Road	Overcast
24/10/2024	16.19	Barking Deer	1	12.1876890, 99.6468830	Outside	Grassland	Overcast
31/10/24	14.49	Sunbear	1	12.1653930, 99.6400990	Outside 1	Grassland	Sunny
			8
2024-06-11	15.08	Jackal	1	12.1814570, 99.6546700	Outside	Grassland	Sunny, overcast
14/11/2024
14/11/2025
14/11/2026
15/11/2024	17.37 PM	Barking Deer	2	12.1497200, 99.6566636	Inside	Open Forest	Overcast, windy	FR
21/11/2024	16.28 PM	Barking Deer	1	12.1868222, 99.6483829	Outside
2024-02-12	15.24 PM	Barking Deer	1	12.1686206, 99.6298847	Outside
2024-06-12	17:07:00	Dholes	4	12.167322, 99.6315189	Outside

## Sheet: Sheet17
Date	Daily Tourism Pressure	No. ppl in the park	No. vehicles in the park	No. elephants		Date	No. elephants
2022-10-05	None	0	0	10		2022-10-05	10
2022-10-06	None	0	0	3		2022-10-06	3
2022-10-12	None	0	0	2		2022-10-12	2
2022-10-13	None	0	0	3		2022-10-13	3
2022-10-14	None	0	0	2		2022-10-14	2
2022-10-17	None	0	0	19		2022-10-17	19
2022-10-18	None	0	0	16		2022-10-18	16
2022-10-19	None	0	0	17		2022-10-19	17
2022-10-20	None	0	0	23		2022-10-20	23
2022-10-21	None	0	0	23		2022-10-21	23
2022-10-24	None	0	0	1		2022-10-24	1
2022-10-27	None	0	0	24		2022-10-27	24
2022-10-29	None	0	0	18		2022-10-29	18
2022-10-30	None	0	0	20		2022-10-30	20
2022-10-31	None	0	0	6		2022-10-31	6
2022-11-01	Extreme	96	20	2		2022-11-01	2
2022-11-02	Extreme	93	24	2		2022-11-02	2
2022-11-03	High	80	22	2		2022-11-03	2
2022-11-04	Medium	53	18	2		2022-11-04	2
2022-11-05	High	70	21	1		2022-11-05	1
2022-11-07	Low	27	10	3		2022-11-07	3
2022-11-12	Extreme	63	24	24		2022-11-12	24
2022-11-13	Low	29	11	10		2022-11-13	10
2022-11-14	High	80	19	0		2022-11-14	0
2022-11-15	Extreme	147	34	9		2022-11-15	9
2022-11-16	Extreme	92	24	5		2022-11-16	5
2022-11-17	High	37	20	1		2022-11-17	1
2022-11-18	Medium	59	15	6		2022-11-18	6
2022-11-22	Low	34	13	23		2022-11-22	23
2022-11-23	Medium	31	14	14		2022-11-23	14
2022-11-24	Low	27	9	14		2022-11-24	14
2022-11-26	Medium	54	14	0		2022-11-26	0
2022-11-27	Low	34	12	4		2022-11-27	4
2022-11-28	Medium	46	17	11		2022-11-28	11
2022-11-29	Medium	62	18	3	323	2022-11-29	3
2023-06-01	None	0	0	0		2023-06-01	0
2023-06-02	None	0	0	1		2023-06-02	1
2023-06-05	None	0	0	1		2023-06-05	1
2023-06-06	None	0	0	1		2023-06-06	1
2023-06-07	None	0	0	0		2023-06-07	0
2023-06-08	None	0	0	0		2023-06-08	0
2023-06-09	None	0	0	0		2023-06-09	0
2023-06-12	None	0	0	38		2023-06-12	38
2023-06-13	None	0	0	23		2023-06-13	23
2023-06-14	None	0	0	42		2023-06-14	42
2023-06-15	None	0	0	29		2023-06-15	29
2023-06-16	None	0	0	32		2023-06-16	32
2023-06-19	None	0	0	39		2023-06-19	39
2023-06-20	None	0	0	21		2023-06-20	21
2023-06-21	None	0	0	40		2023-06-21	40
2023-06-22	None	0	0	19		2023-06-22	19
2023-06-26	None	0	0	2		2023-06-26	2
2023-06-27	None	0	0	13		2023-06-27	13
2023-06-28	None	0	0	0		2023-06-28	0
2023-06-30	None	0	0	0		2023-06-30	0
2023-07-01	High	65	18	1		2023-07-01	1
2023-07-02	Low	43	11	2		2023-07-02	2
2023-07-04	High	76	18	2		2023-07-04	2
2023-07-05	Low	29	8	15		2023-07-05	15
2023-07-06	Medium	48	12	9		2023-07-06	9
2023-07-07	High	80	20	1		2023-07-07	1
2023-07-08	High	68	15	0		2023-07-08	0
2023-07-11	Medium	57	16	16		2023-07-11	16
2023-07-12	Medium	45	11	0		2023-07-12	0
2023-07-13	Low	36	11	10		2023-07-13	10
2023-07-14	High	67	15	9		2023-07-14	9
2023-07-17	Extreme	107	24	2		2023-07-17	2
2023-07-18	High	75	18	9		2023-07-18	9
2022-07-19	Low	34	11	0		2022-07-19	0
2023-07-20	Extreme	84	23	9		2023-07-20	9
2023-07-21	Medium	51	11	1		2023-07-21	1
2023-07-25	High	71	20	12		2023-07-25	12
2023-07-26	Extreme	129	15	12		2023-07-26	12
2023-07-28	Extreme	172	22	30		2023-07-28	30
2023-07-29	Extreme	219	51	13		2023-07-29	13
2023-07-30	Extreme	221	52	2		2023-07-30	2
2023-08-02	High	64	18	3		2023-08-02	3
2023-08-04	Extreme	101	23	15		2023-08-04	15
2023-08-05	High	80	23	13		2023-08-05	13
2023-08-08	Extreme	84	20	14		2023-08-08	14
2023-08-09	High	82	21	24		2023-08-09	24
2023-08-10	Extreme	124	30	37		2023-08-10	37
2023-08-11	Extreme	140	32	38		2023-08-11	38
2023-08-12	Extreme	129	22	23	623	2023-08-12	23
2024-10-16	Medium	49	14	15		2024-10-16	15
2024-10-17	High	72	19	11		2024-10-17	11
2024-10-18	High	66	21	0		2024-10-18	0
2024-10-19	Extreme	83	22	11		2024-10-19	11
2024-10-22	Extreme	107	31	4		2024-10-22	4
2024-10-23	Extreme	93	21	18		2024-10-23	18
2024-10-24	Extreme	120	31	15		2024-10-24	15
2024-10-26	Extreme	135	34	15		2024-10-26	15
2024-10-29	Extreme	110	25	9		2024-10-29	9
2024-10-30	Low	35	10	28		2024-10-30	28
2024-10-31	Extreme	84	23	11		2024-10-31	11
2024-11-01	High	59	20	28		2024-11-01	28
2024-11-02	Extreme	93	25	14		2024-11-02	14
2024-11-06	Low	34	11	0		2024-11-06	0
2024-11-07	High	71	22	18		2024-11-07	18
2024-11-08	Extreme	94	24	19		2024-11-08	19
2024-11-11	Extreme	90	28	19		2024-11-11	19
2024-11-14	Extreme	117	32	25		2024-11-14	25
2024-11-15	Medium	47	15	20		2024-11-15	20
2024-11-16	Extreme	142	38	9		2024-11-16	9
2024-11-19	Extreme	123	30	0		2024-11-19	0
2024-11-21	High	204	50	42		2024-11-21	42
2024-11-28	Extreme	144	37	25		2024-11-28	25
2024-11-29	Extreme	89	30	36		2024-11-29	36
2024-11-30	High	92	32	31		2024-11-30	31
2024-12-02	High	57	19	33		2024-12-02	33
2024-12-03	Extreme	78	30	36		2024-12-03	36
2024-12-05	Extreme	71	31	48		2024-12-05	48
2024-12-06	Extreme	92	30	39	579	2024-12-06	39
			2022	2023	2024
		# elephants	323	623	579
		# days	35	49	29
		# detection events	79	133	117
		avg elephants/day	9.23	12.71	19.96
		avg detections/day	2.25	2.71	4.03

## Sheet: Graphs 2023
2023-06-01			2023-06-01
Detection Events	Count		Survey days	20		Location Detected	No. Elephants
Total	56					Inside	54
Inside	25					Outside	41
Outside	31
	June	July	August
No. Survey days	20	10	5
No. Elephants
Inside	117	107	121
Outside	181	36	53
No. Detection Events
Inside	25	29	24
Outside	31	10	12
2023-07-01			2023-07-01
Detection Events	Count		Survey days	21
Total	39
Inside	29
Outside	10
2023-08-01
Detection Events	Count
Total
Inside
Outside
Date	No. Elephants
2 June	1
5 June	1
6 June	1
12 June	34
13 June	15
14 June	42
15 June	29
16 June	30
19 June	39
20 June	21
21 June	40
22 June	19
26 June	1
27 June	13
2023-06-28	0
2023-06-30	0
1 July	1
2 July	2
4 July	2
5 July	15
6 July	9
7 July	1
8 July	0
11 July	16
12 July	0
13 July	10
14 July	9
17 July	2
18 July	9
19 July	0
20 July	9
21 July	1
25 July	12
26 July	12
28 July	30
29 July	13
30 July	2
Date	No. People	No. Elephants	No. People
July 1 2023	29	15	65
July 2 2023	34	0	43
July 4 2023	36	10	76
July 5 2023	43	2	29
July 6 2023	45	0	48
July 7 2023	48	9	80
July 8 2023	51	1	68
July 11 2023	57	16	57
July 12 2023	64	3	45
July 13 2023	65	1	36
July 14 2023	67	9	67
July 17 2023	68	0	107
July 18 2023	71	12	75
July 19 2022	75	9	34
July 20 2023	76	2	84
July 21 2023	80	1	51
July 25 2023	80	13	71
July 26 2023	82	24	129
July 28 2023	84	9	172
July 29 2023	84	14	219
July 30 2023	101	15	221
August 2 2023	107	2	64
August 4 2023	124	37	101
August 5 2023	129	12	80
August 8 2023	129	23	84
August 9 2023	140	38	82
August 10 2023	172	30	124
August 11 2023	219	13	140
August 12 2023	221	2	129
No. Cars	No. Elephants
8	2
11	0
11	3
11	1
11	9
11	1
12	0
15	1
15	9
15	24
16	16
18	15
18	10
18	12
18	2
20	9
20	13
20	23
21	38
22	9
22	2
23	2
23	37
23	12
24	0
30	30
32	13
51	14
52	15
No. People	No. Elephants
29	15
34	0
36	10
43	2
45	0
48	9
51	1
57	16
64	3
65	1
67	9
68	0
71	12
75	9
76	2
80	1
80	13
82	24
84	9
84	14
101	15
107	2
124	37
129	12
129	23
140	38
172	30
219	13
221	2
Date	No. Elephants
2 June	1
5 June	1
6 June	1
12 June	34
13 June	15
14 June	42
15 June	29
16 June	30
19 June	39
20 June	21
21 June	40
22 June	19
26 June	1
27 June	13
July 1 2023	15
July 2 2023	0
July 4 2023	10
July 5 2023	2
July 6 2023	0
July 7 2023	9
July 8 2023	1
July 11 2023	16
July 12 2023	3
July 13 2023	1
July 14 2023	9
July 17 2023	0
July 18 2023	12
July 19 2022	9
July 20 2023	2
July 21 2023	1
July 25 2023	13
July 26 2023	24
July 28 2023	9
July 29 2023	14
July 30 2023	15
August 2 2023	2
August 4 2023	37
August 5 2023	12
August 8 2023	23
August 9 2023	38
August 10 2023	30
August 11 2023	13
August 12 2023	2
				Outside			In
	LB	Outside		LB	16		LB	7
	LB	Outside		CC	26		CC	10
	LB	Outside		MG	7		MG	3
	LB	Outside		BG	2		BG	1
	CC	Outside		U	1
	CC	Outside
	LB	Outside
	MG	Outside
	CC	Outside
	CC	Outside
	CC	Outside
	CC	Outside
	CC	Outside
	CC	Outside
	CC	Outside
	CC	Outside
	CC	Outside
	LB	Outside
	CC	Outside
	MG	Outside
	MG	Outside
	U	Outside
	LB	Outside
	BG	Outside
	CC	Outside
	MG	Outside
	LB	Outside
	CC	Outside
	CC	Outside
	CC	Outside
	LB	Outside
	LB	Outside
	BG	Outside
	CC	Outside
	LB	Outside
	MG	Outside
	CC	Outside
	BG	Outside
	LB	Outside
	CC	Outside
	LB	Outside
	CC	Outside
	LB	Outside
	LB	Outside
	CC	Outside
	CC	Outside
	MG	Outside
	MG	Outside
	CC	Outside
	LB	Outside
	CC	Outside
	CC	Outside
	CC	Outside
	CC	Inside		Inside
	MG	Inside		LB	35
	CC	Inside		CC	34
	LB	Inside		MG	13
	CC	Inside		BG	3
	CC	Inside		U	1
	CC	Inside
	BG	Inside
	CC	Inside
	CC	Inside
	CC	Inside
	CC	Inside
	CC	Inside
	LB	Inside
	CC	Inside
	LB	Inside
	CC	Inside
	CC	Inside
	CC	Inside
	LB	Inside
	LB	Inside
	LB	Inside
	CC	Inside
	CC	Inside
	LB	Inside
	LB	Inside
	LB	Inside
	LB	Inside
	LB	Inside
	LB	Inside
	LB	Inside
	CC	Inside
	CC	Inside
	LB	Inside
	CC	Inside
	LB	Inside
	MG	Inside
	LB	Inside
	CC	Inside
	MG	Inside
	LB	Inside
	CC	Inside
	LB	Inside
	LB	Inside
	CC	Inside
	LB	Inside
	CC	Inside
	LB	Inside
	LB	Inside
	LB	Inside
	LB	Inside
	CC	Inside
	CC	Inside
	LB	Inside
	CC	Inside
	LB	Inside
	LB	Inside
	LB	Inside
	LB	Inside
	CC	Inside
	LB	Inside
	LB	Inside
	CC	Inside
	LB	Inside
	CC	Inside
	CC	Inside
	LB	Inside
	MG	Inside
	BG	Inside
	MG	Inside
	LB	Inside
	CC	Inside
	MG	Inside
	LB	Inside
	CC	Inside
	MG	Inside
	MG	Inside
	CC	Inside
	CC	Inside
	MG	Inside
	BG	Inside
	LB	Outside
	LB	Outside
	LB	Outside
	LB	Outside
	CC	Outside
	CC	Outside
	LB	Outside
	MG	Outside
	CC	Outside
	CC	Outside
	CC	Outside
	CC	Outside
	CC	Outside
	CC	Outside
	CC	Outside
	CC	Outside
	CC	Outside
	LB	Outside
	CC	Outside
	MG	Outside
	MG	Outside
	U	Outside
	LB	Outside
	BG	Outside
	CC	Outside
	MG	Outside
	LB	Outside
	CC	Outside
	CC	Outside
	CC	Outside
	LB	Outside
	LB	Outside
	BG	Outside
	CC	Outside
	LB	Outside
	MG	Outside
	CC	Outside
	BG	Outside
	LB	Outside
	CC	Outside
	LB	Outside
	CC	Outside
	LB	Outside
	LB	Outside
	CC	Outside
	CC	Outside
	MG	Outside
	MG	Outside
	CC	Outside
	LB	Outside
	CC	Outside
	CC	Outside
	CC	Outside

## Sheet: Sheet9
12.162365441794178, 99.65999937889383	Inside
12.181928161446582, 99.65492537964602	Inside
12.187354037522315, 99.64831578710617	Inside			Daily tourism pressure		Sighting tourism pressure				Daily tourism pressure		Sighting tourism pressure
12.162365441794178, 99.65999937889383	Inside		Activity budget	Correlation	P-value	Correlation	P-value		Activity budget	Correlation	P-value	Correlation	P-value
12.17530089338296, 99.66032412079251	Inside		Relaxed	-0.0459	0.2952	-0.0275	0.5305		Relaxed	-0.0459	0.2952	-0.0275	0.5305
12.162365441794178, 99.65999937889383	Inside		Passive aggressive	0.0937	0.0322	0.0527	0.2286		Passive aggressive	0.0937	0.0322	0.0527	0.2286
12.188446091544296, 99.64627993482122	Inside		Active aggressive	-0.0677	0.1222	-0.0747	0.0878		Active aggressive	-0.0677	0.1222	-0.0747	0.0878
12.162365441794178, 99.65999937889383	Inside		Stress related	0.0179	0.6831	0.0286	0.5144		Stress related	0.0179	0.6831	0.0286	0.5144
12.184538944203062, 99.64794337510284	Inside		Vigilance	0.1103	0.0116	0.0817	0.0618		Vigilance	0.1103	0.0116	0.0817	0.0618
12.184538944203062, 99.64794337510284	Inside		Affiliative	-0.0716	0.1018	-0.059	0.178		Affiliative	-0.0716	0.1018	-0.059	0.178
12.162365441794178, 99.65999937889383	Inside
12.162365441794178, 99.65999937889383	Inside
12.17530089338296, 99.66032412079251	Inside			Year	BG	CC
12.1784924, 99.6555099	Inside			2022
12.1784924, 99.6555099	Inside			2023
12.1784924, 99.6555099	Inside			2024
12.185631009812566, 99.64697510389414	Inside
12.17530089338296, 99.66032412079251	Inside
12.187184162048181, 99.64824130470552	Inside
12.17530089338296, 99.66032412079251	Inside
12.184587480547819, 99.64767027296703	Inside
12.18216668277622, 99.65341691661041	Inside
12.17530089338296, 99.66032412079251	Inside
12.188543162795337, 99.6477944103015	Inside
12.17530089338296, 99.66032412079251	Inside
12.17530089338296, 99.66032412079251	Inside
12.1595479, 99.6534416	Inside
12.17530089338296, 99.66032412079251	Inside
12.1462574, 99.6455602	Inside
12.184538944203062, 99.64826613217241	Inside
12.17530089338296, 99.66032412079251	Inside
12.1777796, 99.6556604	Inside
12.1797197, 99.6559075	Inside
12.17530089338296, 99.66032412079251	Inside
12.162365441794178, 99.65999937889383	Inside
12.1783498, 99.6556862	Inside
12.162365441794178, 99.65999937889383	Inside
12.170618957959618, 99.65602996782592	Inside
12.17530089338296, 99.66032412079251	Inside
12.162365441794178, 99.65999937889383	Inside
12.1850708, 99.6499798	Inside
12.1850676, 99.6537266	Inside
12.1846602, 99.6537266	Inside
12.188373288082694, 99.6477944103015	Inside
12.187960734756214, 99.6495075055169	Inside
12.187960734756214, 99.6495075055169	Inside
12.18400504382484, 99.64650338202324	Inside
12.1771070, 99.6566287	Inside
12.17530089338296, 99.66032412079251	Inside
12.17530089338296, 99.66032412079251	Inside
12.17530089338296, 99.66032412079251	Inside
12.17530089338296, 99.66032412079251	Inside
12.185266988442148, 99.64613097001988	Inside
12.185266988442148, 99.64613097001988	Inside
12.17530089338296, 99.66032412079251	Inside
12.18813060973306, 99.64739717083127	Inside
12.15999621, 99.6517481	Inside
12.162365441794178, 99.65999937889383	Inside
12.162365441794178, 99.65999937889383	Inside
12.162365441794178, 99.65999937889383	Inside
12.162365441794178, 99.65999937889383	Inside
12.162365441794178, 99.65999937889383	Inside
12.162365441794178, 99.65999937889383	Inside
12.162365441794178, 99.65999937889383	Inside
12.171978, 99.660031	Inside
12.1836410202238, 99.64645372708945	Inside
12.162365441794178, 99.65999937889383	Inside
12.162365441794178, 99.65999937889383	Inside
12.162365441794178, 99.65999937889383	Inside
12.162365441794178, 99.65999937889383	Inside
12.170618957959618, 99.65602996782592	Inside
12.17530089338296, 99.66032412079251	Inside
12.162365441794178, 99.65999937889383	Inside
12.162365441794178, 99.65999937889383	Inside
12.162365441794178, 99.65999937889383	Inside
12.162365441794178, 99.65999937889383	Inside
12.162365441794178, 99.65999937889383	Inside
12.162365441794178, 99.65999937889383	Inside
12.18735, 99.64724	Inside
12.184417603302347, 99.64816682230484	Inside
12.17530089338296, 99.66032412079251	Inside
12.17530089338296, 99.66032412079251	Inside
12.17530089338296, 99.66032412079251	Inside
12.18320419124341, 99.64831578710617	Inside
12.18320419124341, 99.64831578710617	Inside
12.185050605523312, 99.65213028637415	Inside
12.187159894114433, 99.64578338548344	Inside
12.183824041332732, 99.64621693453718	Inside
12.183824041332732, 99.64621693453718	Inside
12.187159894114433, 99.64578338548344	Inside
12.18412868876814, 99.64765839801564	Inside
12.187974832555868, 99.64882715218738	Inside
12.18412868876814, 99.64765839801564	Inside
12.187974832555868, 99.64882715218738	Inside
12.187974832555868, 99.64882715218738	Inside
12.182795510708653, 99.65186408701491	Inside
12.185118790517668, 99.64773631496043	Inside
12.162365441794178, 99.65999937889383	Inside
12.167722, 99.655685	Inside
12.17530089338296, 99.66032412079251	Inside
12.180410293417568, 99.65439298092755	Inside
12.17530089338296, 99.66032412079251	Inside
12.187822511090017, 99.64703506245738	Inside
12.187822511090017, 99.64703506245738	Inside
12.17530089338296, 99.66032412079251	Inside
12.17530089338296, 99.66032412079251	Inside
12.184737982589656, 99.64629485148195	Inside
12.17530089338296, 99.66032412079251	Inside
12.184737982589656, 99.64629485148195	Inside
12.17530089338296, 99.66032412079251	Inside
12.183900203224372, 99.64641172689913	Inside
12.18854939433497, 99.646495223274	Inside
12.17530089338296, 99.66032412079251	Inside
12.167919, 99.658075	Inside
12.182986259082062, 99.64726881329175	Inside
12.145287, 99.645187	Inside
12.181533, 99.654634	Inside
12.158949, 99.658868	Inside
12.170618957959618, 99.65602996782592	Inside
12.182986259082062, 99.64726881329175	Inside
12.170436, 99.65828	Inside
12.181436, 99.654706	Inside
12.179899, 99.685262	Inside
12.170618957959618, 99.65602996782592	Inside
12.162365441794178, 99.65999937889383	Inside
12.170618957959618, 99.65602996782592	Inside
12.162365441794178, 99.65999937889383	Inside
12.162365441794178, 99.65999937889383	Inside
12.162365441794178, 99.65999937889383	Inside
12.1590536, 99.6581881	Inside
12.162365441794178, 99.65999937889383	Inside
12.1761860, 99.6559950	Inside
12.1773892, 99.6556353	Inside
12.177389, 99.650173	Inside
12.17530089338296, 99.66032412079251	Inside
12.17530089338296, 99.66032412079251	Inside
12.17746, 99.65572	Inside
12.170618957959618, 99.65602996782592	Inside
GPS / Location	Inside/Outside
12.162365441794178, 99.65999937889383	Outside
12.1746556, 99.6587785	Outside
12.1622581, 99.6593123	Outside
12.1602230, 99.6478592	Outside
12.1549993, 99.6567424	Outside
12.1549993, 99.6567424	Outside
12.1778438, 99.6555706	Outside
12.1866609, 99.6531925	Outside
12.1866609, 99.6531925	Outside
12.1870994, 99.6479216	Outside
12.1871256, 99.6477419	Outside
12.1881793, 99.6519721	Outside
12.1643609, 99.6419560	Outside
12.1879235, 99.6443744	Outside
12.1879236, 99.6487742	Outside
12.1855985, 99.6515570	Outside
12.1681074, 99.6314669	Outside
12.1541959, 99.6567189	Outside
12.1883831, 99.6486015	Outside
12.1861097, 99.6476289	Outside
12.16731, 99.62739	Outside
12.18722, 99.64769	Outside
12.165065, 99.6408100	Outside
12.164814, 99.641024	Outside
12.16658, 99.635048	Outside
12.18854939433497, 99.6530183550281	Outside
12.18854939433497, 99.646495223274	Outside
12.158198, 99.651525	Outside
12.158198, 99.651525	Outside
12.154, 99.656391	Outside
12.155149, 99.651598	Outside
12.154283, 99.653710	Outside
12.154283, 99.653710	Outside
12.171296, 99.660944	Outside
12.159713, 99.644261	Outside
12.171296, 99.660944	Outside
12.166646, 99.634661	Outside
12.164840, 99.640328	Outside
12.164840, 99.640328	Outside
12.165081, 99.641342	Outside
12.18738, 99.647423	Outside
12.168616, 99.629699	Outside
12.168616, 99.62999	Outside
12.1668170, 99.629699	Outside
12.159746, 99.653089	Outside
12.1727600, 99.656796	Outside
12.168642, 99.6391625	Outside
12.169727, 99.637501	Outside
12.187096, 99.647904	Outside
12.153221, 99.653771	Outside
12.153221, 99.659814	Outside
12.185452, 99.651083	Outside
12.166575, 99.635238	Outside
12.159273 99.597484	Outside
12.165214, 99.640529	Outside
12.166564, 99.635373	Outside
12.166564, 99.635373	Outside
12.159085, 99.657497	Outside
12.171399, 99.66141	Outside
12.167224, 99.632193	Outside
12.167224, 99.632103	Outside
12.15695, 99.655972	Outside
12.170583, 99.658207	Outside
12.177178, 99.6433099	Outside
12.169441299762404, 99.66241597132813	Outside
12.1547207, 99.6516549	Outside
12.160335, 99.645247	Outside
12.157610, 99.651146	Outside
12.157610, 99.651146	Outside
12.1546712, 99.6447800	Outside
12.16392, 99.64483	Outside
12.16392, 99.64985	Outside
12.1675630, 99.6406002	Outside
12.1675630, 99.6406002	Outside
12.1675630, 99.6406062	Outside
12.1589186, 99.6575665	Outside

## Sheet: Sheet10
Season	Date	No. elephants										Season	No. elephants
Closed	2022-10-05	2										Closed	2
Closed	2022-10-05	2										Closed	2
Closed	2022-10-05	6										Closed	6
Closed	2022-10-06	3										Closed	3
Closed	2022-10-12	1										Closed	1
Closed	2022-10-12	1										Closed	1
Closed	2022-10-13	1										Closed	1
Closed	2022-10-13	2										Closed	2
Closed	2022-10-14	1										Closed	1
Closed	2022-10-14	1										Closed	1
Closed	2022-10-17	16										Closed	16
Closed	2022-10-17	2										Closed	2
Closed	2022-10-17	1										Closed	1
Closed	2022-10-18	14										Closed	14
Closed	2022-10-18	2										Closed	2
Closed	2022-10-19	6										Closed	6
Closed	2022-10-19	10										Closed	10
Closed	2022-10-19	1										Closed	1
Closed	2022-10-20	3										Closed	3
Closed	2022-10-20	4										Closed	4
Closed	2022-10-20	5										Closed	5
Closed	2022-10-20	2										Closed	2
Closed	2022-10-20	9										Closed	9
Closed	2022-10-21	7										Closed	7
Closed	2022-10-21	5										Closed	5
Closed	2022-10-21	1										Closed	1
Closed	2022-10-21	2										Closed	2
Closed	2022-10-21	8										Closed	8
Closed	2022-10-24	1										Closed	1
Closed	2022-10-27	8										Closed	8
Closed	2022-10-27	6										Closed	6
Closed	2022-10-27	10										Closed	10
Closed	2022-10-29	1										Closed	1
Closed	2022-10-29	17										Closed	17
Closed	2022-10-30	1										Closed	1
Closed	2022-10-30	19										Closed	19
Closed	2022-10-30	11										Closed	11
Closed	2022-10-31	1										Closed	1
Closed	2022-10-31	4										Closed	4
Closed	2022-10-31	2										Closed	2
Closed	2022-10-31	4										Closed	4
Open	2022-11-01	1										Closed	1
Open	2022-11-01	1										Closed	1
Open	2022-11-02	1										Closed	1
Open	2022-11-03	2										Closed	1
Open	2022-11-04	1										Closed	4
Open	2022-11-04	1										Closed	8
Open	2022-11-05	1										Closed	1
Open	2022-11-07	1										Closed	13
Open	2022-11-07	2										Closed	7
Open	2022-11-12	7										Closed	4
Open	2022-11-12	11										Closed	1
Open	2022-11-12	1										Closed	3
Open	2022-11-12	5										Closed	4
Open	2022-11-13	4										Closed	3
Open	2022-11-13	6										Closed	2
Open	2022-11-15	1										Closed	10
Open	2022-11-15	7										Closed	9
Open	2022-11-15	1										Closed	8
Open	2022-11-16	1										Closed	9
Open	2022-11-16	4										Closed	3
Open	2022-11-17	1										Closed	6
Open	2022-11-18	6										Closed	7
Open	2022-11-22	1										Closed	5
Open	2022-11-22	3										Closed	2
Open	2022-11-22	17										Closed	14
Open	2022-11-22	1										Closed	8
Open	2022-11-22	1										Closed	7
Open	2022-11-23	14										Closed	1
Open	2022-11-24	6										Closed	2
Open	2022-11-24	1										Closed	1
Open	2022-11-24	1										Closed	3
Open	2022-11-24	2										Closed	9
Open	2022-11-24	4										Closed	5
Open	2022-11-27	1										Closed	1
Open	2022-11-27	3										Closed	1
Open	2022-11-28	8										Closed	16
Open	2022-11-28	3										Closed	10
Open	2022-11-29	2										Closed	12
Open	2022-11-29	1										Closed	1
Closed	2023-06-02	1										Closed	3
Closed	2023-06-05	1										Closed	1
Closed	2023-06-06	1										Closed	14
Closed	2023-06-12	1										Closed	3
Closed	2023-06-12	4										Closed	1
Closed	2023-06-12	8										Closed	22
Closed	2023-06-12	1										Closed	4
Closed	2023-06-12	13										Closed	12
Closed	2023-06-12	7										Closed	1
Closed	2023-06-12	4										Closed	1
Closed	2023-06-13	1										Closed	2
Closed	2023-06-13	3										Closed	4
Closed	2023-06-13	4										Closed	12
Closed	2023-06-13	3										Closed	1
Closed	2023-06-13	2										Closed	7
Closed	2023-06-13	10										Closed	2
Closed	2023-06-14	9										Closed	3
Closed	2023-06-14	8										Closed	1	501
Closed	2023-06-14	9										Open	1
Closed	2023-06-14	3										Open	1
Closed	2023-06-14	6										Open	1
Closed	2023-06-14	7										Open	2
Closed	2023-06-15	5										Open	1
Closed	2023-06-15	2										Open	1
Closed	2023-06-15	14										Open	1
Closed	2023-06-15	8										Open	1
Closed	2023-06-16	7										Open	2
Closed	2023-06-16	1										Open	7
Closed	2023-06-16	2										Open	11
Closed	2023-06-16	1										Open	1
Closed	2023-06-16	3										Open	5
Closed	2023-06-16	9										Open	4
Closed	2023-06-16	5										Open	6
Closed	2023-06-16	1										Open	1
Closed	2023-06-16	1										Open	7
Closed	2023-06-19	16										Open	1
Closed	2023-06-19	10										Open	1
Closed	2023-06-19	12										Open	4
Closed	2023-06-19	1										Open	1
Closed	2023-06-20	3										Open	6
Closed	2023-06-20	1										Open	1
Closed	2023-06-20	14										Open	3
Closed	2023-06-20	3										Open	17
Closed	2023-06-21	1										Open	1
Closed	2023-06-21	22										Open	1
Closed	2023-06-21	4										Open	14
Closed	2023-06-21	12										Open	6
Closed	2023-06-21	1										Open	1
Closed	2023-06-22	1										Open	1
Closed	2023-06-22	2										Open	2
Closed	2023-06-22	4										Open	4
Closed	2023-06-22	12										Open	1
Closed	2023-06-26	1										Open	3
Closed	2023-06-27	7										Open	8
Closed	2023-06-27	2										Open	3
Closed	2023-06-27	3										Open	2
Closed	2023-06-27	1										Open	1
Open	2023-07-01	1										Open	1
Open	2023-07-02	1										Open	1
Open	2023-07-02	1										Open	1
Open	2023-07-04	1										Open	1
Open	2023-07-04	1										Open	1
Open	2023-07-05	7										Open	7
Open	2023-07-05	3										Open	3
Open	2023-07-05	1										Open	1
Open	2023-07-05	3										Open	3
Open	2023-07-06	1										Open	1
Open	2023-07-06	8										Open	8
Open	2023-07-07	1										Open	1
Open	2023-07-11	5										Open	5
Open	2023-07-11	10										Open	10
Open	2023-07-11	1										Open	1
Open	2023-07-13	7										Open	7
Open	2023-07-13	1										Open	1
Open	2023-07-13	1										Open	1
Open	2023-07-14	1										Open	1
Open	2023-07-14	2										Open	2
Open	2023-07-14	2										Open	2
Open	2023-07-14	1										Open	1
Open	2023-07-14	3										Open	3
Open	2023-07-17	2										Open	2
Open	2023-07-18	1										Open	1
Open	2023-07-18	8										Open	8
Open	2023-07-20	8										Open	8
Open	2023-07-20	1										Open	1
Open	2023-07-21	1										Open	1
Open	2023-07-25	1										Open	1
Open	2023-07-25	1										Open	1
Open	2023-07-25	10										Open	10
Open	2023-07-26	10										Open	10
Open	2023-07-26	2										Open	2
Open	2023-07-28	20										Open	20
Open	2023-07-29	2										Open	2
Open	2023-07-29	1										Open	1
Open	2023-07-29	10										Open	10
Open	2023-07-30	1										Open	1
Open	2023-07-30	1										Open	1
Open	2023-08-02	1										Open	1	279
Open	2023-08-02	1										Open	1
Open	2023-08-02	1										Open	1
Open	2023-08-04	3										Open	3
Open	2023-08-04	1										Open	1
Open	2023-08-04	1										Open	1
Open	2023-08-04	4										Open	4
Open	2023-08-04	6										Open	6
Open	2023-08-05	1										Open	1
Open	2023-08-05	1										Open	1
Open	2023-08-05	11										Open	11
Open	2023-08-08	1										Open	1
Open	2023-08-08	3										Open	3
Open	2023-08-08	7										Open	7
Open	2023-08-08	1										Open	1
Open	2023-08-09	10										Open	10
Open	2023-08-09	2										Open	2
Open	2023-08-09	12										Open	12
Open	2023-08-09	1										Open	1
Open	2023-08-09	4										Open	4
Open	2023-08-10	5										Open	5
Open	2023-08-10	1										Open	1
Open	2023-08-10	14										Open	14
Open	2023-08-10	7										Open	7
Open	2023-08-10	9										Open	9
Open	2023-08-10	4										Open	4
Open	2023-08-11	19										Open	19
Open	2023-08-11	3										Open	3
Open	2023-08-11	5										Open	5
Open	2023-08-11	12										Open	12
Open	2023-08-12	2										Open	2
Open	2023-08-12	6										Open	6
Open	2023-08-12	6										Open	6
Open	2023-08-12	1										Open	1
Open	2023-08-12	2										Open	2
Open	2023-08-12	2										Open	2
Open	2023-08-12	4										Open	4	452

[truncated: 3 more sheets: Sheet14, Sheet11, Sheet12]
