# Supplementary material for: Impacts of Tourism on Wild Elephant Behavior in a Protected Area: Thresholds for Sustainable Wildlife Viewing
Source: Ecol Evol. 2026 Jan 12;16(1):e72842. doi: 10.1002/ece3.72842 (PMC12793899; doi:10.1002/ece3.72842)
Supplement: Supplementary file 1 — Data S1: ece372842‐sup‐0001‐Supinfo.zip. [file ECE3-16-e72842-s001.zip › KNP ALL YEARS FINAL_UPDATED APRIL 3.xlsx]

## Sheet: Sheet1
Number	SessionID	Observer	Session Start Time	Session End Time	DateTime	Date	Time	Year	Month	Hour	Notes	Channel Type	Focal Name	All Occurrence Value	All Occurrence Behavior Modifier 1	All Occurrence Behavior Modifier 2	All Occurrence Behavior Modifier 3	All Occurrence Behavior Social Modifier	All Occurrence Comment	Continuous Channel 1 Name	Continuous Channel 1 Value	Continuous Channel 1 Behavior Modifier 1	Continuous Channel 1 Behavior Modifier 2	Continuous Channel 1 Behavior Modifier 3	Continuous Channel 1 Social Modifier	Continuous Channel 1 Duration (sec)	Viewing Location	Access area	Tourist Season	Daily Tourism Pressure	Sighting Tourism Pressure	Type of survey	Viewed from	GPS coordinates	No. of people	No. of people outside vehicle	No. of vehicles	Weather	Noise level at start (dcbl)	Vehicle types present	Vegetation type	Distance to closest person (m)	Distance to forest edge (m)	Herd Type	No. of Elephants	TGS	BCS	Musth
1	150	Brooke Friswold	2022-10-05 15:49:00	2022-10-05 16:03:00	2022-10-05 15:55:08	2022-10-05	15:55:08	2022	10	15	Chase gaur	All Occurrence	Sub bull	Displace	Receiver												1	Inside	Closed	None	Low	Personal drive	Hillside viewing area	12.1622443, 99.6600338	3		1	Overcast	35	P	Grassland	55		BG	2	No	3	No
	150	Brooke Friswold	2022-10-05 15:49:00	2022-10-05 16:03:00	2022-10-05 15:57:04	2022-10-05	15:57:04	2022	10	15	Chase gaur	All Occurrence	Sub bull	Trunk curl/ J trunk/ trunk swinging/ trunk over tusks													1	Inside	Closed	None	Low	Personal drive	Hillside viewing area	12.1622443, 99.6600338	3		1	Overcast	35	P	Grassland	55		BG	2	No	3	No
	150	Brooke Friswold	2022-10-05 15:49:00	2022-10-05 16:03:00	2022-10-05 15:59:19	2022-10-05	15:59:19	2022	10	15	Chase gaur	All Occurrence	Sub bull	Trunk curl/ J trunk/ trunk swinging/ trunk over tusks													1	Inside	Closed	None	Low	Personal drive	Hillside viewing area	12.1622443, 99.6600338	3		1	Overcast	35	P	Grassland	55		BG	2	No	3	No
	150	Brooke Friswold	2022-10-05 15:49:00	2022-10-05 16:03:00	2022-10-05 16:00:09	2022-10-05	16:00:09	2022	10	16	Chase gaur	All Occurrence	Sub bull	Trunk curl/ J trunk/ trunk swinging/ trunk over tusks													1	Inside	Closed	None	Low	Personal drive	Hillside viewing area	12.1622443, 99.6600338	3		1	Overcast	35	P	Grassland	55		BG	2	No	3	No
	150	Brooke Friswold	2022-10-05 15:49:00	2022-10-05 16:03:00	2022-10-05 16:00:23	2022-10-05	16:00:23	2022	10	16	Chase gaur	All Occurrence	Sub bull	Trunk curl/ J trunk/ trunk swinging/ trunk over tusks													1	Inside	Closed	None	Low	Personal drive	Hillside viewing area	12.1622443, 99.6600338	3		1	Overcast	35	P	Grassland	55		BG	2	No	3	No
	150	Brooke Friswold	2022-10-05 15:49:00	2022-10-05 16:03:00	2022-10-05 16:01:50	2022-10-05	16:01:50	2022	10	16	Chase gaur	All Occurrence	Sub bull	Trunk to body													1	Inside	Closed	None	Low	Personal drive	Hillside viewing area	12.1622443, 99.6600338	3		1	Overcast	35	P	Grassland	55		BG	2	No	3	No
	150	Brooke Friswold	2022-10-05 15:49:00	2022-10-05 16:03:00	2022-10-05 16:02:21	2022-10-05	16:02:21	2022	10	16	Chase gaur	All Occurrence	Sub bull	Trunk curl/ J trunk/ trunk swinging/ trunk over tusks													1	Inside	Closed	None	Low	Personal drive	Hillside viewing area	12.1622443, 99.6600338	3		1	Overcast	35	P	Grassland	55		BG	2	No	3	No
	150	Brooke Friswold	2022-10-05 15:49:00	2022-10-05 16:03:00	2022-10-05 16:02:29	2022-10-05	16:02:29	2022	10	16	Chase gaur	All Occurrence	Sub bull	Trunk curl/ J trunk/ trunk swinging/ trunk over tusks													1	Inside	Closed	None	Low	Personal drive	Hillside viewing area	12.1622443, 99.6600338	3		1	Overcast	35	P	Grassland	55		BG	2	No	3	No
	150	Brooke Friswold	2022-10-05 15:49:00	2022-10-05 16:03:00	2022-10-05 15:49:06	2022-10-05	15:49:06	2022	10	15	Chase gaur	Continuous	Sub bull							Continuous samples	Food and drink	Grazing				328	1	Inside	Closed	None	Low	Personal drive	Hillside viewing area	12.1622443, 99.6600338	3		1	Overcast	35	P	Grassland	55		BG	2	No	3	No
	150	Brooke Friswold	2022-10-05 15:49:00	2022-10-05 16:03:00	2022-10-05 15:54:34	2022-10-05	15:54:34	2022	10	15	Chase gaur	Continuous	Sub bull							Continuous samples	Out of view					25	1	Inside	Closed	None	Low	Personal drive	Hillside viewing area	12.1622443, 99.6600338	3		1	Overcast	35	P	Grassland	55		BG	2	No	3	No
	150	Brooke Friswold	2022-10-05 15:49:00	2022-10-05 16:03:00	2022-10-05 15:54:58	2022-10-05	15:54:58	2022	10	15	Chase gaur	Continuous	Sub bull							Continuous samples	Food and drink	Grazing				32	1	Inside	Closed	None	Low	Personal drive	Hillside viewing area	12.1622443, 99.6600338	3		1	Overcast	35	P	Grassland	55		BG	2	No	3	No
	150	Brooke Friswold	2022-10-05 15:49:00	2022-10-05 16:03:00	2022-10-05 15:55:30	2022-10-05	15:55:30	2022	10	15	Chase gaur	Continuous	Sub bull							Continuous samples	Out of view					13	1	Inside	Closed	None	Low	Personal drive	Hillside viewing area	12.1622443, 99.6600338	3		1	Overcast	35	P	Grassland	55		BG	2	No	3	No
	150	Brooke Friswold	2022-10-05 15:49:00	2022-10-05 16:03:00	2022-10-05 15:55:44	2022-10-05	15:55:44	2022	10	15	Chase gaur	Continuous	Sub bull							Continuous samples	Food and drink	Grazing				66	1	Inside	Closed	None	Low	Personal drive	Hillside viewing area	12.1622443, 99.6600338	3		1	Overcast	35	P	Grassland	55		BG	2	No	3	No
	150	Brooke Friswold	2022-10-05 15:49:00	2022-10-05 16:03:00	2022-10-05 15:56:49	2022-10-05	15:56:49	2022	10	15	Chase gaur	Continuous	Sub bull							Continuous samples	Follow/Chase	Other	Actor			47	1	Inside	Closed	None	Low	Personal drive	Hillside viewing area	12.1622443, 99.6600338	3		1	Overcast	35	P	Grassland	55		BG	2	No	3	No
	150	Brooke Friswold	2022-10-05 15:49:00	2022-10-05 16:03:00	2022-10-05 15:57:36	2022-10-05	15:57:36	2022	10	15	Chase gaur	Continuous	Sub bull							Continuous samples	Food and drink	Grazing				243	1	Inside	Closed	None	Low	Personal drive	Hillside viewing area	12.1622443, 99.6600338	3		1	Overcast	35	P	Grassland	55		BG	2	No	3	No
	150	Brooke Friswold	2022-10-05 15:49:00	2022-10-05 16:03:00	2022-10-05 16:01:39	2022-10-05	16:01:39	2022	10	16	Chase gaur	Continuous	Sub bull							Continuous samples	Locomotion					81	1	Inside	Closed	None	Low	Personal drive	Hillside viewing area	12.1622443, 99.6600338	3		1	Overcast	35	P	Grassland	55		BG	2	No	3	No
2	151	Brooke Friswold	2022-10-05 16:06:00	2022-10-05 16:20:00	2022-10-05 16:08:52	2022-10-05	16:08:52	2022	10	16	WIithin a herd of gaur and responding to their presence and anxious by them. Relaxed otherwise.	All Occurrence	Sub bull	Trunk to mouth													1	Inside	Closed	None	Low	Personal drive	Hillside viewing area	12.1622443, 99.6600338	3		1	Overcast	35.7	P	Grassland	35		BG	2	No	4	No
	151	Brooke Friswold	2022-10-05 16:06:00	2022-10-05 16:20:00	2022-10-05 16:08:53	2022-10-05	16:08:53	2022	10	16	WIithin a herd of gaur and responding to their presence and anxious by them. Relaxed otherwise.	All Occurrence	Sub bull	Trunk curl/ J trunk/ trunk swinging/ trunk over tusks													1	Inside	Closed	None	Low	Personal drive	Hillside viewing area	12.1622443, 99.6600338	3		1	Overcast	35.7	P	Grassland	35		BG	2	No	4	No
	151	Brooke Friswold	2022-10-05 16:06:00	2022-10-05 16:20:00	2022-10-05 16:09:19	2022-10-05	16:09:19	2022	10	16	WIithin a herd of gaur and responding to their presence and anxious by them. Relaxed otherwise.	All Occurrence	Sub bull	Smell													1	Inside	Closed	None	Low	Personal drive	Hillside viewing area	12.1622443, 99.6600338	3		1	Overcast	35.7	P	Grassland	35		BG	2	No	4	No
	151	Brooke Friswold	2022-10-05 16:06:00	2022-10-05 16:20:00	2022-10-05 16:09:21	2022-10-05	16:09:21	2022	10	16	WIithin a herd of gaur and responding to their presence and anxious by them. Relaxed otherwise.	All Occurrence	Sub bull	Trunk curl/ J trunk/ trunk swinging/ trunk over tusks													1	Inside	Closed	None	Low	Personal drive	Hillside viewing area	12.1622443, 99.6600338	3		1	Overcast	35.7	P	Grassland	35		BG	2	No	4	No
	151	Brooke Friswold	2022-10-05 16:06:00	2022-10-05 16:20:00	2022-10-05 16:09:32	2022-10-05	16:09:32	2022	10	16	WIithin a herd of gaur and responding to their presence and anxious by them. Relaxed otherwise.	All Occurrence	Sub bull	Trunk to mouth													1	Inside	Closed	None	Low	Personal drive	Hillside viewing area	12.1622443, 99.6600338	3		1	Overcast	35.7	P	Grassland	35		BG	2	No	4	No
	151	Brooke Friswold	2022-10-05 16:06:00	2022-10-05 16:20:00	2022-10-05 16:09:44	2022-10-05	16:09:44	2022	10	16	WIithin a herd of gaur and responding to their presence and anxious by them. Relaxed otherwise.	All Occurrence	Sub bull	Foot swaying/scuffing/swinging													1	Inside	Closed	None	Low	Personal drive	Hillside viewing area	12.1622443, 99.6600338	3		1	Overcast	35.7	P	Grassland	35		BG	2	No	4	No
	151	Brooke Friswold	2022-10-05 16:06:00	2022-10-05 16:20:00	2022-10-05 16:10:29	2022-10-05	16:10:29	2022	10	16	WIithin a herd of gaur and responding to their presence and anxious by them. Relaxed otherwise.	All Occurrence	Sub bull	Follow/Chase	Actor	Other animal											1	Inside	Closed	None	Low	Personal drive	Hillside viewing area	12.1622443, 99.6600338	3		1	Overcast	35.7	P	Grassland	35		BG	2	No	4	No
	151	Brooke Friswold	2022-10-05 16:06:00	2022-10-05 16:20:00	2022-10-05 16:11:38	2022-10-05	16:11:38	2022	10	16	WIithin a herd of gaur and responding to their presence and anxious by them. Relaxed otherwise.	All Occurrence	Sub bull	Trunk to mouth													1	Inside	Closed	None	Low	Personal drive	Hillside viewing area	12.1622443, 99.6600338	3		1	Overcast	35.7	P	Grassland	35		BG	2	No	4	No
	151	Brooke Friswold	2022-10-05 16:06:00	2022-10-05 16:20:00	2022-10-05 16:11:53	2022-10-05	16:11:53	2022	10	16	WIithin a herd of gaur and responding to their presence and anxious by them. Relaxed otherwise.	All Occurrence	Sub bull	Trunk to mouth													1	Inside	Closed	None	Low	Personal drive	Hillside viewing area	12.1622443, 99.6600338	3		1	Overcast	35.7	P	Grassland	35		BG	2	No	4	No
	151	Brooke Friswold	2022-10-05 16:06:00	2022-10-05 16:20:00	2022-10-05 16:15:32	2022-10-05	16:15:32	2022	10	16	WIithin a herd of gaur and responding to their presence and anxious by them. Relaxed otherwise.	All Occurrence	Sub bull	Trunk curl/ J trunk/ trunk swinging/ trunk over tusks													1	Inside	Closed	None	Low	Personal drive	Hillside viewing area	12.1622443, 99.6600338	3		1	Overcast	35.7	P	Grassland	35		BG	2	No	4	No
	151	Brooke Friswold	2022-10-05 16:06:00	2022-10-05 16:20:00	2022-10-05 16:15:48	2022-10-05	16:15:48	2022	10	16	WIithin a herd of gaur and responding to their presence and anxious by them. Relaxed otherwise.	All Occurrence	Sub bull	Trunk curl/ J trunk/ trunk swinging/ trunk over tusks													1	Inside	Closed	None	Low	Personal drive	Hillside viewing area	12.1622443, 99.6600338	3		1	Overcast	35.7	P	Grassland	35		BG	2	No	4	No
	151	Brooke Friswold	2022-10-05 16:06:00	2022-10-05 16:20:00	2022-10-05 16:15:53	2022-10-05	16:15:53	2022	10	16	WIithin a herd of gaur and responding to their presence and anxious by them. Relaxed otherwise.	All Occurrence	Sub bull	Trunk curl/ J trunk/ trunk swinging/ trunk over tusks													1	Inside	Closed	None	Low	Personal drive	Hillside viewing area	12.1622443, 99.6600338	3		1	Overcast	35.7	P	Grassland	35		BG	2	No	4	No
	151	Brooke Friswold	2022-10-05 16:06:00	2022-10-05 16:20:00	2022-10-05 16:15:56	2022-10-05	16:15:56	2022	10	16	WIithin a herd of gaur and responding to their presence and anxious by them. Relaxed otherwise.	All Occurrence	Sub bull	Trunk curl/ J trunk/ trunk swinging/ trunk over tusks													1	Inside	Closed	None	Low	Personal drive	Hillside viewing area	12.1622443, 99.6600338	3		1	Overcast	35.7	P	Grassland	35		BG	2	No	4	No
	151	Brooke Friswold	2022-10-05 16:06:00	2022-10-05 16:20:00	2022-10-05 16:17:16	2022-10-05	16:17:16	2022	10	16	WIithin a herd of gaur and responding to their presence and anxious by them. Relaxed otherwise.	All Occurrence	Sub bull	Foot swaying/scuffing/swinging													1	Inside	Closed	None	Low	Personal drive	Hillside viewing area	12.1622443, 99.6600338	3		1	Overcast	35.7	P	Grassland	35		BG	2	No	4	No
	151	Brooke Friswold	2022-10-05 16:06:00	2022-10-05 16:20:00	2022-10-05 16:06:07	2022-10-05	16:06:07	2022	10	16	WIithin a herd of gaur and responding to their presence and anxious by them. Relaxed otherwise.	Continuous	Sub bull							Continuous samples	Food and drink	Grazing				152	1	Inside	Closed	None	Low	Personal drive	Hillside viewing area	12.1622443, 99.6600338	3		1	Overcast	35.7	P	Grassland	35		BG	2	No	4	No
	151	Brooke Friswold	2022-10-05 16:06:00	2022-10-05 16:20:00	2022-10-05 16:08:39	2022-10-05	16:08:39	2022	10	16	WIithin a herd of gaur and responding to their presence and anxious by them. Relaxed otherwise.	Continuous	Sub bull							Continuous samples	Locomotion					126	1	Inside	Closed	None	Low	Personal drive	Hillside viewing area	12.1622443, 99.6600338	3		1	Overcast	35.7	P	Grassland	35		BG	2	No	4	No
	151	Brooke Friswold	2022-10-05 16:06:00	2022-10-05 16:20:00	2022-10-05 16:10:44	2022-10-05	16:10:44	2022	10	16	WIithin a herd of gaur and responding to their presence and anxious by them. Relaxed otherwise.	Continuous	Sub bull							Continuous samples	Food and drink	Grazing				226	1	Inside	Closed	None	Low	Personal drive	Hillside viewing area	12.1622443, 99.6600338	3		1	Overcast	35.7	P	Grassland	35		BG	2	No	4	No
	151	Brooke Friswold	2022-10-05 16:06:00	2022-10-05 16:20:00	2022-10-05 16:14:30	2022-10-05	16:14:30	2022	10	16	WIithin a herd of gaur and responding to their presence and anxious by them. Relaxed otherwise.	Continuous	Sub bull							Continuous samples	Locomotion					10	1	Inside	Closed	None	Low	Personal drive	Hillside viewing area	12.1622443, 99.6600338	3		1	Overcast	35.7	P	Grassland	35		BG	2	No	4	No
	151	Brooke Friswold	2022-10-05 16:06:00	2022-10-05 16:20:00	2022-10-05 16:14:40	2022-10-05	16:14:40	2022	10	16	WIithin a herd of gaur and responding to their presence and anxious by them. Relaxed otherwise.	Continuous	Sub bull							Continuous samples	Food and drink	Grazing				320	1	Inside	Closed	None	Low	Personal drive	Hillside viewing area	12.1622443, 99.6600338	3		1	Overcast	35.7	P	Grassland	35		BG	2	No	4	No
3	153	Brooke Friswold	2022-10-05 17:17:00	2022-10-05 17:31:00	2022-10-05 17:17:41	2022-10-05	17:17:41	2022	10	17	Mother with a young calf, frightened by gaur, left area 20 min later unclear if due to humans or gaur	All Occurrence	Adult cow	Touch face													3	Outside	Closed	None	Low	Personal drive	Hillside viewing area	12.1746556, 99.6587785	3		1	Overcast	35	P	Grassland	35		CC	6	No	4	No
	153	Brooke Friswold	2022-10-05 17:17:00	2022-10-05 17:31:00	2022-10-05 17:18:23	2022-10-05	17:18:23	2022	10	17	Mother with a young calf, frightened by gaur, left area 20 min later unclear if due to humans or gaur	All Occurrence	Adult cow	Trunk curl/ J trunk/ trunk swinging/ trunk over tusks													3	Outside	Closed	None	Low	Personal drive	Hillside viewing area	12.1746556, 99.6587785	3		1	Overcast	35	P	Grassland	35		CC	6	No	4	No
	153	Brooke Friswold	2022-10-05 17:17:00	2022-10-05 17:31:00	2022-10-05 17:18:46	2022-10-05	17:18:46	2022	10	17	Mother with a young calf, frightened by gaur, left area 20 min later unclear if due to humans or gaur	All Occurrence	Adult cow	Trunk curl/ J trunk/ trunk swinging/ trunk over tusks													3	Outside	Closed	None	Low	Personal drive	Hillside viewing area	12.1746556, 99.6587785	3		1	Overcast	35	P	Grassland	35		CC	6	No	4	No
	153	Brooke Friswold	2022-10-05 17:17:00	2022-10-05 17:31:00	2022-10-05 17:18:53	2022-10-05	17:18:53	2022	10	17	Mother with a young calf, frightened by gaur, left area 20 min later unclear if due to humans or gaur	All Occurrence	Adult cow	Trunk curl/ J trunk/ trunk swinging/ trunk over tusks													3	Outside	Closed	None	Low	Personal drive	Hillside viewing area	12.1746556, 99.6587785	3		1	Overcast	35	P	Grassland	35		CC	6	No	4	No
	153	Brooke Friswold	2022-10-05 17:17:00	2022-10-05 17:31:00	2022-10-05 17:18:54	2022-10-05	17:18:54	2022	10	17	Mother with a young calf, frightened by gaur, left area 20 min later unclear if due to humans or gaur	All Occurrence	Adult cow	Head up/ears out	Other												3	Outside	Closed	None	Low	Personal drive	Hillside viewing area	12.1746556, 99.6587785	3		1	Overcast	35	P	Grassland	35		CC	6	No	4	No
	153	Brooke Friswold	2022-10-05 17:17:00	2022-10-05 17:31:00	2022-10-05 17:19:01	2022-10-05	17:19:01	2022	10	17	Mother with a young calf, frightened by gaur, left area 20 min later unclear if due to humans or gaur	All Occurrence	Adult cow	Smell													3	Outside	Closed	None	Low	Personal drive	Hillside viewing area	12.1746556, 99.6587785	3		1	Overcast	35	P	Grassland	35		CC	6	No	4	No
	153	Brooke Friswold	2022-10-05 17:17:00	2022-10-05 17:31:00	2022-10-05 17:20:18	2022-10-05	17:20:18	2022	10	17	Mother with a young calf, frightened by gaur, left area 20 min later unclear if due to humans or gaur	All Occurrence	Adult cow	Trunk curl/ J trunk/ trunk swinging/ trunk over tusks													3	Outside	Closed	None	Low	Personal drive	Hillside viewing area	12.1746556, 99.6587785	3		1	Overcast	35	P	Grassland	35		CC	6	No	4	No
	153	Brooke Friswold	2022-10-05 17:17:00	2022-10-05 17:31:00	2022-10-05 17:20:51	2022-10-05	17:20:51	2022	10	17	Mother with a young calf, frightened by gaur, left area 20 min later unclear if due to humans or gaur	All Occurrence	Adult cow	Trunk curl/ J trunk/ trunk swinging/ trunk over tusks													3	Outside	Closed	None	Low	Personal drive	Hillside viewing area	12.1746556, 99.6587785	3		1	Overcast	35	P	Grassland	35		CC	6	No	4	No
	153	Brooke Friswold	2022-10-05 17:17:00	2022-10-05 17:31:00	2022-10-05 17:20:58	2022-10-05	17:20:58	2022	10	17	Mother with a young calf, frightened by gaur, left area 20 min later unclear if due to humans or gaur	All Occurrence	Adult cow	Touch face													3	Outside	Closed	None	Low	Personal drive	Hillside viewing area	12.1746556, 99.6587785	3		1	Overcast	35	P	Grassland	35		CC	6	No	4	No
	153	Brooke Friswold	2022-10-05 17:17:00	2022-10-05 17:31:00	2022-10-05 17:21:03	2022-10-05	17:21:03	2022	10	17	Mother with a young calf, frightened by gaur, left area 20 min later unclear if due to humans or gaur	All Occurrence	Adult cow	Touch face													3	Outside	Closed	None	Low	Personal drive	Hillside viewing area	12.1746556, 99.6587785	3		1	Overcast	35	P	Grassland	35		CC	6	No	4	No
	153	Brooke Friswold	2022-10-05 17:17:00	2022-10-05 17:31:00	2022-10-05 17:21:10	2022-10-05	17:21:10	2022	10	17	Mother with a young calf, frightened by gaur, left area 20 min later unclear if due to humans or gaur	All Occurrence	Adult cow	Trunk curl/ J trunk/ trunk swinging/ trunk over tusks													3	Outside	Closed	None	Low	Personal drive	Hillside viewing area	12.1746556, 99.6587785	3		1	Overcast	35	P	Grassland	35		CC	6	No	4	No
	153	Brooke Friswold	2022-10-05 17:17:00	2022-10-05 17:31:00	2022-10-05 17:21:20	2022-10-05	17:21:20	2022	10	17	Mother with a young calf, frightened by gaur, left area 20 min later unclear if due to humans or gaur	All Occurrence	Adult cow	Trunk curl/ J trunk/ trunk swinging/ trunk over tusks													3	Outside	Closed	None	Low	Personal drive	Hillside viewing area	12.1746556, 99.6587785	3		1	Overcast	35	P	Grassland	35		CC	6	No	4	No
	153	Brooke Friswold	2022-10-05 17:17:00	2022-10-05 17:31:00	2022-10-05 17:21:35	2022-10-05	17:21:35	2022	10	17	Mother with a young calf, frightened by gaur, left area 20 min later unclear if due to humans or gaur	All Occurrence	Adult cow	Trunk curl/ J trunk/ trunk swinging/ trunk over tusks													3	Outside	Closed	None	Low	Personal drive	Hillside viewing area	12.1746556, 99.6587785	3		1	Overcast	35	P	Grassland	35		CC	6	No	4	No
	153	Brooke Friswold	2022-10-05 17:17:00	2022-10-05 17:31:00	2022-10-05 17:21:41	2022-10-05	17:21:41	2022	10	17	Mother with a young calf, frightened by gaur, left area 20 min later unclear if due to humans or gaur	All Occurrence	Adult cow	Trunk curl/ J trunk/ trunk swinging/ trunk over tusks													3	Outside	Closed	None	Low	Personal drive	Hillside viewing area	12.1746556, 99.6587785	3		1	Overcast	35	P	Grassland	35		CC	6	No	4	No
	153	Brooke Friswold	2022-10-05 17:17:00	2022-10-05 17:31:00	2022-10-05 17:21:45	2022-10-05	17:21:45	2022	10	17	Mother with a young calf, frightened by gaur, left area 20 min later unclear if due to humans or gaur	All Occurrence	Adult cow	Touch face													3	Outside	Closed	None	Low	Personal drive	Hillside viewing area	12.1746556, 99.6587785	3		1	Overcast	35	P	Grassland	35		CC	6	No	4	No
	153	Brooke Friswold	2022-10-05 17:17:00	2022-10-05 17:31:00	2022-10-05 17:21:49	2022-10-05	17:21:49	2022	10	17	Mother with a young calf, frightened by gaur, left area 20 min later unclear if due to humans or gaur	All Occurrence	Adult cow	Trunk curl/ J trunk/ trunk swinging/ trunk over tusks													3	Outside	Closed	None	Low	Personal drive	Hillside viewing area	12.1746556, 99.6587785	3		1	Overcast	35	P	Grassland	35		CC	6	No	4	No
	153	Brooke Friswold	2022-10-05 17:17:00	2022-10-05 17:31:00	2022-10-05 17:22:18	2022-10-05	17:22:18	2022	10	17	Mother with a young calf, frightened by gaur, left area 20 min later unclear if due to humans or gaur	All Occurrence	Adult cow	Trunk curl/ J trunk/ trunk swinging/ trunk over tusks													3	Outside	Closed	None	Low	Personal drive	Hillside viewing area	12.1746556, 99.6587785	3		1	Overcast	35	P	Grassland	35		CC	6	No	4	No
	153	Brooke Friswold	2022-10-05 17:17:00	2022-10-05 17:31:00	2022-10-05 17:22:26	2022-10-05	17:22:26	2022	10	17	Mother with a young calf, frightened by gaur, left area 20 min later unclear if due to humans or gaur	All Occurrence	Adult cow	Trunk curl/ J trunk/ trunk swinging/ trunk over tusks													3	Outside	Closed	None	Low	Personal drive	Hillside viewing area	12.1746556, 99.6587785	3		1	Overcast	35	P	Grassland	35		CC	6	No	4	No
	153	Brooke Friswold	2022-10-05 17:17:00	2022-10-05 17:31:00	2022-10-05 17:22:35	2022-10-05	17:22:35	2022	10	17	Mother with a young calf, frightened by gaur, left area 20 min later unclear if due to humans or gaur	All Occurrence	Adult cow	Trunk curl/ J trunk/ trunk swinging/ trunk over tusks													3	Outside	Closed	None	Low	Personal drive	Hillside viewing area	12.1746556, 99.6587785	3		1	Overcast	35	P	Grassland	35		CC	6	No	4	No
	153	Brooke Friswold	2022-10-05 17:17:00	2022-10-05 17:31:00	2022-10-05 17:22:45	2022-10-05	17:22:45	2022	10	17	Mother with a young calf, frightened by gaur, left area 20 min later unclear if due to humans or gaur	All Occurrence	Adult cow	Trunk curl/ J trunk/ trunk swinging/ trunk over tusks													3	Outside	Closed	None	Low	Personal drive	Hillside viewing area	12.1746556, 99.6587785	3		1	Overcast	35	P	Grassland	35		CC	6	No	4	No
	153	Brooke Friswold	2022-10-05 17:17:00	2022-10-05 17:31:00	2022-10-05 17:22:48	2022-10-05	17:22:48	2022	10	17	Mother with a young calf, frightened by gaur, left area 20 min later unclear if due to humans or gaur	All Occurrence	Adult cow	Trunk curl/ J trunk/ trunk swinging/ trunk over tusks													3	Outside	Closed	None	Low	Personal drive	Hillside viewing area	12.1746556, 99.6587785	3		1	Overcast	35	P	Grassland	35		CC	6	No	4	No
	153	Brooke Friswold	2022-10-05 17:17:00	2022-10-05 17:31:00	2022-10-05 17:22:56	2022-10-05	17:22:56	2022	10	17	Mother with a young calf, frightened by gaur, left area 20 min later unclear if due to humans or gaur	All Occurrence	Adult cow	Touch face													3	Outside	Closed	None	Low	Personal drive	Hillside viewing area	12.1746556, 99.6587785	3		1	Overcast	35	P	Grassland	35		CC	6	No	4	No
	153	Brooke Friswold	2022-10-05 17:17:00	2022-10-05 17:31:00	2022-10-05 17:23:24	2022-10-05	17:23:24	2022	10	17	Mother with a young calf, frightened by gaur, left area 20 min later unclear if due to humans or gaur	All Occurrence	Adult cow	Trunk curl/ J trunk/ trunk swinging/ trunk over tusks													3	Outside	Closed	None	Low	Personal drive	Hillside viewing area	12.1746556, 99.6587785	3		1	Overcast	35	P	Grassland	35		CC	6	No	4	No
	153	Brooke Friswold	2022-10-05 17:17:00	2022-10-05 17:31:00	2022-10-05 17:23:55	2022-10-05	17:23:55	2022	10	17	Mother with a young calf, frightened by gaur, left area 20 min later unclear if due to humans or gaur	All Occurrence	Adult cow	Trunk curl/ J trunk/ trunk swinging/ trunk over tusks													3	Outside	Closed	None	Low	Personal drive	Hillside viewing area	12.1746556, 99.6587785	3		1	Overcast	35	P	Grassland	35		CC	6	No	4	No
	153	Brooke Friswold	2022-10-05 17:17:00	2022-10-05 17:31:00	2022-10-05 17:24:03	2022-10-05	17:24:03	2022	10	17	Mother with a young calf, frightened by gaur, left area 20 min later unclear if due to humans or gaur	All Occurrence	Adult cow	Trunk curl/ J trunk/ trunk swinging/ trunk over tusks													3	Outside	Closed	None	Low	Personal drive	Hillside viewing area	12.1746556, 99.6587785	3		1	Overcast	35	P	Grassland	35		CC	6	No	4	No
	153	Brooke Friswold	2022-10-05 17:17:00	2022-10-05 17:31:00	2022-10-05 17:24:19	2022-10-05	17:24:19	2022	10	17	Mother with a young calf, frightened by gaur, left area 20 min later unclear if due to humans or gaur	All Occurrence	Adult cow	Trunk curl/ J trunk/ trunk swinging/ trunk over tusks													3	Outside	Closed	None	Low	Personal drive	Hillside viewing area	12.1746556, 99.6587785	3		1	Overcast	35	P	Grassland	35		CC	6	No	4	No
	153	Brooke Friswold	2022-10-05 17:17:00	2022-10-05 17:31:00	2022-10-05 17:24:24	2022-10-05	17:24:24	2022	10	17	Mother with a young calf, frightened by gaur, left area 20 min later unclear if due to humans or gaur	All Occurrence	Adult cow	Trunk curl/ J trunk/ trunk swinging/ trunk over tusks													3	Outside	Closed	None	Low	Personal drive	Hillside viewing area	12.1746556, 99.6587785	3		1	Overcast	35	P	Grassland	35		CC	6	No	4	No
	153	Brooke Friswold	2022-10-05 17:17:00	2022-10-05 17:31:00	2022-10-05 17:24:33	2022-10-05	17:24:33	2022	10	17	Mother with a young calf, frightened by gaur, left area 20 min later unclear if due to humans or gaur	All Occurrence	Adult cow	Trunk curl/ J trunk/ trunk swinging/ trunk over tusks													3	Outside	Closed	None	Low	Personal drive	Hillside viewing area	12.1746556, 99.6587785	3		1	Overcast	35	P	Grassland	35		CC	6	No	4	No
	153	Brooke Friswold	2022-10-05 17:17:00	2022-10-05 17:31:00	2022-10-05 17:25:28	2022-10-05	17:25:28	2022	10	17	Mother with a young calf, frightened by gaur, left area 20 min later unclear if due to humans or gaur	All Occurrence	Adult cow	Trunk curl/ J trunk/ trunk swinging/ trunk over tusks													3	Outside	Closed	None	Low	Personal drive	Hillside viewing area	12.1746556, 99.6587785	3		1	Overcast	35	P	Grassland	35		CC	6	No	4	No
	153	Brooke Friswold	2022-10-05 17:17:00	2022-10-05 17:31:00	2022-10-05 17:25:36	2022-10-05	17:25:36	2022	10	17	Mother with a young calf, frightened by gaur, left area 20 min later unclear if due to humans or gaur	All Occurrence	Adult cow	Trunk curl/ J trunk/ trunk swinging/ trunk over tusks													3	Outside	Closed	None	Low	Personal drive	Hillside viewing area	12.1746556, 99.6587785	3		1	Overcast	35	P	Grassland	35		CC	6	No	4	No
	153	Brooke Friswold	2022-10-05 17:17:00	2022-10-05 17:31:00	2022-10-05 17:26:00	2022-10-05	17:26:00	2022	10	17	Mother with a young calf, frightened by gaur, left area 20 min later unclear if due to humans or gaur	All Occurrence	Adult cow	Smell													3	Outside	Closed	None	Low	Personal drive	Hillside viewing area	12.1746556, 99.6587785	3		1	Overcast	35	P	Grassland	35		CC	6	No	4	No
	153	Brooke Friswold	2022-10-05 17:17:00	2022-10-05 17:31:00	2022-10-05 17:26:18	2022-10-05	17:26:18	2022	10	17	Mother with a young calf, frightened by gaur, left area 20 min later unclear if due to humans or gaur	All Occurrence	Adult cow	Trunk curl/ J trunk/ trunk swinging/ trunk over tusks													3	Outside	Closed	None	Low	Personal drive	Hillside viewing area	12.1746556, 99.6587785	3		1	Overcast	35	P	Grassland	35		CC	6	No	4	No
	153	Brooke Friswold	2022-10-05 17:17:00	2022-10-05 17:31:00	2022-10-05 17:26:34	2022-10-05	17:26:34	2022	10	17	Mother with a young calf, frightened by gaur, left area 20 min later unclear if due to humans or gaur	All Occurrence	Adult cow	Trunk curl/ J trunk/ trunk swinging/ trunk over tusks													3	Outside	Closed	None	Low	Personal drive	Hillside viewing area	12.1746556, 99.6587785	3		1	Overcast	35	P	Grassland	35		CC	6	No	4	No
	153	Brooke Friswold	2022-10-05 17:17:00	2022-10-05 17:31:00	2022-10-05 17:26:40	2022-10-05	17:26:40	2022	10	17	Mother with a young calf, frightened by gaur, left area 20 min later unclear if due to humans or gaur	All Occurrence	Adult cow	Smell													3	Outside	Closed	None	Low	Personal drive	Hillside viewing area	12.1746556, 99.6587785	3		1	Overcast	35	P	Grassland	35		CC	6	No	4	No
	153	Brooke Friswold	2022-10-05 17:17:00	2022-10-05 17:31:00	2022-10-05 17:26:57	2022-10-05	17:26:57	2022	10	17	Mother with a young calf, frightened by gaur, left area 20 min later unclear if due to humans or gaur	All Occurrence	Adult cow	Trunk curl/ J trunk/ trunk swinging/ trunk over tusks													3	Outside	Closed	None	Low	Personal drive	Hillside viewing area	12.1746556, 99.6587785	3		1	Overcast	35	P	Grassland	35		CC	6	No	4	No
	153	Brooke Friswold	2022-10-05 17:17:00	2022-10-05 17:31:00	2022-10-05 17:27:01	2022-10-05	17:27:01	2022	10	17	Mother with a young calf, frightened by gaur, left area 20 min later unclear if due to humans or gaur	All Occurrence	Adult cow	Smell													3	Outside	Closed	None	Low	Personal drive	Hillside viewing area	12.1746556, 99.6587785	3		1	Overcast	35	P	Grassland	35		CC	6	No	4	No
	153	Brooke Friswold	2022-10-05 17:17:00	2022-10-05 17:31:00	2022-10-05 17:28:40	2022-10-05	17:28:40	2022	10	17	Mother with a young calf, frightened by gaur, left area 20 min later unclear if due to humans or gaur	All Occurrence	Adult cow	Trunk curl/ J trunk/ trunk swinging/ trunk over tusks													3	Outside	Closed	None	Low	Personal drive	Hillside viewing area	12.1746556, 99.6587785	3		1	Overcast	35	P	Grassland	35		CC	6	No	4	No
	153	Brooke Friswold	2022-10-05 17:17:00	2022-10-05 17:31:00	2022-10-05 17:28:49	2022-10-05	17:28:49	2022	10	17	Mother with a young calf, frightened by gaur, left area 20 min later unclear if due to humans or gaur	All Occurrence	Adult cow	Trunk curl/ J trunk/ trunk swinging/ trunk over tusks													3	Outside	Closed	None	Low	Personal drive	Hillside viewing area	12.1746556, 99.6587785	3		1	Overcast	35	P	Grassland	35		CC	6	No	4	No
	153	Brooke Friswold	2022-10-05 17:17:00	2022-10-05 17:31:00	2022-10-05 17:17:09	2022-10-05	17:17:09	2022	10	17	Mother with a young calf, frightened by gaur, left area 20 min later unclear if due to humans or gaur	Continuous	Adult cow							Continuous samples	Food and drink	Grazing				3	3	Outside	Closed	None	Low	Personal drive	Hillside viewing area	12.1746556, 99.6587785	3		1	Overcast	35	P	Grassland	35		CC	6	No	4	No
	153	Brooke Friswold	2022-10-05 17:17:00	2022-10-05 17:31:00	2022-10-05 17:17:13	2022-10-05	17:17:13	2022	10	17	Mother with a young calf, frightened by gaur, left area 20 min later unclear if due to humans or gaur	Continuous	Adult cow							Continuous samples	Locomotion					37	3	Outside	Closed	None	Low	Personal drive	Hillside viewing area	12.1746556, 99.6587785	3		1	Overcast	35	P	Grassland	35		CC	6	No	4	No
	153	Brooke Friswold	2022-10-05 17:17:00	2022-10-05 17:31:00	2022-10-05 17:17:50	2022-10-05	17:17:50	2022	10	17	Mother with a young calf, frightened by gaur, left area 20 min later unclear if due to humans or gaur	Continuous	Adult cow							Continuous samples	Food and drink	Grazing				26	3	Outside	Closed	None	Low	Personal drive	Hillside viewing area	12.1746556, 99.6587785	3		1	Overcast	35	P	Grassland	35		CC	6	No	4	No
	153	Brooke Friswold	2022-10-05 17:17:00	2022-10-05 17:31:00	2022-10-05 17:18:16	2022-10-05	17:18:16	2022	10	17	Mother with a young calf, frightened by gaur, left area 20 min later unclear if due to humans or gaur	Continuous	Adult cow							Continuous samples	Locomotion					90	3	Outside	Closed	None	Low	Personal drive	Hillside viewing area	12.1746556, 99.6587785	3		1	Overcast	35	P	Grassland	35		CC	6	No	4	No
	153	Brooke Friswold	2022-10-05 17:17:00	2022-10-05 17:31:00	2022-10-05 17:19:46	2022-10-05	17:19:46	2022	10	17	Mother with a young calf, frightened by gaur, left area 20 min later unclear if due to humans or gaur	Continuous	Adult cow							Continuous samples	Out of view					3	3	Outside	Closed	None	Low	Personal drive	Hillside viewing area	12.1746556, 99.6587785	3		1	Overcast	35	P	Grassland	35		CC	6	No	4	No
	153	Brooke Friswold	2022-10-05 17:17:00	2022-10-05 17:31:00	2022-10-05 17:19:49	2022-10-05	17:19:49	2022	10	17	Mother with a young calf, frightened by gaur, left area 20 min later unclear if due to humans or gaur	Continuous	Adult cow							Continuous samples	Locomotion					38	3	Outside	Closed	None	Low	Personal drive	Hillside viewing area	12.1746556, 99.6587785	3		1	Overcast	35	P	Grassland	35		CC	6	No	4	No
	153	Brooke Friswold	2022-10-05 17:17:00	2022-10-05 17:31:00	2022-10-05 17:20:27	2022-10-05	17:20:27	2022	10	17	Mother with a young calf, frightened by gaur, left area 20 min later unclear if due to humans or gaur	Continuous	Adult cow							Continuous samples	Food and drink	Grazing				19	3	Outside	Closed	None	Low	Personal drive	Hillside viewing area	12.1746556, 99.6587785	3		1	Overcast	35	P	Grassland	35		CC	6	No	4	No
	153	Brooke Friswold	2022-10-05 17:17:00	2022-10-05 17:31:00	2022-10-05 17:20:46	2022-10-05	17:20:46	2022	10	17	Mother with a young calf, frightened by gaur, left area 20 min later unclear if due to humans or gaur	Continuous	Adult cow							Continuous samples	Locomotion					166	3	Outside	Closed	None	Low	Personal drive	Hillside viewing area	12.1746556, 99.6587785	3		1	Overcast	35	P	Grassland	35		CC	6	No	4	No
	153	Brooke Friswold	2022-10-05 17:17:00	2022-10-05 17:31:00	2022-10-05 17:23:32	2022-10-05	17:23:32	2022	10	17	Mother with a young calf, frightened by gaur, left area 20 min later unclear if due to humans or gaur	Continuous	Adult cow							Continuous samples	Food and drink	Browsing				15	3	Outside	Closed	None	Low	Personal drive	Hillside viewing area	12.1746556, 99.6587785	3		1	Overcast	35	P	Grassland	35		CC	6	No	4	No
	153	Brooke Friswold	2022-10-05 17:17:00	2022-10-05 17:31:00	2022-10-05 17:23:46	2022-10-05	17:23:46	2022	10	17	Mother with a young calf, frightened by gaur, left area 20 min later unclear if due to humans or gaur	Continuous	Adult cow							Continuous samples	Locomotion					75	3	Outside	Closed	None	Low	Personal drive	Hillside viewing area	12.1746556, 99.6587785	3		1	Overcast	35	P	Grassland	35		CC	6	No	4	No
	153	Brooke Friswold	2022-10-05 17:17:00	2022-10-05 17:31:00	2022-10-05 17:25:01	2022-10-05	17:25:01	2022	10	17	Mother with a young calf, frightened by gaur, left area 20 min later unclear if due to humans or gaur	Continuous	Adult cow							Continuous samples	Out of view					18	3	Outside	Closed	None	Low	Personal drive	Hillside viewing area	12.1746556, 99.6587785	3		1	Overcast	35	P	Grassland	35		CC	6	No	4	No
	153	Brooke Friswold	2022-10-05 17:17:00	2022-10-05 17:31:00	2022-10-05 17:25:19	2022-10-05	17:25:19	2022	10	17	Mother with a young calf, frightened by gaur, left area 20 min later unclear if due to humans or gaur	Continuous	Adult cow							Continuous samples	Locomotion					23	3	Outside	Closed	None	Low	Personal drive	Hillside viewing area	12.1746556, 99.6587785	3		1	Overcast	35	P	Grassland	35		CC	6	No	4	No
	153	Brooke Friswold	2022-10-05 17:17:00	2022-10-05 17:31:00	2022-10-05 17:25:42	2022-10-05	17:25:42	2022	10	17	Mother with a young calf, frightened by gaur, left area 20 min later unclear if due to humans or gaur	Continuous	Adult cow							Continuous samples	Out of view					20	3	Outside	Closed	None	Low	Personal drive	Hillside viewing area	12.1746556, 99.6587785	3		1	Overcast	35	P	Grassland	35		CC	6	No	4	No
	153	Brooke Friswold	2022-10-05 17:17:00	2022-10-05 17:31:00	2022-10-05 17:26:02	2022-10-05	17:26:02	2022	10	17	Mother with a young calf, frightened by gaur, left area 20 min later unclear if due to humans or gaur	Continuous	Adult cow							Continuous samples	Nursing					43	3	Outside	Closed	None	Low	Personal drive	Hillside viewing area	12.1746556, 99.6587785	3		1	Overcast	35	P	Grassland	35		CC	6	No	4	No
	153	Brooke Friswold	2022-10-05 17:17:00	2022-10-05 17:31:00	2022-10-05 17:27:11	2022-10-05	17:27:11	2022	10	17	Mother with a young calf, frightened by gaur, left area 20 min later unclear if due to humans or gaur	Continuous	Adult cow							Continuous samples	Alert	Other	Actor			10	3	Outside	Closed	None	Low	Personal drive	Hillside viewing area	12.1746556, 99.6587785	3		1	Overcast	35	P	Grassland	35		CC	6	No	4	No
	153	Brooke Friswold	2022-10-05 17:17:00	2022-10-05 17:31:00	2022-10-05 17:27:21	2022-10-05	17:27:21	2022	10	17	Mother with a young calf, frightened by gaur, left area 20 min later unclear if due to humans or gaur	Continuous	Adult cow							Continuous samples	Locomotion					122	3	Outside	Closed	None	Low	Personal drive	Hillside viewing area	12.1746556, 99.6587785	3		1	Overcast	35	P	Grassland	35		CC	6	No	4	No
	153	Brooke Friswold	2022-10-05 17:17:00	2022-10-05 17:31:00	2022-10-05 17:29:22	2022-10-05	17:29:22	2022	10	17	Mother with a young calf, frightened by gaur, left area 20 min later unclear if due to humans or gaur	Continuous	Adult cow							Continuous samples	Out of view					11	3	Outside	Closed	None	Low	Personal drive	Hillside viewing area	12.1746556, 99.6587785	3		1	Overcast	35	P	Grassland	35		CC	6	No	4	No
	153	Brooke Friswold	2022-10-05 17:17:00	2022-10-05 17:31:00	2022-10-05 17:29:34	2022-10-05	17:29:34	2022	10	17	Mother with a young calf, frightened by gaur, left area 20 min later unclear if due to humans or gaur	Continuous	Adult cow							Continuous samples	Food and drink	Grazing				81	3	Outside	Closed	None	Low	Personal drive	Hillside viewing area	12.1746556, 99.6587785	3		1	Overcast	35	P	Grassland	35		CC	6	No	4	No
	153	Brooke Friswold	2022-10-05 17:17:00	2022-10-05 17:31:00	2022-10-05 17:30:55	2022-10-05	17:30:55	2022	10	17	Mother with a young calf, frightened by gaur, left area 20 min later unclear if due to humans or gaur	Continuous	Adult cow							Continuous samples	Locomotion					5	3	Outside	Closed	None	Low	Personal drive	Hillside viewing area	12.1746556, 99.6587785	3		1	Overcast	35	P	Grassland	35		CC	6	No	4	No
4	152	Brooke Friswold	2022-10-05 17:33:00	2022-10-05 17:47:00	2022-10-05 17:33:46	2022-10-05	17:33:46	2022	10	17	Left area at end of survey. Frightened by gaur. Young calf in group, older sibling	All Occurrence	Sub bull	Trunk to mouth													3	Outside	Closed	None	Low	Personal drive	Hillside viewing area	12.1746556, 99.6587785	3		1	Overcast	30	P	Grassland	35		CC	6	No	3	No
	152	Brooke Friswold	2022-10-05 17:33:00	2022-10-05 17:47:00	2022-10-05 17:33:51	2022-10-05	17:33:51	2022	10	17	Left area at end of survey. Frightened by gaur. Young calf in group, older sibling	All Occurrence	Sub bull	Touch face													3	Outside	Closed	None	Low	Personal drive	Hillside viewing area	12.1746556, 99.6587785	3		1	Overcast	30	P	Grassland	35		CC	6	No	3	No
	152	Brooke Friswold	2022-10-05 17:33:00	2022-10-05 17:47:00	2022-10-05 17:34:23	2022-10-05	17:34:23	2022	10	17	Left area at end of survey. Frightened by gaur. Young calf in group, older sibling	All Occurrence	Sub bull	Trunk curl/ J trunk/ trunk swinging/ trunk over tusks													3	Outside	Closed	None	Low	Personal drive	Hillside viewing area	12.1746556, 99.6587785	3		1	Overcast	30	P	Grassland	35		CC	6	No	3	No
	152	Brooke Friswold	2022-10-05 17:33:00	2022-10-05 17:47:00	2022-10-05 17:34:27	2022-10-05	17:34:27	2022	10	17	Left area at end of survey. Frightened by gaur. Young calf in group, older sibling	All Occurrence	Sub bull	Trunk curl/ J trunk/ trunk swinging/ trunk over tusks													3	Outside	Closed	None	Low	Personal drive	Hillside viewing area	12.1746556, 99.6587785	3		1	Overcast	30	P	Grassland	35		CC	6	No	3	No
	152	Brooke Friswold	2022-10-05 17:33:00	2022-10-05 17:47:00	2022-10-05 17:34:38	2022-10-05	17:34:38	2022	10	17	Left area at end of survey. Frightened by gaur. Young calf in group, older sibling	All Occurrence	Sub bull	Trunk curl/ J trunk/ trunk swinging/ trunk over tusks													3	Outside	Closed	None	Low	Personal drive	Hillside viewing area	12.1746556, 99.6587785	3		1	Overcast	30	P	Grassland	35		CC	6	No	3	No
	152	Brooke Friswold	2022-10-05 17:33:00	2022-10-05 17:47:00	2022-10-05 17:34:53	2022-10-05	17:34:53	2022	10	17	Left area at end of survey. Frightened by gaur. Young calf in group, older sibling	All Occurrence	Sub bull	Trunk curl/ J trunk/ trunk swinging/ trunk over tusks													3	Outside	Closed	None	Low	Personal drive	Hillside viewing area	12.1746556, 99.6587785	3		1	Overcast	30	P	Grassland	35		CC	6	No	3	No
	152	Brooke Friswold	2022-10-05 17:33:00	2022-10-05 17:47:00	2022-10-05 17:35:20	2022-10-05	17:35:20	2022	10	17	Left area at end of survey. Frightened by gaur. Young calf in group, older sibling	All Occurrence	Sub bull	Trumpet blast													3	Outside	Closed	None	Low	Personal drive	Hillside viewing area	12.1746556, 99.6587785	3		1	Overcast	30	P	Grassland	35		CC	6	No	3	No
	152	Brooke Friswold	2022-10-05 17:33:00	2022-10-05 17:47:00	2022-10-05 17:35:21	2022-10-05	17:35:21	2022	10	17	Left area at end of survey. Frightened by gaur. Young calf in group, older sibling	All Occurrence	Sub bull	Trumpet blast													3	Outside	Closed	None	Low	Personal drive	Hillside viewing area	12.1746556, 99.6587785	3		1	Overcast	30	P	Grassland	35		CC	6	No	3	No
	152	Brooke Friswold	2022-10-05 17:33:00	2022-10-05 17:47:00	2022-10-05 17:36:29	2022-10-05	17:36:29	2022	10	17	Left area at end of survey. Frightened by gaur. Young calf in group, older sibling	All Occurrence	Sub bull	Trunk curl/ J trunk/ trunk swinging/ trunk over tusks													3	Outside	Closed	None	Low	Personal drive	Hillside viewing area	12.1746556, 99.6587785	3		1	Overcast	30	P	Grassland	35		CC	6	No	3	No
	152	Brooke Friswold	2022-10-05 17:33:00	2022-10-05 17:47:00	2022-10-05 17:36:37	2022-10-05	17:36:37	2022	10	17	Left area at end of survey. Frightened by gaur. Young calf in group, older sibling	All Occurrence	Sub bull	Trunk curl/ J trunk/ trunk swinging/ trunk over tusks													3	Outside	Closed	None	Low	Personal drive	Hillside viewing area	12.1746556, 99.6587785	3		1	Overcast	30	P	Grassland	35		CC	6	No	3	No
	152	Brooke Friswold	2022-10-05 17:33:00	2022-10-05 17:47:00	2022-10-05 17:37:20	2022-10-05	17:37:20	2022	10	17	Left area at end of survey. Frightened by gaur. Young calf in group, older sibling	All Occurrence	Sub bull	Smell													3	Outside	Closed	None	Low	Personal drive	Hillside viewing area	12.1746556, 99.6587785	3		1	Overcast	30	P	Grassland	35		CC	6	No	3	No
	152	Brooke Friswold	2022-10-05 17:33:00	2022-10-05 17:47:00	2022-10-05 17:37:28	2022-10-05	17:37:28	2022	10	17	Left area at end of survey. Frightened by gaur. Young calf in group, older sibling	All Occurrence	Sub bull	Trunk curl/ J trunk/ trunk swinging/ trunk over tusks													3	Outside	Closed	None	Low	Personal drive	Hillside viewing area	12.1746556, 99.6587785	3		1	Overcast	30	P	Grassland	35		CC	6	No	3	No
	152	Brooke Friswold	2022-10-05 17:33:00	2022-10-05 17:47:00	2022-10-05 17:37:55	2022-10-05	17:37:55	2022	10	17	Left area at end of survey. Frightened by gaur. Young calf in group, older sibling	All Occurrence	Sub bull	Smell													3	Outside	Closed	None	Low	Personal drive	Hillside viewing area	12.1746556, 99.6587785	3		1	Overcast	30	P	Grassland	35		CC	6	No	3	No
	152	Brooke Friswold	2022-10-05 17:33:00	2022-10-05 17:47:00	2022-10-05 17:38:10	2022-10-05	17:38:10	2022	10	17	Left area at end of survey. Frightened by gaur. Young calf in group, older sibling	All Occurrence	Sub bull	Trunk curl/ J trunk/ trunk swinging/ trunk over tusks													3	Outside	Closed	None	Low	Personal drive	Hillside viewing area	12.1746556, 99.6587785	3		1	Overcast	30	P	Grassland	35		CC	6	No	3	No
	152	Brooke Friswold	2022-10-05 17:33:00	2022-10-05 17:47:00	2022-10-05 17:38:38	2022-10-05	17:38:38	2022	10	17	Left area at end of survey. Frightened by gaur. Young calf in group, older sibling	All Occurrence	Sub bull	Trunk curl/ J trunk/ trunk swinging/ trunk over tusks													3	Outside	Closed	None	Low	Personal drive	Hillside viewing area	12.1746556, 99.6587785	3		1	Overcast	30	P	Grassland	35		CC	6	No	3	No
	152	Brooke Friswold	2022-10-05 17:33:00	2022-10-05 17:47:00	2022-10-05 17:42:36	2022-10-05	17:42:36	2022	10	17	Left area at end of survey. Frightened by gaur. Young calf in group, older sibling	All Occurrence	Sub bull	Smell													3	Outside	Closed	None	Low	Personal drive	Hillside viewing area	12.1746556, 99.6587785	3		1	Overcast	30	P	Grassland	35		CC	6	No	3	No
	152	Brooke Friswold	2022-10-05 17:33:00	2022-10-05 17:47:00	2022-10-05 17:33:08	2022-10-05	17:33:08	2022	10	17	Left area at end of survey. Frightened by gaur. Young calf in group, older sibling	Continuous	Sub bull							Continuous samples	Food and drink	Grazing				21	3	Outside	Closed	None	Low	Personal drive	Hillside viewing area	12.1746556, 99.6587785	3		1	Overcast	30	P	Grassland	35		CC	6	No	3	No
	152	Brooke Friswold	2022-10-05 17:33:00	2022-10-05 17:47:00	2022-10-05 17:33:29	2022-10-05	17:33:29	2022	10	17	Left area at end of survey. Frightened by gaur. Young calf in group, older sibling	Continuous	Sub bull							Continuous samples	Locomotion					31	3	Outside	Closed	None	Low	Personal drive	Hillside viewing area	12.1746556, 99.6587785	3		1	Overcast	30	P	Grassland	35		CC	6	No	3	No
	152	Brooke Friswold	2022-10-05 17:33:00	2022-10-05 17:47:00	2022-10-05 17:34:00	2022-10-05	17:34:00	2022	10	17	Left area at end of survey. Frightened by gaur. Young calf in group, older sibling	Continuous	Sub bull							Continuous samples	Food and drink	Grazing				7	3	Outside	Closed	None	Low	Personal drive	Hillside viewing area	12.1746556, 99.6587785	3		1	Overcast	30	P	Grassland	35		CC	6	No	3	No
	152	Brooke Friswold	2022-10-05 17:33:00	2022-10-05 17:47:00	2022-10-05 17:34:07	2022-10-05	17:34:07	2022	10	17	Left area at end of survey. Frightened by gaur. Young calf in group, older sibling	Continuous	Sub bull							Continuous samples	Locomotion					66	3	Outside	Closed	None	Low	Personal drive	Hillside viewing area	12.1746556, 99.6587785	3		1	Overcast	30	P	Grassland	35		CC	6	No	3	No
	152	Brooke Friswold	2022-10-05 17:33:00	2022-10-05 17:47:00	2022-10-05 17:35:13	2022-10-05	17:35:13	2022	10	17	Left area at end of survey. Frightened by gaur. Young calf in group, older sibling	Continuous	Sub bull							Continuous samples	Flee/Retreat	Other	Actor			19	3	Outside	Closed	None	Low	Personal drive	Hillside viewing area	12.1746556, 99.6587785	3		1	Overcast	30	P	Grassland	35		CC	6	No	3	No
	152	Brooke Friswold	2022-10-05 17:33:00	2022-10-05 17:47:00	2022-10-05 17:35:32	2022-10-05	17:35:32	2022	10	17	Left area at end of survey. Frightened by gaur. Young calf in group, older sibling	Continuous	Sub bull							Continuous samples	Alert	Other	Actor			27	3	Outside	Closed	None	Low	Personal drive	Hillside viewing area	12.1746556, 99.6587785	3		1	Overcast	30	P	Grassland	35		CC	6	No	3	No
	152	Brooke Friswold	2022-10-05 17:33:00	2022-10-05 17:47:00	2022-10-05 17:35:59	2022-10-05	17:35:59	2022	10	17	Left area at end of survey. Frightened by gaur. Young calf in group, older sibling	Continuous	Sub bull							Continuous samples	Locomotion					7	3	Outside	Closed	None	Low	Personal drive	Hillside viewing area	12.1746556, 99.6587785	3		1	Overcast	30	P	Grassland	35		CC	6	No	3	No
	152	Brooke Friswold	2022-10-05 17:33:00	2022-10-05 17:47:00	2022-10-05 17:36:07	2022-10-05	17:36:07	2022	10	17	Left area at end of survey. Frightened by gaur. Young calf in group, older sibling	Continuous	Sub bull							Continuous samples	Food and drink	Grazing				43	3	Outside	Closed	None	Low	Personal drive	Hillside viewing area	12.1746556, 99.6587785	3		1	Overcast	30	P	Grassland	35		CC	6	No	3	No
	152	Brooke Friswold	2022-10-05 17:33:00	2022-10-05 17:47:00	2022-10-05 17:36:50	2022-10-05	17:36:50	2022	10	17	Left area at end of survey. Frightened by gaur. Young calf in group, older sibling	Continuous	Sub bull							Continuous samples	Locomotion					48	3	Outside	Closed	None	Low	Personal drive	Hillside viewing area	12.1746556, 99.6587785	3		1	Overcast	30	P	Grassland	35		CC	6	No	3	No
	152	Brooke Friswold	2022-10-05 17:33:00	2022-10-05 17:47:00	2022-10-05 17:37:38	2022-10-05	17:37:38	2022	10	17	Left area at end of survey. Frightened by gaur. Young calf in group, older sibling	Continuous	Sub bull							Continuous samples	Out of view					11	3	Outside	Closed	None	Low	Personal drive	Hillside viewing area	12.1746556, 99.6587785	3		1	Overcast	30	P	Grassland	35		CC	6	No	3	No
	152	Brooke Friswold	2022-10-05 17:33:00	2022-10-05 17:47:00	2022-10-05 17:37:48	2022-10-05	17:37:48	2022	10	17	Left area at end of survey. Frightened by gaur. Young calf in group, older sibling	Continuous	Sub bull							Continuous samples	Locomotion					110	3	Outside	Closed	None	Low	Personal drive	Hillside viewing area	12.1746556, 99.6587785	3		1	Overcast	30	P	Grassland	35		CC	6	No	3	No
	152	Brooke Friswold	2022-10-05 17:33:00	2022-10-05 17:47:00	2022-10-05 17:39:38	2022-10-05	17:39:38	2022	10	17	Left area at end of survey. Frightened by gaur. Young calf in group, older sibling	Continuous	Sub bull							Continuous samples	Out of view					48	3	Outside	Closed	None	Low	Personal drive	Hillside viewing area	12.1746556, 99.6587785	3		1	Overcast	30	P	Grassland	35		CC	6	No	3	No
	152	Brooke Friswold	2022-10-05 17:33:00	2022-10-05 17:47:00	2022-10-05 17:40:26	2022-10-05	17:40:26	2022	10	17	Left area at end of survey. Frightened by gaur. Young calf in group, older sibling	Continuous	Sub bull							Continuous samples	Locomotion					112	3	Outside	Closed	None	Low	Personal drive	Hillside viewing area	12.1746556, 99.6587785	3		1	Overcast	30	P	Grassland	35		CC	6	No	3	No
	152	Brooke Friswold	2022-10-05 17:33:00	2022-10-05 17:47:00	2022-10-05 17:42:48	2022-10-05	17:42:48	2022	10	17	Left area at end of survey. Frightened by gaur. Young calf in group, older sibling	Continuous	Sub bull							Continuous samples	Locomotion					17	3	Outside	Closed	None	Low	Personal drive	Hillside viewing area	12.1746556, 99.6587785	3		1	Overcast	30	P	Grassland	35		CC	6	No	3	No
	152	Brooke Friswold	2022-10-05 17:33:00	2022-10-05 17:47:00	2022-10-05 17:43:14	2022-10-05	17:43:14	2022	10	17	Left area at end of survey. Frightened by gaur. Young calf in group, older sibling	Continuous	Sub bull							Continuous samples	Food and drink	Browsing				14	3	Outside	Closed	None	Low	Personal drive	Hillside viewing area	12.1746556, 99.6587785	3		1	Overcast	30	P	Grassland	35		CC	6	No	3	No
	152	Brooke Friswold	2022-10-05 17:33:00	2022-10-05 17:47:00	2022-10-05 17:43:28	2022-10-05	17:43:28	2022	10	17	Left area at end of survey. Frightened by gaur. Young calf in group, older sibling	Continuous	Sub bull							Continuous samples	Locomotion					11	3	Outside	Closed	None	Low	Personal drive	Hillside viewing area	12.1746556, 99.6587785	3		1	Overcast	30	P	Grassland	35		CC	6	No	3	No
	152	Brooke Friswold	2022-10-05 17:33:00	2022-10-05 17:47:00	2022-10-05 17:43:44	2022-10-05	17:43:44	2022	10	17	Left area at end of survey. Frightened by gaur. Young calf in group, older sibling	Continuous	Sub bull							Continuous samples	Locomotion					31	3	Outside	Closed	None	Low	Personal drive	Hillside viewing area	12.1746556, 99.6587785	3		1	Overcast	30	P	Grassland	35		CC	6	No	3	No
	152	Brooke Friswold	2022-10-05 17:33:00	2022-10-05 17:47:00	2022-10-05 17:44:29	2022-10-05	17:44:29	2022	10	17	Left area at end of survey. Frightened by gaur. Young calf in group, older sibling	Continuous	Sub bull							Continuous samples	Locomotion					30	3	Outside	Closed	None	Low	Personal drive	Hillside viewing area	12.1746556, 99.6587785	3		1	Overcast	30	P	Grassland	35		CC	6	No	3	No
	152	Brooke Friswold	2022-10-05 17:33:00	2022-10-05 17:47:00	2022-10-05 17:44:59	2022-10-05	17:44:59	2022	10	17	Left area at end of survey. Frightened by gaur. Young calf in group, older sibling	Continuous	Sub bull							Continuous samples	Food and drink	Grazing				14	3	Outside	Closed	None	Low	Personal drive	Hillside viewing area	12.1746556, 99.6587785	3		1	Overcast	30	P	Grassland	35		CC	6	No	3	No
	152	Brooke Friswold	2022-10-05 17:33:00	2022-10-05 17:47:00	2022-10-05 17:45:13	2022-10-05	17:45:13	2022	10	17	Left area at end of survey. Frightened by gaur. Young calf in group, older sibling	Continuous	Sub bull							Continuous samples	Locomotion					20	3	Outside	Closed	None	Low	Personal drive	Hillside viewing area	12.1746556, 99.6587785	3		1	Overcast	30	P	Grassland	35		CC	6	No	3	No
	152	Brooke Friswold	2022-10-05 17:33:00	2022-10-05 17:47:00	2022-10-05 17:45:33	2022-10-05	17:45:33	2022	10	17	Left area at end of survey. Frightened by gaur. Young calf in group, older sibling	Continuous	Sub bull							Continuous samples	Food and drink	Browsing				8	3	Outside	Closed	None	Low	Personal drive	Hillside viewing area	12.1746556, 99.6587785	3		1	Overcast	30	P	Grassland	35		CC	6	No	3	No
	152	Brooke Friswold	2022-10-05 17:33:00	2022-10-05 17:47:00	2022-10-05 17:45:41	2022-10-05	17:45:41	2022	10	17	Left area at end of survey. Frightened by gaur. Young calf in group, older sibling	Continuous	Sub bull							Continuous samples	Locomotion					79	3	Outside	Closed	None	Low	Personal drive	Hillside viewing area	12.1746556, 99.6587785	3		1	Overcast	30	P	Grassland	35		CC	6	No	3	No
5	155	Brooke Friswold	2022-10-06 16:00:00	2022-10-06 16:14:00	2022-10-06 16:04:59	2022-10-06	16:04:59	2022	10	16	Started to retreat when they heard ranger motorbike	All Occurrence	Adult cow	Smell													2	Outside	Closed	None	Medium	Personal drive	Vehicle	12.1622581, 99.6593123	4		1	Overcast	35	P	Dense forest	35		CC	3	No	4	No
	155	Brooke Friswold	2022-10-06 16:00:00	2022-10-06 16:14:00	2022-10-06 16:06:45	2022-10-06	16:06:45	2022	10	16	Started to retreat when they heard ranger motorbike	All Occurrence	Adult cow	Head up/ears out		Actor											2	Outside	Closed	None	Medium	Personal drive	Vehicle	12.1622581, 99.6593123	4		1	Overcast	35	P	Dense forest	35		CC	3	No	4	No
	155	Brooke Friswold	2022-10-06 16:00:00	2022-10-06 16:14:00	2022-10-06 16:10:11	2022-10-06	16:10:11	2022	10	16	Started to retreat when they heard ranger motorbike	All Occurrence	Adult cow	Trunk curl/ J trunk/ trunk swinging/ trunk over tusks													2	Outside	Closed	None	Medium	Personal drive	Vehicle	12.1622581, 99.6593123	4		1	Overcast	35	P	Dense forest	35		CC	3	No	4	No
	155	Brooke Friswold	2022-10-06 16:00:00	2022-10-06 16:14:00	2022-10-06 16:10:14	2022-10-06	16:10:14	2022	10	16	Started to retreat when they heard ranger motorbike	All Occurrence	Adult cow	Trunk curl/ J trunk/ trunk swinging/ trunk over tusks													2	Outside	Closed	None	Medium	Personal drive	Vehicle	12.1622581, 99.6593123	4		1	Overcast	35	P	Dense forest	35		CC	3	No	4	No
	155	Brooke Friswold	2022-10-06 16:00:00	2022-10-06 16:14:00	2022-10-06 16:10:25	2022-10-06	16:10:25	2022	10	16	Started to retreat when they heard ranger motorbike	All Occurrence	Adult cow	Trunk curl/ J trunk/ trunk swinging/ trunk over tusks													2	Outside	Closed	None	Medium	Personal drive	Vehicle	12.1622581, 99.6593123	4		1	Overcast	35	P	Dense forest	35		CC	3	No	4	No
	155	Brooke Friswold	2022-10-06 16:00:00	2022-10-06 16:14:00	2022-10-06 16:10:49	2022-10-06	16:10:49	2022	10	16	Started to retreat when they heard ranger motorbike	All Occurrence	Adult cow	Smell													2	Outside	Closed	None	Medium	Personal drive	Vehicle	12.1622581, 99.6593123	4		1	Overcast	35	P	Dense forest	35		CC	3	No	4	No
	155	Brooke Friswold	2022-10-06 16:00:00	2022-10-06 16:14:00	2022-10-06 16:10:58	2022-10-06	16:10:58	2022	10	16	Started to retreat when they heard ranger motorbike	All Occurrence	Adult cow	Trunk curl/ J trunk/ trunk swinging/ trunk over tusks													2	Outside	Closed	None	Medium	Personal drive	Vehicle	12.1622581, 99.6593123	4		1	Overcast	35	P	Dense forest	35		CC	3	No	4	No
	155	Brooke Friswold	2022-10-06 16:00:00	2022-10-06 16:14:00	2022-10-06 16:11:00	2022-10-06	16:11:00	2022	10	16	Started to retreat when they heard ranger motorbike	All Occurrence	Adult cow	Event	motorbike												2	Outside	Closed	None	Medium	Personal drive	Vehicle	12.1622581, 99.6593123	4		1	Overcast	35	P	Dense forest	35		CC	3	No	4	No
	155	Brooke Friswold	2022-10-06 16:00:00	2022-10-06 16:14:00	2022-10-06 16:00:23	2022-10-06	16:00:23	2022	10	16	Started to retreat when they heard ranger motorbike	Continuous	Adult cow							Continuous samples	Locomotion					40	2	Outside	Closed	None	Medium	Personal drive	Vehicle	12.1622581, 99.6593123	4		1	Overcast	35	P	Dense forest	35		CC	3	No	4	No
	155	Brooke Friswold	2022-10-06 16:00:00	2022-10-06 16:14:00	2022-10-06 16:01:03	2022-10-06	16:01:03	2022	10	16	Started to retreat when they heard ranger motorbike	Continuous	Adult cow							Continuous samples	Food and drink	Browsing				118	2	Outside	Closed	None	Medium	Personal drive	Vehicle	12.1622581, 99.6593123	4		1	Overcast	35	P	Dense forest	35		CC	3	No	4	No
	155	Brooke Friswold	2022-10-06 16:00:00	2022-10-06 16:14:00	2022-10-06 16:03:01	2022-10-06	16:03:01	2022	10	16	Started to retreat when they heard ranger motorbike	Continuous	Adult cow							Continuous samples	Food and drink	Grazing				17	2	Outside	Closed	None	Medium	Personal drive	Vehicle	12.1622581, 99.6593123	4		1	Overcast	35	P	Dense forest	35		CC	3	No	4	No
	155	Brooke Friswold	2022-10-06 16:00:00	2022-10-06 16:14:00	2022-10-06 16:03:18	2022-10-06	16:03:18	2022	10	16	Started to retreat when they heard ranger motorbike	Continuous	Adult cow							Continuous samples	Inactive					49	2	Outside	Closed	None	Medium	Personal drive	Vehicle	12.1622581, 99.6593123	4		1	Overcast	35	P	Dense forest	35		CC	3	No	4	No
	155	Brooke Friswold	2022-10-06 16:00:00	2022-10-06 16:14:00	2022-10-06 16:04:07	2022-10-06	16:04:07	2022	10	16	Started to retreat when they heard ranger motorbike	Continuous	Adult cow							Continuous samples	Locomotion					12	2	Outside	Closed	None	Medium	Personal drive	Vehicle	12.1622581, 99.6593123	4		1	Overcast	35	P	Dense forest	35		CC	3	No	4	No
	155	Brooke Friswold	2022-10-06 16:00:00	2022-10-06 16:14:00	2022-10-06 16:04:19	2022-10-06	16:04:19	2022	10	16	Started to retreat when they heard ranger motorbike	Continuous	Adult cow							Continuous samples	Out of view					28	2	Outside	Closed	None	Medium	Personal drive	Vehicle	12.1622581, 99.6593123	4		1	Overcast	35	P	Dense forest	35		CC	3	No	4	No
	155	Brooke Friswold	2022-10-06 16:00:00	2022-10-06 16:14:00	2022-10-06 16:04:47	2022-10-06	16:04:47	2022	10	16	Started to retreat when they heard ranger motorbike	Continuous	Adult cow							Continuous samples	Food and drink	Browsing				31	2	Outside	Closed	None	Medium	Personal drive	Vehicle	12.1622581, 99.6593123	4		1	Overcast	35	P	Dense forest	35		CC	3	No	4	No
	155	Brooke Friswold	2022-10-06 16:00:00	2022-10-06 16:14:00	2022-10-06 16:05:18	2022-10-06	16:05:18	2022	10	16	Started to retreat when they heard ranger motorbike	Continuous	Adult cow							Continuous samples	Locomotion					13	2	Outside	Closed	None	Medium	Personal drive	Vehicle	12.1622581, 99.6593123	4		1	Overcast	35	P	Dense forest	35		CC	3	No	4	No
	155	Brooke Friswold	2022-10-06 16:00:00	2022-10-06 16:14:00	2022-10-06 16:05:31	2022-10-06	16:05:31	2022	10	16	Started to retreat when they heard ranger motorbike	Continuous	Adult cow							Continuous samples	Out of view					22	2	Outside	Closed	None	Medium	Personal drive	Vehicle	12.1622581, 99.6593123	4		1	Overcast	35	P	Dense forest	35		CC	3	No	4	No
	155	Brooke Friswold	2022-10-06 16:00:00	2022-10-06 16:14:00	2022-10-06 16:05:53	2022-10-06	16:05:53	2022	10	16	Started to retreat when they heard ranger motorbike	Continuous	Adult cow							Continuous samples	Food and drink	Browsing				14	2	Outside	Closed	None	Medium	Personal drive	Vehicle	12.1622581, 99.6593123	4		1	Overcast	35	P	Dense forest	35		CC	3	No	4	No
	155	Brooke Friswold	2022-10-06 16:00:00	2022-10-06 16:14:00	2022-10-06 16:06:07	2022-10-06	16:06:07	2022	10	16	Started to retreat when they heard ranger motorbike	Continuous	Adult cow							Continuous samples	Out of view					24	2	Outside	Closed	None	Medium	Personal drive	Vehicle	12.1622581, 99.6593123	4		1	Overcast	35	P	Dense forest	35		CC	3	No	4	No
	155	Brooke Friswold	2022-10-06 16:00:00	2022-10-06 16:14:00	2022-10-06 16:06:31	2022-10-06	16:06:31	2022	10	16	Started to retreat when they heard ranger motorbike	Continuous	Adult cow							Continuous samples	Food and drink	Browsing				28	2	Outside	Closed	None	Medium	Personal drive	Vehicle	12.1622581, 99.6593123	4		1	Overcast	35	P	Dense forest	35		CC	3	No	4	No
	155	Brooke Friswold	2022-10-06 16:00:00	2022-10-06 16:14:00	2022-10-06 16:06:58	2022-10-06	16:06:58	2022	10	16	Started to retreat when they heard ranger motorbike	Continuous	Adult cow							Continuous samples	Locomotion					2	2	Outside	Closed	None	Medium	Personal drive	Vehicle	12.1622581, 99.6593123	4		1	Overcast	35	P	Dense forest	35		CC	3	No	4	No
	155	Brooke Friswold	2022-10-06 16:00:00	2022-10-06 16:14:00	2022-10-06 16:07:00	2022-10-06	16:07:00	2022	10	16	Started to retreat when they heard ranger motorbike	Continuous	Adult cow							Continuous samples	Out of view					174	2	Outside	Closed	None	Medium	Personal drive	Vehicle	12.1622581, 99.6593123	4		1	Overcast	35	P	Dense forest	35		CC	3	No	4	No
	155	Brooke Friswold	2022-10-06 16:00:00	2022-10-06 16:14:00	2022-10-06 16:09:54	2022-10-06	16:09:54	2022	10	16	Started to retreat when they heard ranger motorbike	Continuous	Adult cow							Continuous samples	Food and drink	Grazing				79	2	Outside	Closed	None	Medium	Personal drive	Vehicle	12.1622581, 99.6593123	4		1	Overcast	35	P	Dense forest	35		CC	3	No	4	No
	155	Brooke Friswold	2022-10-06 16:00:00	2022-10-06 16:14:00	2022-10-06 16:11:13	2022-10-06	16:11:13	2022	10	16	Started to retreat when they heard ranger motorbike	Continuous	Adult cow							Continuous samples	Alert	Other	Actor			7	2	Outside	Closed	None	Medium	Personal drive	Vehicle	12.1622581, 99.6593123	4		1	Overcast	35	P	Dense forest	35		CC	3	No	4	No
	155	Brooke Friswold	2022-10-06 16:00:00	2022-10-06 16:14:00	2022-10-06 16:11:21	2022-10-06	16:11:21	2022	10	16	Started to retreat when they heard ranger motorbike	Continuous	Adult cow							Continuous samples	Locomotion					15	2	Outside	Closed	None	Medium	Personal drive	Vehicle	12.1622581, 99.6593123	4		1	Overcast	35	P	Dense forest	35		CC	3	No	4	No
	155	Brooke Friswold	2022-10-06 16:00:00	2022-10-06 16:14:00	2022-10-06 16:11:35	2022-10-06	16:11:35	2022	10	16	Started to retreat when they heard ranger motorbike	Continuous	Adult cow							Continuous samples	Alert	Other				8	2	Outside	Closed	None	Medium	Personal drive	Vehicle	12.1622581, 99.6593123	4		1	Overcast	35	P	Dense forest	35		CC	3	No	4	No
	155	Brooke Friswold	2022-10-06 16:00:00	2022-10-06 16:14:00	2022-10-06 16:11:43	2022-10-06	16:11:43	2022	10	16	Started to retreat when they heard ranger motorbike	Continuous	Adult cow							Continuous samples	Locomotion					19	2	Outside	Closed	None	Medium	Personal drive	Vehicle	12.1622581, 99.6593123	4		1	Overcast	35	P	Dense forest	35		CC	3	No	4	No
	155	Brooke Friswold	2022-10-06 16:00:00	2022-10-06 16:14:00	2022-10-06 16:12:02	2022-10-06	16:12:02	2022	10	16	Started to retreat when they heard ranger motorbike	Continuous	Adult cow							Continuous samples	Alert	Human				7	2	Outside	Closed	None	Medium	Personal drive	Vehicle	12.1622581, 99.6593123	4		1	Overcast	35	P	Dense forest	35		CC	3	No	4	No
	155	Brooke Friswold	2022-10-06 16:00:00	2022-10-06 16:14:00	2022-10-06 16:12:09	2022-10-06	16:12:09	2022	10	16	Started to retreat when they heard ranger motorbike	Continuous	Adult cow							Continuous samples	Locomotion					14	2	Outside	Closed	None	Medium	Personal drive	Vehicle	12.1622581, 99.6593123	4		1	Overcast	35	P	Dense forest	35		CC	3	No	4	No
	155	Brooke Friswold	2022-10-06 16:00:00	2022-10-06 16:14:00	2022-10-06 16:12:23	2022-10-06	16:12:23	2022	10	16	Started to retreat when they heard ranger motorbike	Continuous	Adult cow							Continuous samples	Alert	Human				14	2	Outside	Closed	None	Medium	Personal drive	Vehicle	12.1622581, 99.6593123	4		1	Overcast	35	P	Dense forest	35		CC	3	No	4	No
	155	Brooke Friswold	2022-10-06 16:00:00	2022-10-06 16:14:00	2022-10-06 16:12:37	2022-10-06	16:12:37	2022	10	16	Started to retreat when they heard ranger motorbike	Continuous	Adult cow							Continuous samples	Food and drink	Browsing				15	2	Outside	Closed	None	Medium	Personal drive	Vehicle	12.1622581, 99.6593123	4		1	Overcast	35	P	Dense forest	35		CC	3	No	4	No
	155	Brooke Friswold	2022-10-06 16:00:00	2022-10-06 16:14:00	2022-10-06 16:12:52	2022-10-06	16:12:52	2022	10	16	Started to retreat when they heard ranger motorbike	Continuous	Adult cow							Continuous samples	Locomotion					13	2	Outside	Closed	None	Medium	Personal drive	Vehicle	12.1622581, 99.6593123	4		1	Overcast	35	P	Dense forest	35		CC	3	No	4	No
	155	Brooke Friswold	2022-10-06 16:00:00	2022-10-06 16:14:00	2022-10-06 16:13:05	2022-10-06	16:13:05	2022	10	16	Started to retreat when they heard ranger motorbike	Continuous	Adult cow							Continuous samples	Out of view					12	2	Outside	Closed	None	Medium	Personal drive	Vehicle	12.1622581, 99.6593123	4		1	Overcast	35	P	Dense forest	35		CC	3	No	4	No
	155	Brooke Friswold	2022-10-06 16:00:00	2022-10-06 16:14:00	2022-10-06 16:13:17	2022-10-06	16:13:17	2022	10	16	Started to retreat when they heard ranger motorbike	Continuous	Adult cow							Continuous samples	Food and drink	Browsing				43	2	Outside	Closed	None	Medium	Personal drive	Vehicle	12.1622581, 99.6593123	4		1	Overcast	35	P	Dense forest	35		CC	3	No	4	No
6	154	Brooke Friswold	2022-10-06 16:16:00	2022-10-06 16:30:00	2022-10-06 16:22:46	2022-10-06	16:22:46	2022	10	16	Motorbike and additional person joined	All Occurrence	Adult cow	Touch face													2	Outside	Closed	None	Medium	Personal drive	Vehicle	12.1622581, 99.6593123	4		2	Overcast	40	P	Open forest	50		CC	3	No	4	No
	154	Brooke Friswold	2022-10-06 16:16:00	2022-10-06 16:30:00	2022-10-06 16:23:46	2022-10-06	16:23:46	2022	10	16	Motorbike and additional person joined	All Occurrence	Adult cow	Touch face													2	Outside	Closed	None	Medium	Personal drive	Vehicle	12.1622581, 99.6593123	4		2	Overcast	40	P	Open forest	50		CC	3	No	4	No
	154	Brooke Friswold	2022-10-06 16:16:00	2022-10-06 16:30:00	2022-10-06 16:26:53	2022-10-06	16:26:53	2022	10	16	Motorbike and additional person joined	All Occurrence	Adult cow	Event	motorbike												2	Outside	Closed	None	Medium	Personal drive	Vehicle	12.1622581, 99.6593123	4		2	Overcast	40	P	Open forest	50		CC	3	No	4	No
	154	Brooke Friswold	2022-10-06 16:16:00	2022-10-06 16:30:00	2022-10-06 16:28:34	2022-10-06	16:28:34	2022	10	16	Motorbike and additional person joined	All Occurrence	Adult cow	Smell													2	Outside	Closed	None	Medium	Personal drive	Vehicle	12.1622581, 99.6593123	4		2	Overcast	40	P	Open forest	50		CC	3	No	4	No
	154	Brooke Friswold	2022-10-06 16:16:00	2022-10-06 16:30:00	2022-10-06 16:16:05	2022-10-06	16:16:05	2022	10	16	Motorbike and additional person joined	Continuous	Adult cow							Continuous samples	Food and drink	Grazing				12	2	Outside	Closed	None	Medium	Personal drive	Vehicle	12.1622581, 99.6593123	4		2	Overcast	40	P	Open forest	50		CC	3	No	4	No
	154	Brooke Friswold	2022-10-06 16:16:00	2022-10-06 16:30:00	2022-10-06 16:16:17	2022-10-06	16:16:17	2022	10	16	Motorbike and additional person joined	Continuous	Adult cow							Continuous samples	Locomotion					6	2	Outside	Closed	None	Medium	Personal drive	Vehicle	12.1622581, 99.6593123	4		2	Overcast	40	P	Open forest	50		CC	3	No	4	No
	154	Brooke Friswold	2022-10-06 16:16:00	2022-10-06 16:30:00	2022-10-06 16:16:24	2022-10-06	16:16:24	2022	10	16	Motorbike and additional person joined	Continuous	Adult cow							Continuous samples	Food and drink	Grazing				18	2	Outside	Closed	None	Medium	Personal drive	Vehicle	12.1622581, 99.6593123	4		2	Overcast	40	P	Open forest	50		CC	3	No	4	No
	154	Brooke Friswold	2022-10-06 16:16:00	2022-10-06 16:30:00	2022-10-06 16:16:42	2022-10-06	16:16:42	2022	10	16	Motorbike and additional person joined	Continuous	Adult cow							Continuous samples	Locomotion					36	2	Outside	Closed	None	Medium	Personal drive	Vehicle	12.1622581, 99.6593123	4		2	Overcast	40	P	Open forest	50		CC	3	No	4	No
	154	Brooke Friswold	2022-10-06 16:16:00	2022-10-06 16:30:00	2022-10-06 16:17:18	2022-10-06	16:17:18	2022	10	16	Motorbike and additional person joined	Continuous	Adult cow							Continuous samples	Food and drink	Browsing				25	2	Outside	Closed	None	Medium	Personal drive	Vehicle	12.1622581, 99.6593123	4		2	Overcast	40	P	Open forest	50		CC	3	No	4	No
	154	Brooke Friswold	2022-10-06 16:16:00	2022-10-06 16:30:00	2022-10-06 16:17:43	2022-10-06	16:17:43	2022	10	16	Motorbike and additional person joined	Continuous	Adult cow							Continuous samples	Inactive					28	2	Outside	Closed	None	Medium	Personal drive	Vehicle	12.1622581, 99.6593123	4		2	Overcast	40	P	Open forest	50		CC	3	No	4	No
	154	Brooke Friswold	2022-10-06 16:16:00	2022-10-06 16:30:00	2022-10-06 16:18:11	2022-10-06	16:18:11	2022	10	16	Motorbike and additional person joined	Continuous	Adult cow							Continuous samples	Out of view					13	2	Outside	Closed	None	Medium	Personal drive	Vehicle	12.1622581, 99.6593123	4		2	Overcast	40	P	Open forest	50		CC	3	No	4	No
	154	Brooke Friswold	2022-10-06 16:16:00	2022-10-06 16:30:00	2022-10-06 16:18:23	2022-10-06	16:18:23	2022	10	16	Motorbike and additional person joined	Continuous	Adult cow							Continuous samples	Food and drink	Grazing				12	2	Outside	Closed	None	Medium	Personal drive	Vehicle	12.1622581, 99.6593123	4		2	Overcast	40	P	Open forest	50		CC	3	No	4	No
	154	Brooke Friswold	2022-10-06 16:16:00	2022-10-06 16:30:00	2022-10-06 16:18:35	2022-10-06	16:18:35	2022	10	16	Motorbike and additional person joined	Continuous	Adult cow							Continuous samples	Food and drink	Browsing				53	2	Outside	Closed	None	Medium	Personal drive	Vehicle	12.1622581, 99.6593123	4		2	Overcast	40	P	Open forest	50		CC	3	No	4	No
	154	Brooke Friswold	2022-10-06 16:16:00	2022-10-06 16:30:00	2022-10-06 16:19:28	2022-10-06	16:19:28	2022	10	16	Motorbike and additional person joined	Continuous	Adult cow							Continuous samples	Locomotion					42	2	Outside	Closed	None	Medium	Personal drive	Vehicle	12.1622581, 99.6593123	4		2	Overcast	40	P	Open forest	50		CC	3	No	4	No
	154	Brooke Friswold	2022-10-06 16:16:00	2022-10-06 16:30:00	2022-10-06 16:20:10	2022-10-06	16:20:10	2022	10	16	Motorbike and additional person joined	Continuous	Adult cow							Continuous samples	Food and drink	Browsing				17	2	Outside	Closed	None	Medium	Personal drive	Vehicle	12.1622581, 99.6593123	4		2	Overcast	40	P	Open forest	50		CC	3	No	4	No
	154	Brooke Friswold	2022-10-06 16:16:00	2022-10-06 16:30:00	2022-10-06 16:20:27	2022-10-06	16:20:27	2022	10	16	Motorbike and additional person joined	Continuous	Adult cow							Continuous samples	Locomotion					9	2	Outside	Closed	None	Medium	Personal drive	Vehicle	12.1622581, 99.6593123	4		2	Overcast	40	P	Open forest	50		CC	3	No	4	No
	154	Brooke Friswold	2022-10-06 16:16:00	2022-10-06 16:30:00	2022-10-06 16:20:37	2022-10-06	16:20:37	2022	10	16	Motorbike and additional person joined	Continuous	Adult cow							Continuous samples	Inactive					10	2	Outside	Closed	None	Medium	Personal drive	Vehicle	12.1622581, 99.6593123	4		2	Overcast	40	P	Open forest	50		CC	3	No	4	No
	154	Brooke Friswold	2022-10-06 16:16:00	2022-10-06 16:30:00	2022-10-06 16:20:47	2022-10-06	16:20:47	2022	10	16	Motorbike and additional person joined	Continuous	Adult cow							Continuous samples	Food and drink	Browsing				38	2	Outside	Closed	None	Medium	Personal drive	Vehicle	12.1622581, 99.6593123	4		2	Overcast	40	P	Open forest	50		CC	3	No	4	No
	154	Brooke Friswold	2022-10-06 16:16:00	2022-10-06 16:30:00	2022-10-06 16:21:25	2022-10-06	16:21:25	2022	10	16	Motorbike and additional person joined	Continuous	Adult cow							Continuous samples	Out of view					17	2	Outside	Closed	None	Medium	Personal drive	Vehicle	12.1622581, 99.6593123	4		2	Overcast	40	P	Open forest	50		CC	3	No	4	No
	154	Brooke Friswold	2022-10-06 16:16:00	2022-10-06 16:30:00	2022-10-06 16:21:42	2022-10-06	16:21:42	2022	10	16	Motorbike and additional person joined	Continuous	Adult cow							Continuous samples	Food and drink	Grazing				76	2	Outside	Closed	None	Medium	Personal drive	Vehicle	12.1622581, 99.6593123	4		2	Overcast	40	P	Open forest	50		CC	3	No	4	No
	154	Brooke Friswold	2022-10-06 16:16:00	2022-10-06 16:30:00	2022-10-06 16:22:58	2022-10-06	16:22:58	2022	10	16	Motorbike and additional person joined	Continuous	Adult cow							Continuous samples	Food and drink	Browsing				68	2	Outside	Closed	None	Medium	Personal drive	Vehicle	12.1622581, 99.6593123	4		2	Overcast	40	P	Open forest	50		CC	3	No	4	No
	154	Brooke Friswold	2022-10-06 16:16:00	2022-10-06 16:30:00	2022-10-06 16:24:06	2022-10-06	16:24:06	2022	10	16	Motorbike and additional person joined	Continuous	Adult cow							Continuous samples	Locomotion					11	2	Outside	Closed	None	Medium	Personal drive	Vehicle	12.1622581, 99.6593123	4		2	Overcast	40	P	Open forest	50		CC	3	No	4	No
	154	Brooke Friswold	2022-10-06 16:16:00	2022-10-06 16:30:00	2022-10-06 16:24:16	2022-10-06	16:24:16	2022	10	16	Motorbike and additional person joined	Continuous	Adult cow							Continuous samples	Food and drink	Browsing				70	2	Outside	Closed	None	Medium	Personal drive	Vehicle	12.1622581, 99.6593123	4		2	Overcast	40	P	Open forest	50		CC	3	No	4	No
	154	Brooke Friswold	2022-10-06 16:16:00	2022-10-06 16:30:00	2022-10-06 16:25:26	2022-10-06	16:25:26	2022	10	16	Motorbike and additional person joined	Continuous	Adult cow							Continuous samples	Locomotion					6	2	Outside	Closed	None	Medium	Personal drive	Vehicle	12.1622581, 99.6593123	4		2	Overcast	40	P	Open forest	50		CC	3	No	4	No
	154	Brooke Friswold	2022-10-06 16:16:00	2022-10-06 16:30:00	2022-10-06 16:25:38	2022-10-06	16:25:38	2022	10	16	Motorbike and additional person joined	Continuous	Adult cow							Continuous samples	Food and drink	Grazing				17	2	Outside	Closed	None	Medium	Personal drive	Vehicle	12.1622581, 99.6593123	4		2	Overcast	40	P	Open forest	50		CC	3	No	4	No
	154	Brooke Friswold	2022-10-06 16:16:00	2022-10-06 16:30:00	2022-10-06 16:25:55	2022-10-06	16:25:55	2022	10	16	Motorbike and additional person joined	Continuous	Adult cow							Continuous samples	Locomotion					21	2	Outside	Closed	None	Medium	Personal drive	Vehicle	12.1622581, 99.6593123	4		2	Overcast	40	P	Open forest	50		CC	3	No	4	No
	154	Brooke Friswold	2022-10-06 16:16:00	2022-10-06 16:30:00	2022-10-06 16:26:15	2022-10-06	16:26:15	2022	10	16	Motorbike and additional person joined	Continuous	Adult cow							Continuous samples	Food and drink	Browsing				23	2	Outside	Closed	None	Medium	Personal drive	Vehicle	12.1622581, 99.6593123	4		2	Overcast	40	P	Open forest	50		CC	3	No	4	No
	154	Brooke Friswold	2022-10-06 16:16:00	2022-10-06 16:30:00	2022-10-06 16:26:38	2022-10-06	16:26:38	2022	10	16	Motorbike and additional person joined	Continuous	Adult cow							Continuous samples	Alert	None				10	2	Outside	Closed	None	Medium	Personal drive	Vehicle	12.1622581, 99.6593123	4		2	Overcast	40	P	Open forest	50		CC	3	No	4	No
	154	Brooke Friswold	2022-10-06 16:16:00	2022-10-06 16:30:00	2022-10-06 16:26:49	2022-10-06	16:26:49	2022	10	16	Motorbike and additional person joined	Continuous	Adult cow							Continuous samples	Locomotion					33	2	Outside	Closed	None	Medium	Personal drive	Vehicle	12.1622581, 99.6593123	4		2	Overcast	40	P	Open forest	50		CC	3	No	4	No
	154	Brooke Friswold	2022-10-06 16:16:00	2022-10-06 16:30:00	2022-10-06 16:27:22	2022-10-06	16:27:22	2022	10	16	Motorbike and additional person joined	Continuous	Adult cow							Continuous samples	Food and drink	Browsing				29	2	Outside	Closed	None	Medium	Personal drive	Vehicle	12.1622581, 99.6593123	4		2	Overcast	40	P	Open forest	50		CC	3	No	4	No
	154	Brooke Friswold	2022-10-06 16:16:00	2022-10-06 16:30:00	2022-10-06 16:27:51	2022-10-06	16:27:51	2022	10	16	Motorbike and additional person joined	Continuous	Adult cow							Continuous samples	Alert	Human				49	2	Outside	Closed	None	Medium	Personal drive	Vehicle	12.1622581, 99.6593123	4		2	Overcast	40	P	Open forest	50		CC	3	No	4	No
	154	Brooke Friswold	2022-10-06 16:16:00	2022-10-06 16:30:00	2022-10-06 16:28:40	2022-10-06	16:28:40	2022	10	16	Motorbike and additional person joined	Continuous	Adult cow							Continuous samples	Food and drink	Browsing				70	2	Outside	Closed	None	Medium	Personal drive	Vehicle	12.1622581, 99.6593123	4		2	Overcast	40	P	Open forest	50		CC	3	No	4	No
	154	Brooke Friswold	2022-10-06 16:16:00	2022-10-06 16:30:00	2022-10-06 16:29:57	2022-10-06	16:29:57	2022	10	16	Motorbike and additional person joined	Continuous	Adult cow							Continuous samples	Food and drink	Browsing				3	2	Outside	Closed	None	Medium	Personal drive	Vehicle	12.1622581, 99.6593123	4		2	Overcast	40	P	Open forest	50		CC	3	No	4	No
7	156	Brooke Friswold	2022-10-06 16:40:00	2022-10-06 16:43:49	2022-10-06 16:43:05	2022-10-06	16:43:05	2022	10	16		All Occurrence	Intermediate bull	Event					Moved the car and retreated into the forest								2	Outside	Closed	None	Medium	Personal drive	OF	12.1622581, 99.6593123	4		2	Overcast	37	OF	Open forest	75		CC	3	No	4	No
	156	Brooke Friswold	2022-10-06 16:40:00	2022-10-06 16:43:49	2022-10-06 16:40:06	2022-10-06	16:40:06	2022	10	16		Continuous	Intermediate bull							Continuous samples	Food and drink	Grazing				47	2	Outside	Closed	None	Medium	Personal drive	OF	12.1622581, 99.6593123	4		2	Overcast	37	OF	Open forest	75		CC	3	No	4	No
	156	Brooke Friswold	2022-10-06 16:40:00	2022-10-06 16:43:49	2022-10-06 16:40:53	2022-10-06	16:40:53	2022	10	16		Continuous	Intermediate bull							Continuous samples	Out of view					118	2	Outside	Closed	None	Medium	Personal drive	OF	12.1622581, 99.6593123	4		2	Overcast	37	OF	Open forest	75		CC	3	No	4	No
	156	Brooke Friswold	2022-10-06 16:40:00	2022-10-06 16:43:49	2022-10-06 16:42:51	2022-10-06	16:42:51	2022	10	16		Continuous	Intermediate bull							Continuous samples	Locomotion					8	2	Outside	Closed	None	Medium	Personal drive	OF	12.1622581, 99.6593123	4		2	Overcast	37	OF	Open forest	75		CC	3	No	4	No
	156	Brooke Friswold	2022-10-06 16:40:00	2022-10-06 16:43:49	2022-10-06 16:42:59	2022-10-06	16:42:59	2022	10	16		Continuous	Intermediate bull							Continuous samples	Out of view					42	2	Outside	Closed	None	Medium	Personal drive	OF	12.1622581, 99.6593123	4		2	Overcast	37	OF	Open forest	75		CC	3	No	4	No
	156	Brooke Friswold	2022-10-06 16:40:00	2022-10-06 16:43:49	2022-10-06 16:43:41	2022-10-06	16:43:41	2022	10	16		Continuous	Intermediate bull							Continuous samples	Flee/Retreat	Human	Actor			2	2	Outside	Closed	None	Medium	Personal drive	OF	12.1622581, 99.6593123	4		2	Overcast	37	OF	Open forest	75		CC	3	No	4	No
8	157	Brooke Friswold	2022-10-06 16:54:00	2022-10-06 17:08:00	2022-10-06 17:02:29	2022-10-06	17:02:29	2022	10	17	At ranger station	All Occurrence	Intermediate bull	Trunk curl/ J trunk/ trunk swinging/ trunk over tusks													2	Outside	Closed	None	Medium	Personal drive	Vehicle	12.1719275, 99.6553459	4		1	Overcast	35	P	Grassland	55		CC	3	No	4	No
	157	Brooke Friswold	2022-10-06 16:54:00	2022-10-06 17:08:00	2022-10-06 17:04:59	2022-10-06	17:04:59	2022	10	17	At ranger station	All Occurrence	Intermediate bull	Trunk curl/ J trunk/ trunk swinging/ trunk over tusks													2	Outside	Closed	None	Medium	Personal drive	Vehicle	12.1719275, 99.6553459	4		1	Overcast	35	P	Grassland	55		CC	3	No	4	No
	157	Brooke Friswold	2022-10-06 16:54:00	2022-10-06 17:08:00	2022-10-06 16:54:06	2022-10-06	16:54:06	2022	10	16	At ranger station	Continuous	Intermediate bull							Continuous samples	Food and drink	Grazing				330	Payang	Inside	Closed	None	Medium	Personal drive	Vehicle	12.1719275, 99.6553459	4		1	Overcast	35	P	Grassland	55		CC	3	No	4	No
	157	Brooke Friswold	2022-10-06 16:54:00	2022-10-06 17:08:00	2022-10-06 16:59:36	2022-10-06	16:59:36	2022	10	16	At ranger station	Continuous	Intermediate bull							Continuous samples	Locomotion					8	Payang	Inside	Closed	None	Medium	Personal drive	Vehicle	12.1719275, 99.6553459	4		1	Overcast	35	P	Grassland	55		CC	3	No	4	No
	157	Brooke Friswold	2022-10-06 16:54:00	2022-10-06 17:08:00	2022-10-06 16:59:44	2022-10-06	16:59:44	2022	10	16	At ranger station	Continuous	Intermediate bull							Continuous samples	Out of view					8	Payang	Inside	Closed	None	Medium	Personal drive	Vehicle	12.1719275, 99.6553459	4		1	Overcast	35	P	Grassland	55		CC	3	No	4	No
	157	Brooke Friswold	2022-10-06 16:54:00	2022-10-06 17:08:00	2022-10-06 16:59:52	2022-10-06	16:59:52	2022	10	16	At ranger station	Continuous	Intermediate bull							Continuous samples	Locomotion					4	Payang	Inside	Closed	None	Medium	Personal drive	Vehicle	12.1719275, 99.6553459	4		1	Overcast	35	P	Grassland	55		CC	3	No	4	No
	157	Brooke Friswold	2022-10-06 16:54:00	2022-10-06 17:08:00	2022-10-06 16:59:58	2022-10-06	16:59:58	2022	10	16	At ranger station	Continuous	Intermediate bull							Continuous samples	Out of view					25	Payang	Inside	Closed	None	Medium	Personal drive	Vehicle	12.1719275, 99.6553459	4		1	Overcast	35	P	Grassland	55		CC	3	No	4	No
	157	Brooke Friswold	2022-10-06 16:54:00	2022-10-06 17:08:00	2022-10-06 17:00:23	2022-10-06	17:00:23	2022	10	17	At ranger station	Continuous	Intermediate bull							Continuous samples	Food and drink	Browsing				40	Payang	Inside	Closed	None	Medium	Personal drive	Vehicle	12.1719275, 99.6553459	4		1	Overcast	35	P	Grassland	55		CC	3	No	4	No
	157	Brooke Friswold	2022-10-06 16:54:00	2022-10-06 17:08:00	2022-10-06 17:01:03	2022-10-06	17:01:03	2022	10	17	At ranger station	Continuous	Intermediate bull							Continuous samples	Locomotion					5	Payang	Inside	Closed	None	Medium	Personal drive	Vehicle	12.1719275, 99.6553459	4		1	Overcast	35	P	Grassland	55		CC	3	No	4	No
	157	Brooke Friswold	2022-10-06 16:54:00	2022-10-06 17:08:00	2022-10-06 17:01:08	2022-10-06	17:01:08	2022	10	17	At ranger station	Continuous	Intermediate bull							Continuous samples	Out of view					54	Payang	Inside	Closed	None	Medium	Personal drive	Vehicle	12.1719275, 99.6553459	4		1	Overcast	35	P	Grassland	55		CC	3	No	4	No
	157	Brooke Friswold	2022-10-06 16:54:00	2022-10-06 17:08:00	2022-10-06 17:02:03	2022-10-06	17:02:03	2022	10	17	At ranger station	Continuous	Intermediate bull							Continuous samples	Food and drink	Browsing				11	Payang	Inside	Closed	None	Medium	Personal drive	Vehicle	12.1719275, 99.6553459	4		1	Overcast	35	P	Grassland	55		CC	3	No	4	No
	157	Brooke Friswold	2022-10-06 16:54:00	2022-10-06 17:08:00	2022-10-06 17:02:14	2022-10-06	17:02:14	2022	10	17	At ranger station	Continuous	Intermediate bull							Continuous samples	Food and drink	Grazing				197	Payang	Inside	Closed	None	Medium	Personal drive	Vehicle	12.1719275, 99.6553459	4		1	Overcast	35	P	Grassland	55		CC	3	No	4	No
	157	Brooke Friswold	2022-10-06 16:54:00	2022-10-06 17:08:00	2022-10-06 17:05:31	2022-10-06	17:05:31	2022	10	17	At ranger station	Continuous	Intermediate bull							Continuous samples	Physical contact and interaction	Mutual	Elephant			5	Payang	Inside	Closed	None	Medium	Personal drive	Vehicle	12.1719275, 99.6553459	4		1	Overcast	35	P	Grassland	55		CC	3	No	4	No
	157	Brooke Friswold	2022-10-06 16:54:00	2022-10-06 17:08:00	2022-10-06 17:05:36	2022-10-06	17:05:36	2022	10	17	At ranger station	Continuous	Intermediate bull							Continuous samples	Locomotion					20	Payang	Inside	Closed	None	Medium	Personal drive	Vehicle	12.1719275, 99.6553459	4		1	Overcast	35	P	Grassland	55		CC	3	No	4	No
	157	Brooke Friswold	2022-10-06 16:54:00	2022-10-06 17:08:00	2022-10-06 17:05:56	2022-10-06	17:05:56	2022	10	17	At ranger station	Continuous	Intermediate bull							Continuous samples	Food and drink	Grazing				4	Payang	Inside	Closed	None	Medium	Personal drive	Vehicle	12.1719275, 99.6553459	4		1	Overcast	35	P	Grassland	55		CC	3	No	4	No
	157	Brooke Friswold	2022-10-06 16:54:00	2022-10-06 17:08:00	2022-10-06 17:06:00	2022-10-06	17:06:00	2022	10	17	At ranger station	Continuous	Intermediate bull							Continuous samples	Locomotion					3	Payang	Inside	Closed	None	Medium	Personal drive	Vehicle	12.1719275, 99.6553459	4		1	Overcast	35	P	Grassland	55		CC	3	No	4	No
	157	Brooke Friswold	2022-10-06 16:54:00	2022-10-06 17:08:00	2022-10-06 17:06:03	2022-10-06	17:06:03	2022	10	17	At ranger station	Continuous	Intermediate bull							Continuous samples	Out of view					36	Payang	Inside	Closed	None	Medium	Personal drive	Vehicle	12.1719275, 99.6553459	4		1	Overcast	35	P	Grassland	55		CC	3	No	4	No
	157	Brooke Friswold	2022-10-06 16:54:00	2022-10-06 17:08:00	2022-10-06 17:06:39	2022-10-06	17:06:39	2022	10	17	At ranger station	Continuous	Intermediate bull							Continuous samples	Locomotion					7	Payang	Inside	Closed	None	Medium	Personal drive	Vehicle	12.1719275, 99.6553459	4		1	Overcast	35	P	Grassland	55		CC	3	No	4	No
	157	Brooke Friswold	2022-10-06 16:54:00	2022-10-06 17:08:00	2022-10-06 17:06:46	2022-10-06	17:06:46	2022	10	17	At ranger station	Continuous	Intermediate bull							Continuous samples	Food and drink	Browsing				74	Payang	Inside	Closed	None	Medium	Personal drive	Vehicle	12.1719275, 99.6553459	4		1	Overcast	35	P	Grassland	55		CC	3	No	4	No
9	169	Brooke Friswold	2022-10-13 15:18:00	2022-10-13 15:32:00	2022-10-13 15:19:25	2022-10-13	15:19:25	2022	10	15	Bleeding from middle of face	All Occurrence	Adult bull	Trunk curl/ J trunk/ trunk swinging/ trunk over tusks													1	Inside	Closed	None	Medium	Personal drive	Hillside viewing area	12.1549993, 99.6567424	4		1	Sunny	35	P	Grassland	100		LB	1	No	4	No
	169	Brooke Friswold	2022-10-13 15:18:00	2022-10-13 15:32:00	2022-10-13 15:19:25	2022-10-13	15:19:25	2022	10	15	Bleeding from middle of face	All Occurrence	Adult bull	Touch face													1	Inside	Closed	None	Medium	Personal drive	Hillside viewing area	12.1549993, 99.6567425	4		1	Sunny	35	P	Grassland	100		LB	1	No	4	No
	169	Brooke Friswold	2022-10-13 15:18:00	2022-10-13 15:32:00	2022-10-13 15:29:01	2022-10-13	15:29:01	2022	10	15	Bleeding from middle of face	All Occurrence	Adult bull	Trunk curl/ J trunk/ trunk swinging/ trunk over tusks													1	Inside	Closed	None	Medium	Personal drive	Hillside viewing area	12.1549993, 99.6567426	4		1	Sunny	35	P	Grassland	100		LB	1	No	4	No
	169	Brooke Friswold	2022-10-13 15:18:00	2022-10-13 15:32:00	2022-10-13 15:18:10	2022-10-13	15:18:10	2022	10	15	Bleeding from middle of face	Continuous	Adult bull							Continuous samples	Food and drink	Grazing				830	1	Inside	Closed	None	Medium	Personal drive	Hillside viewing area	12.1549993, 99.6567427	4		1	Sunny	35	P	Grassland	100		LB	1	No	4	No
10	170	Brooke Friswold	2022-10-13 16:55:00	2022-10-13 17:09:00	2022-10-13 16:57:18	2022-10-13	16:57:18	2022	10	16	Mom and calf	All Occurrence	Adult cow	Trunk curl/ J trunk/ trunk swinging/ trunk over tusks													2	Outside	Closed	None	Medium	Personal drive	Vehicle	12.1549993, 99.6567424	4		1	Sunny	35	P	Open forest	55		CC	2	No	3	No
	170	Brooke Friswold	2022-10-13 16:55:00	2022-10-13 17:09:00	2022-10-13 16:57:18	2022-10-13	16:57:18	2022	10	16	Mom and calf	All Occurrence	Adult cow	Trunk curl/ J trunk/ trunk swinging/ trunk over tusks													2	Outside	Closed	None	Medium	Personal drive	Vehicle	12.1549993, 99.6567424	4		1	Sunny	35	P	Open forest	55		CC	2	No	3	No
	170	Brooke Friswold	2022-10-13 16:55:00	2022-10-13 17:09:00	2022-10-13 16:57:56	2022-10-13	16:57:56	2022	10	16	Mom and calf	All Occurrence	Adult cow	Touch face													2	Outside	Closed	None	Medium	Personal drive	Vehicle	12.1549993, 99.6567424	4		1	Sunny	35	P	Open forest	55		CC	2	No	3	No
	170	Brooke Friswold	2022-10-13 16:55:00	2022-10-13 17:09:00	2022-10-13 17:07:35	2022-10-13	17:07:35	2022	10	17	Mom and calf	All Occurrence	Adult cow	Trunk curl/ J trunk/ trunk swinging/ trunk over tusks													2	Outside	Closed	None	Medium	Personal drive	Vehicle	12.1549993, 99.6567424	4		1	Sunny	35	P	Open forest	55		CC	2	No	3	No
	170	Brooke Friswold	2022-10-13 16:55:00	2022-10-13 17:09:00	2022-10-13 16:55:05	2022-10-13	16:55:05	2022	10	16	Mom and calf	Continuous	Adult cow							Continuous samples	Food and drink	Grazing				39	2	Outside	Closed	None	Medium	Personal drive	Vehicle	12.1549993, 99.6567424	4		1	Sunny	35	P	Open forest	55		CC	2	No	3	No
	170	Brooke Friswold	2022-10-13 16:55:00	2022-10-13 17:09:00	2022-10-13 16:55:43	2022-10-13	16:55:43	2022	10	16	Mom and calf	Continuous	Adult cow							Continuous samples	Physical contact and interaction	Mutual	Elephant			51	2	Outside	Closed	None	Medium	Personal drive	Vehicle	12.1549993, 99.6567424	4		1	Sunny	35	P	Open forest	55		CC	2	No	3	No
	170	Brooke Friswold	2022-10-13 16:55:00	2022-10-13 17:09:00	2022-10-13 16:56:34	2022-10-13	16:56:34	2022	10	16	Mom and calf	Continuous	Adult cow							Continuous samples	Locomotion					29	2	Outside	Closed	None	Medium	Personal drive	Vehicle	12.1549993, 99.6567424	4		1	Sunny	35	P	Open forest	55		CC	2	No	3	No
	170	Brooke Friswold	2022-10-13 16:55:00	2022-10-13 17:09:00	2022-10-13 16:57:03	2022-10-13	16:57:03	2022	10	16	Mom and calf	Continuous	Adult cow							Continuous samples	Food and drink	Grazing				80	2	Outside	Closed	None	Medium	Personal drive	Vehicle	12.1549993, 99.6567424	4		1	Sunny	35	P	Open forest	55		CC	2	No	3	No
	170	Brooke Friswold	2022-10-13 16:55:00	2022-10-13 17:09:00	2022-10-13 16:58:23	2022-10-13	16:58:23	2022	10	16	Mom and calf	Continuous	Adult cow							Continuous samples	Alert	Unknown				6	2	Outside	Closed	None	Medium	Personal drive	Vehicle	12.1549993, 99.6567424	4		1	Sunny	35	P	Open forest	55		CC	2	No	3	No
	170	Brooke Friswold	2022-10-13 16:55:00	2022-10-13 17:09:00	2022-10-13 16:58:30	2022-10-13	16:58:30	2022	10	16	Mom and calf	Continuous	Adult cow							Continuous samples	Food and drink	Grazing				21	2	Outside	Closed	None	Medium	Personal drive	Vehicle	12.1549993, 99.6567424	4		1	Sunny	35	P	Open forest	55		CC	2	No	3	No
	170	Brooke Friswold	2022-10-13 16:55:00	2022-10-13 17:09:00	2022-10-13 16:58:51	2022-10-13	16:58:51	2022	10	16	Mom and calf	Continuous	Adult cow							Continuous samples	Nursing					30	2	Outside	Closed	None	Medium	Personal drive	Vehicle	12.1549993, 99.6567424	4		1	Sunny	35	P	Open forest	55		CC	2	No	3	No
	170	Brooke Friswold	2022-10-13 16:55:00	2022-10-13 17:09:00	2022-10-13 16:59:21	2022-10-13	16:59:21	2022	10	16	Mom and calf	Continuous	Adult cow							Continuous samples	Food and drink	Grazing				215	2	Outside	Closed	None	Medium	Personal drive	Vehicle	12.1549993, 99.6567424	4		1	Sunny	35	P	Open forest	55		CC	2	No	3	No
	170	Brooke Friswold	2022-10-13 16:55:00	2022-10-13 17:09:00	2022-10-13 17:02:56	2022-10-13	17:02:56	2022	10	17	Mom and calf	Continuous	Adult cow							Continuous samples	Inactive					18	2	Outside	Closed	None	Medium	Personal drive	Vehicle	12.1549993, 99.6567424	4		1	Sunny	35	P	Open forest	55		CC	2	No	3	No
	170	Brooke Friswold	2022-10-13 16:55:00	2022-10-13 17:09:00	2022-10-13 17:03:14	2022-10-13	17:03:14	2022	10	17	Mom and calf	Continuous	Adult cow							Continuous samples	Locomotion					35	2	Outside	Closed	None	Medium	Personal drive	Vehicle	12.1549993, 99.6567424	4		1	Sunny	35	P	Open forest	55		CC	2	No	3	No
	170	Brooke Friswold	2022-10-13 16:55:00	2022-10-13 17:09:00	2022-10-13 17:03:49	2022-10-13	17:03:49	2022	10	17	Mom and calf	Continuous	Adult cow							Continuous samples	Food and drink	Grazing				35	2	Outside	Closed	None	Medium	Personal drive	Vehicle	12.1549993, 99.6567424	4		1	Sunny	35	P	Open forest	55		CC	2	No	3	No
	170	Brooke Friswold	2022-10-13 16:55:00	2022-10-13 17:09:00	2022-10-13 17:04:24	2022-10-13	17:04:24	2022	10	17	Mom and calf	Continuous	Adult cow							Continuous samples	Locomotion					22	2	Outside	Closed	None	Medium	Personal drive	Vehicle	12.1549993, 99.6567424	4		1	Sunny	35	P	Open forest	55		CC	2	No	3	No
	170	Brooke Friswold	2022-10-13 16:55:00	2022-10-13 17:09:00	2022-10-13 17:04:46	2022-10-13	17:04:46	2022	10	17	Mom and calf	Continuous	Adult cow							Continuous samples	Food and drink	Browsing				90	2	Outside	Closed	None	Medium	Personal drive	Vehicle	12.1549993, 99.6567424	4		1	Sunny	35	P	Open forest	55		CC	2	No	3	No
	170	Brooke Friswold	2022-10-13 16:55:00	2022-10-13 17:09:00	2022-10-13 17:06:16	2022-10-13	17:06:16	2022	10	17	Mom and calf	Continuous	Adult cow							Continuous samples	Locomotion					42	2	Outside	Closed	None	Medium	Personal drive	Vehicle	12.1549993, 99.6567424	4		1	Sunny	35	P	Open forest	55		CC	2	No	3	No
	170	Brooke Friswold	2022-10-13 16:55:00	2022-10-13 17:09:00	2022-10-13 17:06:58	2022-10-13	17:06:58	2022	10	17	Mom and calf	Continuous	Adult cow							Continuous samples	Out of view					4	2	Outside	Closed	None	Medium	Personal drive	Vehicle	12.1549993, 99.6567424	4		1	Sunny	35	P	Open forest	55		CC	2	No	3	No
	170	Brooke Friswold	2022-10-13 16:55:00	2022-10-13 17:09:00	2022-10-13 17:07:02	2022-10-13	17:07:02	2022	10	17	Mom and calf	Continuous	Adult cow							Continuous samples	Locomotion					86	2	Outside	Closed	None	Medium	Personal drive	Vehicle	12.1549993, 99.6567424	4		1	Sunny	35	P	Open forest	55		CC	2	No	3	No
	170	Brooke Friswold	2022-10-13 16:55:00	2022-10-13 17:09:00	2022-10-13 17:08:28	2022-10-13	17:08:28	2022	10	17	Mom and calf	Continuous	Adult cow							Continuous samples	Food and drink	Browsing				11	2	Outside	Closed	None	Medium	Personal drive	Vehicle	12.1549993, 99.6567424	4		1	Sunny	35	P	Open forest	55		CC	2	No	3	No
	170	Brooke Friswold	2022-10-13 16:55:00	2022-10-13 17:09:00	2022-10-13 17:08:39	2022-10-13	17:08:39	2022	10	17	Mom and calf	Continuous	Adult cow							Continuous samples	Locomotion					21	2	Outside	Closed	None	Medium	Personal drive	Vehicle	12.1549993, 99.6567424	4		1	Sunny	35	P	Open forest	55		CC	2	No	3	No
11	171	Brooke Friswold	2022-10-14 15:30:12	2022-10-14 15:44:12	2022-10-14 15:30:16	2022-10-14	15:30:16	2022	10	15		Continuous	Sub bull							Continuous samples	Food and drink	Grazing				209	4	Inside	Closed	None	Medium	Personal drive	Hillside viewing area	12.187354037522315, 99.64831578710617	4		1	Sunny	33.2	P	Grassland	25		LB	1	No	3	No
	171	Brooke Friswold	2022-10-14 15:30:12	2022-10-14 15:44:12	2022-10-14 15:33:45	2022-10-14	15:33:45	2022	10	15		Continuous	Sub bull							Continuous samples	Locomotion					10	4	Inside	Closed	None	Medium	Personal drive	Hillside viewing area	12.187354037522315, 99.64831578710617	4		1	Sunny	33.2	P	Grassland	25		LB	1	No	3	No
	171	Brooke Friswold	2022-10-14 15:30:12	2022-10-14 15:44:12	2022-10-14 15:33:55	2022-10-14	15:33:55	2022	10	15		Continuous	Sub bull							Continuous samples	Food and drink	Grazing				47	4	Inside	Closed	None	Medium	Personal drive	Hillside viewing area	12.187354037522315, 99.64831578710617	4		1	Sunny	33.2	P	Grassland	25		LB	1	No	3	No
	171	Brooke Friswold	2022-10-14 15:30:12	2022-10-14 15:44:12	2022-10-14 15:34:41	2022-10-14	15:34:41	2022	10	15		Continuous	Sub bull							Continuous samples	Locomotion					7	4	Inside	Closed	None	Medium	Personal drive	Hillside viewing area	12.187354037522315, 99.64831578710617	4		1	Sunny	33.2	P	Grassland	25		LB	1	No	3	No
	171	Brooke Friswold	2022-10-14 15:30:12	2022-10-14 15:44:12	2022-10-14 15:34:49	2022-10-14	15:34:49	2022	10	15		Continuous	Sub bull							Continuous samples	Food and drink	Grazing				348	4	Inside	Closed	None	Medium	Personal drive	Hillside viewing area	12.187354037522315, 99.64831578710617	4		1	Sunny	33.2	P	Grassland	25		LB	1	No	3	No
	171	Brooke Friswold	2022-10-14 15:30:12	2022-10-14 15:44:12	2022-10-14 15:40:37	2022-10-14	15:40:37	2022	10	15		Continuous	Sub bull							Continuous samples	Locomotion					31	4	Inside	Closed	None	Medium	Personal drive	Hillside viewing area	12.187354037522315, 99.64831578710617	4		1	Sunny	33.2	P	Grassland	25		LB	1	No	3	No
	171	Brooke Friswold	2022-10-14 15:30:12	2022-10-14 15:44:12	2022-10-14 15:41:08	2022-10-14	15:41:08	2022	10	15		Continuous	Sub bull							Continuous samples	Food and drink	Browsing				184	4	Inside	Closed	None	Medium	Personal drive	Hillside viewing area	12.187354037522315, 99.64831578710617	4		1	Sunny	33.2	P	Grassland	25		LB	1	No	3	No
12	172	Brooke Friswold	2022-10-14 16:42:00	2022-10-14 16:56:00	2022-10-14 16:42:45	2022-10-14	16:42:45	2022	10	16	With gaur	All Occurrence	Sub bull	Trunk curl/ J trunk/ trunk swinging/ trunk over tusks													1	Inside	Closed	None	Medium	Personal drive	Hillside viewing area	12.162365441794178, 99.65999937889383	4		1	Overcast	43.2	P	Grassland	85		LB	1	No	4	No
	172	Brooke Friswold	2022-10-14 16:42:00	2022-10-14 16:56:00	2022-10-14 16:45:27	2022-10-14	16:45:27	2022	10	16	With gaur	All Occurrence	Sub bull	Event	motorbike												1	Inside	Closed	None	Medium	Personal drive	Hillside viewing area	12.162365441794178, 99.65999937889383	4		1	Overcast	43.2	P	Grassland	85		LB	1	No	4	No
	172	Brooke Friswold	2022-10-14 16:42:00	2022-10-14 16:56:00	2022-10-14 16:50:03	2022-10-14	16:50:03	2022	10	16	With gaur	All Occurrence	Sub bull	Smell													1	Inside	Closed	None	Medium	Personal drive	Hillside viewing area	12.162365441794178, 99.65999937889383	4		1	Overcast	43.2	P	Grassland	85		LB	1	No	4	No
	172	Brooke Friswold	2022-10-14 16:42:00	2022-10-14 16:56:00	2022-10-14 16:50:10	2022-10-14	16:50:10	2022	10	16	With gaur	All Occurrence	Sub bull	Trunk curl/ J trunk/ trunk swinging/ trunk over tusks													1	Inside	Closed	None	Medium	Personal drive	Hillside viewing area	12.162365441794178, 99.65999937889383	4		1	Overcast	43.2	P	Grassland	85		LB	1	No	4	No
	172	Brooke Friswold	2022-10-14 16:42:00	2022-10-14 16:56:00	2022-10-14 16:50:16	2022-10-14	16:50:16	2022	10	16	With gaur	All Occurrence	Sub bull	Foot swaying/scuffing/swinging													1	Inside	Closed	None	Medium	Personal drive	Hillside viewing area	12.162365441794178, 99.65999937889383	4		1	Overcast	43.2	P	Grassland	85		LB	1	No	4	No
	172	Brooke Friswold	2022-10-14 16:42:00	2022-10-14 16:56:00	2022-10-14 16:51:19	2022-10-14	16:51:19	2022	10	16	With gaur	All Occurrence	Sub bull	Trunk curl/ J trunk/ trunk swinging/ trunk over tusks													1	Inside	Closed	None	Medium	Personal drive	Hillside viewing area	12.162365441794178, 99.65999937889383	4		1	Overcast	43.2	P	Grassland	85		LB	1	No	4	No
	172	Brooke Friswold	2022-10-14 16:42:00	2022-10-14 16:56:00	2022-10-14 16:51:26	2022-10-14	16:51:26	2022	10	16	With gaur	All Occurrence	Sub bull	Smell													1	Inside	Closed	None	Medium	Personal drive	Hillside viewing area	12.162365441794178, 99.65999937889383	4		1	Overcast	43.2	P	Grassland	85		LB	1	No	4	No
	172	Brooke Friswold	2022-10-14 16:42:00	2022-10-14 16:56:00	2022-10-14 16:55:43	2022-10-14	16:55:43	2022	10	16	With gaur	All Occurrence	Sub bull	Trunk curl/ J trunk/ trunk swinging/ trunk over tusks													1	Inside	Closed	None	Medium	Personal drive	Hillside viewing area	12.162365441794178, 99.65999937889383	4		1	Overcast	43.2	P	Grassland	85		LB	1	No	4	No
	172	Brooke Friswold	2022-10-14 16:42:00	2022-10-14 16:56:00	2022-10-14 16:42:08	2022-10-14	16:42:08	2022	10	16	With gaur	Continuous	Sub bull							Continuous samples	Food and drink	Grazing				603	1	Inside	Closed	None	Medium	Personal drive	Hillside viewing area	12.162365441794178, 99.65999937889383	4		1	Overcast	43.2	P	Grassland	85		LB	1	No	4	No
	172	Brooke Friswold	2022-10-14 16:42:00	2022-10-14 16:56:00	2022-10-14 16:52:11	2022-10-14	16:52:11	2022	10	16	With gaur	Continuous	Sub bull							Continuous samples	Locomotion					12	1	Inside	Closed	None	Medium	Personal drive	Hillside viewing area	12.162365441794178, 99.65999937889383	4		1	Overcast	43.2	P	Grassland	85		LB	1	No	4	No
	172	Brooke Friswold	2022-10-14 16:42:00	2022-10-14 16:56:00	2022-10-14 16:52:22	2022-10-14	16:52:22	2022	10	16	With gaur	Continuous	Sub bull							Continuous samples	Food and drink	Drinking				39	1	Inside	Closed	None	Medium	Personal drive	Hillside viewing area	12.162365441794178, 99.65999937889383	4		1	Overcast	43.2	P	Grassland	85		LB	1	No	4	No
	172	Brooke Friswold	2022-10-14 16:42:00	2022-10-14 16:56:00	2022-10-14 16:53:02	2022-10-14	16:53:02	2022	10	16	With gaur	Continuous	Sub bull							Continuous samples	Locomotion					17	1	Inside	Closed	None	Medium	Personal drive	Hillside viewing area	12.162365441794178, 99.65999937889383	4		1	Overcast	43.2	P	Grassland	85		LB	1	No	4	No
	172	Brooke Friswold	2022-10-14 16:42:00	2022-10-14 16:56:00	2022-10-14 16:53:19	2022-10-14	16:53:19	2022	10	16	With gaur	Continuous	Sub bull							Continuous samples	Food and drink	Drinking				131	1	Inside	Closed	None	Medium	Personal drive	Hillside viewing area	12.162365441794178, 99.65999937889383	4		1	Overcast	43.2	P	Grassland	85		LB	1	No	4	No
	172	Brooke Friswold	2022-10-14 16:42:00	2022-10-14 16:56:00	2022-10-14 16:55:29	2022-10-14	16:55:29	2022	10	16	With gaur	Continuous	Sub bull							Continuous samples	Locomotion					31	1	Inside	Closed	None	Medium	Personal drive	Hillside viewing area	12.162365441794178, 99.65999937889383	4		1	Overcast	43.2	P	Grassland	85		LB	1	No	4	No
13	173	Brooke Friswold	2022-10-17 14:40:35	2022-10-17 14:54:35	2022-10-17 14:40:42	2022-10-17	14:40:42	2022	10	14		Continuous	Adult cow							Continuous samples	Food and drink	Grazing				457	3	Inside	Closed	None	Low	Personal drive	Vehicle	12.17530089338296, 99.66032412079251	2		1	Overcast	35	P	Road	45		CC	3	No	4	No
	173	Brooke Friswold	2022-10-17 14:40:35	2022-10-17 14:54:35	2022-10-17 14:48:20	2022-10-17	14:48:20	2022	10	14		Continuous	Adult cow							Continuous samples	Locomotion					20	3	Inside	Closed	None	Low	Personal drive	Vehicle	12.17530089338296, 99.66032412079251	2		1	Overcast	35	P	Road	45		CC	3	No	4	No
	173	Brooke Friswold	2022-10-17 14:40:35	2022-10-17 14:54:35	2022-10-17 14:48:40	2022-10-17	14:48:40	2022	10	14		Continuous	Adult cow							Continuous samples	Food and drink	Grazing				157	3	Inside	Closed	None	Low	Personal drive	Vehicle	12.17530089338296, 99.66032412079251	2		1	Overcast	35	P	Road	45		CC	3	No	4	No
	173	Brooke Friswold	2022-10-17 14:40:35	2022-10-17 14:54:35	2022-10-17 14:51:17	2022-10-17	14:51:17	2022	10	14		Continuous	Adult cow							Continuous samples	Locomotion					14	3	Inside	Closed	None	Low	Personal drive	Vehicle	12.17530089338296, 99.66032412079251	2		1	Overcast	35	P	Road	45		CC	3	No	4	No
	173	Brooke Friswold	2022-10-17 14:40:35	2022-10-17 14:54:35	2022-10-17 14:51:32	2022-10-17	14:51:32	2022	10	14		Continuous	Adult cow							Continuous samples	Food and drink	Grazing				183	3	Inside	Closed	None	Low	Personal drive	Vehicle	12.17530089338296, 99.66032412079251	2		1	Overcast	35	P	Road	45		CC	3	No	4	No
14	174	Brooke Friswold	2022-10-17 14:55:28	2022-10-17 15:09:28	2022-10-17 15:07:49	2022-10-17	15:07:49	2022	10	15		All Occurrence	Intermediate bull	Sweeping	Receiver												2	Inside	Closed	None	Low	Personal drive	Vehicle	12.174762, 99.658652	2		1	Overcast	32	P	Road	50		CC	4	No	4	No
	174	Brooke Friswold	2022-10-17 14:55:28	2022-10-17 15:09:28	2022-10-17 15:08:05	2022-10-17	15:08:05	2022	10	15		All Occurrence	Intermediate bull	Sweeping	Receiver												2	Inside	Closed	None	Low	Personal drive	Vehicle	12.174762, 99.658652	2		1	Overcast	32	P	Road	50		CC	4	No	4	No
	174	Brooke Friswold	2022-10-17 14:55:28	2022-10-17 15:09:28	2022-10-17 14:56:08	2022-10-17	14:56:08	2022	10	14		Continuous	Intermediate bull							Continuous samples	Food and drink	Grazing				66	2	Inside	Closed	None	Low	Personal drive	Vehicle	12.174762, 99.658652	2		1	Overcast	32	P	Road	50		CC	4	No	4	No
	174	Brooke Friswold	2022-10-17 14:55:28	2022-10-17 15:09:28	2022-10-17 14:57:14	2022-10-17	14:57:14	2022	10	14		Continuous	Intermediate bull							Continuous samples	Locomotion					13	2	Inside	Closed	None	Low	Personal drive	Vehicle	12.174762, 99.658652	2		1	Overcast	32	P	Road	50		CC	4	No	4	No
	174	Brooke Friswold	2022-10-17 14:55:28	2022-10-17 15:09:28	2022-10-17 14:57:27	2022-10-17	14:57:27	2022	10	14		Continuous	Intermediate bull							Continuous samples	Food and drink	Grazing				169	2	Inside	Closed	None	Low	Personal drive	Vehicle	12.174762, 99.658652	2		1	Overcast	32	P	Road	50		CC	4	No	4	No
	174	Brooke Friswold	2022-10-17 14:55:28	2022-10-17 15:09:28	2022-10-17 15:00:16	2022-10-17	15:00:16	2022	10	15		Continuous	Intermediate bull							Continuous samples	Locomotion					5	2	Inside	Closed	None	Low	Personal drive	Vehicle	12.174762, 99.658652	2		1	Overcast	32	P	Road	50		CC	4	No	4	No
	174	Brooke Friswold	2022-10-17 14:55:28	2022-10-17 15:09:28	2022-10-17 15:00:21	2022-10-17	15:00:21	2022	10	15		Continuous	Intermediate bull							Continuous samples	Food and drink	Grazing				99	2	Inside	Closed	None	Low	Personal drive	Vehicle	12.174762, 99.658652	2		1	Overcast	32	P	Road	50		CC	4	No	4	No
	174	Brooke Friswold	2022-10-17 14:55:28	2022-10-17 15:09:28	2022-10-17 15:01:59	2022-10-17	15:01:59	2022	10	15		Continuous	Intermediate bull							Continuous samples	Locomotion					30	2	Inside	Closed	None	Low	Personal drive	Vehicle	12.174762, 99.658652	2		1	Overcast	32	P	Road	50		CC	4	No	4	No
	174	Brooke Friswold	2022-10-17 14:55:28	2022-10-17 15:09:28	2022-10-17 15:02:29	2022-10-17	15:02:29	2022	10	15		Continuous	Intermediate bull							Continuous samples	Food and drink	Grazing				255	2	Inside	Closed	None	Low	Personal drive	Vehicle	12.174762, 99.658652	2		1	Overcast	32	P	Road	50		CC	4	No	4	No
	174	Brooke Friswold	2022-10-17 14:55:28	2022-10-17 15:09:28	2022-10-17 15:06:44	2022-10-17	15:06:44	2022	10	15		Continuous	Intermediate bull							Continuous samples	Approach	Receiver	Elephant			15	2	Inside	Closed	None	Low	Personal drive	Vehicle	12.174762, 99.658652	2		1	Overcast	32	P	Road	50		CC	4	No	4	No
	174	Brooke Friswold	2022-10-17 14:55:28	2022-10-17 15:09:28	2022-10-17 15:07:00	2022-10-17	15:07:00	2022	10	15		Continuous	Intermediate bull							Continuous samples	Food and drink	Grazing				36	2	Inside	Closed	None	Low	Personal drive	Vehicle	12.174762, 99.658652	2		1	Overcast	32	P	Road	50		CC	4	No	4	No
	174	Brooke Friswold	2022-10-17 14:55:28	2022-10-17 15:09:28	2022-10-17 15:07:36	2022-10-17	15:07:36	2022	10	15		Continuous	Intermediate bull							Continuous samples	Approach	Receiver	Elephant			11	2	Inside	Closed	None	Low	Personal drive	Vehicle	12.174762, 99.658652	2		1	Overcast	32	P	Road	50		CC	4	No	4	No
	174	Brooke Friswold	2022-10-17 14:55:28	2022-10-17 15:09:28	2022-10-17 15:07:47	2022-10-17	15:07:47	2022	10	15		Continuous	Intermediate bull							Continuous samples	Physical contact and interaction	Receiver	Elephant			29	2	Inside	Closed	None	Low	Personal drive	Vehicle	12.174762, 99.658652	2		1	Overcast	32	P	Road	50		CC	4	No	4	No
	174	Brooke Friswold	2022-10-17 14:55:28	2022-10-17 15:09:28	2022-10-17 15:08:16	2022-10-17	15:08:16	2022	10	15		Continuous	Intermediate bull							Continuous samples	Food and drink	Grazing				71	2	Inside	Closed	None	Low	Personal drive	Vehicle	12.174762, 99.658652	2		1	Overcast	32	P	Road	50		CC	4	No	4	No
15	178	Brooke Friswold	2022-10-17 15:11:00	2022-10-17 15:25:00	2022-10-17 15:11:33	2022-10-17	15:11:33	2022	10	15	Not a cow but an adult bull in musth	All Occurrence	Adult bull	Trumpet blast	Elephant												2	Inside	Closed	None	Low	Personal drive	OF	12.174762, 99.658652	2		1	Overcast	35	P	Road	50		MG	5	Yes	5	Yes
	178	Brooke Friswold	2022-10-17 15:11:00	2022-10-17 15:25:00	2022-10-17 15:11:36	2022-10-17	15:11:36	2022	10	15	Not a cow but an adult bull in musth	All Occurrence	Adult bull	Trumpet blast	Human												2	Inside	Closed	None	Low	Personal drive	OF	12.174762, 99.658652	2		1	Overcast	35	P	Road	50		MG	5	Yes	5	Yes
	178	Brooke Friswold	2022-10-17 15:11:00	2022-10-17 15:25:00	2022-10-17 15:11:38	2022-10-17	15:11:38	2022	10	15	Not a cow but an adult bull in musth	All Occurrence	Adult bull	Trunk curl/ J trunk/ trunk swinging/ trunk over tusks													2	Inside	Closed	None	Low	Personal drive	OF	12.174762, 99.658652	2		1	Overcast	35	P	Road	50		MG	5	Yes	5	Yes
	178	Brooke Friswold	2022-10-17 15:11:00	2022-10-17 15:25:00	2022-10-17 15:11:39	2022-10-17	15:11:39	2022	10	15	Not a cow but an adult bull in musth	All Occurrence	Adult bull	Trunk curl/ J trunk/ trunk swinging/ trunk over tusks													2	Inside	Closed	None	Low	Personal drive	OF	12.174762, 99.658652	2		1	Overcast	35	P	Road	50		MG	5	Yes	5	Yes
	178	Brooke Friswold	2022-10-17 15:11:00	2022-10-17 15:25:00	2022-10-17 15:11:40	2022-10-17	15:11:40	2022	10	15	Not a cow but an adult bull in musth	All Occurrence	Adult bull	Trunk curl/ J trunk/ trunk swinging/ trunk over tusks													2	Inside	Closed	None	Low	Personal drive	OF	12.174762, 99.658652	2		1	Overcast	35	P	Road	50		MG	5	Yes	5	Yes
	178	Brooke Friswold	2022-10-17 15:11:00	2022-10-17 15:25:00	2022-10-17 15:11:40	2022-10-17	15:11:40	2022	10	15	Not a cow but an adult bull in musth	All Occurrence	Adult bull	Trunk curl/ J trunk/ trunk swinging/ trunk over tusks													2	Inside	Closed	None	Low	Personal drive	OF	12.174762, 99.658652	2		1	Overcast	35	P	Road	50		MG	5	Yes	5	Yes
	178	Brooke Friswold	2022-10-17 15:11:00	2022-10-17 15:25:00	2022-10-17 15:11:41	2022-10-17	15:11:41	2022	10	15	Not a cow but an adult bull in musth	All Occurrence	Adult bull	Smell													2	Inside	Closed	None	Low	Personal drive	OF	12.174762, 99.658652	2		1	Overcast	35	P	Road	50		MG	5	Yes	5	Yes
	178	Brooke Friswold	2022-10-17 15:11:00	2022-10-17 15:25:00	2022-10-17 15:11:42	2022-10-17	15:11:42	2022	10	15	Not a cow but an adult bull in musth	All Occurrence	Adult bull	Smell													2	Inside	Closed	None	Low	Personal drive	OF	12.174762, 99.658652	2		1	Overcast	35	P	Road	50		MG	5	Yes	5	Yes
	178	Brooke Friswold	2022-10-17 15:11:00	2022-10-17 15:25:00	2022-10-17 15:11:43	2022-10-17	15:11:43	2022	10	15	Not a cow but an adult bull in musth	All Occurrence	Adult bull	Smell													2	Inside	Closed	None	Low	Personal drive	OF	12.174762, 99.658652	2		1	Overcast	35	P	Road	50		MG	5	Yes	5	Yes
	178	Brooke Friswold	2022-10-17 15:11:00	2022-10-17 15:25:00	2022-10-17 15:11:49	2022-10-17	15:11:49	2022	10	15	Not a cow but an adult bull in musth	All Occurrence	Adult bull	Tail stiff and erect													2	Inside	Closed	None	Low	Personal drive	OF	12.174762, 99.658652	2		1	Overcast	35	P	Road	50		MG	5	Yes	5	Yes
	178	Brooke Friswold	2022-10-17 15:11:00	2022-10-17 15:25:00	2022-10-17 15:11:53	2022-10-17	15:11:53	2022	10	15	Not a cow but an adult bull in musth	All Occurrence	Adult bull	Head up/ears out	Human	Actor											2	Inside	Closed	None	Low	Personal drive	OF	12.174762, 99.658652	2		1	Overcast	35	P	Road	50		MG	5	Yes	5	Yes
	178	Brooke Friswold	2022-10-17 15:11:00	2022-10-17 15:25:00	2022-10-17 15:12:20	2022-10-17	15:12:20	2022	10	15	Not a cow but an adult bull in musth	All Occurrence	Adult bull	Trunk curl/ J trunk/ trunk swinging/ trunk over tusks													2	Inside	Closed	None	Low	Personal drive	OF	12.174762, 99.658652	2		1	Overcast	35	P	Road	50		MG	5	Yes	5	Yes
	178	Brooke Friswold	2022-10-17 15:11:00	2022-10-17 15:25:00	2022-10-17 15:12:20	2022-10-17	15:12:20	2022	10	15	Not a cow but an adult bull in musth	All Occurrence	Adult bull	Trunk curl/ J trunk/ trunk swinging/ trunk over tusks													2	Inside	Closed	None	Low	Personal drive	OF	12.174762, 99.658652	2		1	Overcast	35	P	Road	50		MG	5	Yes	5	Yes
	178	Brooke Friswold	2022-10-17 15:11:00	2022-10-17 15:25:00	2022-10-17 15:12:25	2022-10-17	15:12:25	2022	10	15	Not a cow but an adult bull in musth	All Occurrence	Adult bull	Smell													2	Inside	Closed	None	Low	Personal drive	OF	12.174762, 99.658652	2		1	Overcast	35	P	Road	50		MG	5	Yes	5	Yes
	178	Brooke Friswold	2022-10-17 15:11:00	2022-10-17 15:25:00	2022-10-17 15:12:26	2022-10-17	15:12:26	2022	10	15	Not a cow but an adult bull in musth	All Occurrence	Adult bull	Tail stiff and erect													2	Inside	Closed	None	Low	Personal drive	OF	12.174762, 99.658652	2		1	Overcast	35	P	Road	50		MG	5	Yes	5	Yes
	178	Brooke Friswold	2022-10-17 15:11:00	2022-10-17 15:25:00	2022-10-17 15:12:42	2022-10-17	15:12:42	2022	10	15	Not a cow but an adult bull in musth	All Occurrence	Adult bull	Smell													2	Inside	Closed	None	Low	Personal drive	OF	12.174762, 99.658652	2		1	Overcast	35	P	Road	50		MG	5	Yes	5	Yes
	178	Brooke Friswold	2022-10-17 15:11:00	2022-10-17 15:25:00	2022-10-17 15:12:43	2022-10-17	15:12:43	2022	10	15	Not a cow but an adult bull in musth	All Occurrence	Adult bull	Trunk curl/ J trunk/ trunk swinging/ trunk over tusks													2	Inside	Closed	None	Low	Personal drive	OF	12.174762, 99.658652	2		1	Overcast	35	P	Road	50		MG	5	Yes	5	Yes
	178	Brooke Friswold	2022-10-17 15:11:00	2022-10-17 15:25:00	2022-10-17 15:12:44	2022-10-17	15:12:44	2022	10	15	Not a cow but an adult bull in musth	All Occurrence	Adult bull	Trunk curl/ J trunk/ trunk swinging/ trunk over tusks													2	Inside	Closed	None	Low	Personal drive	OF	12.174762, 99.658652	2		1	Overcast	35	P	Road	50		MG	5	Yes	5	Yes
	178	Brooke Friswold	2022-10-17 15:11:00	2022-10-17 15:25:00	2022-10-17 15:13:06	2022-10-17	15:13:06	2022	10	15	Not a cow but an adult bull in musth	All Occurrence	Adult bull	Smell													2	Inside	Closed	None	Low	Personal drive	OF	12.174762, 99.658652	2		1	Overcast	35	P	Road	50		MG	5	Yes	5	Yes
	178	Brooke Friswold	2022-10-17 15:11:00	2022-10-17 15:25:00	2022-10-17 15:13:07	2022-10-17	15:13:07	2022	10	15	Not a cow but an adult bull in musth	All Occurrence	Adult bull	Trunk curl/ J trunk/ trunk swinging/ trunk over tusks													2	Inside	Closed	None	Low	Personal drive	OF	12.174762, 99.658652	2		1	Overcast	35	P	Road	50		MG	5	Yes	5	Yes
	178	Brooke Friswold	2022-10-17 15:11:00	2022-10-17 15:25:00	2022-10-17 15:13:24	2022-10-17	15:13:24	2022	10	15	Not a cow but an adult bull in musth	All Occurrence	Adult bull	Sweeping	Actor												2	Inside	Closed	None	Low	Personal drive	OF	12.174762, 99.658652	2		1	Overcast	35	P	Road	50		MG	5	Yes	5	Yes
	178	Brooke Friswold	2022-10-17 15:11:00	2022-10-17 15:25:00	2022-10-17 15:13:31	2022-10-17	15:13:31	2022	10	15	Not a cow but an adult bull in musth	All Occurrence	Adult bull	Trunk to another's body	Actor												2	Inside	Closed	None	Low	Personal drive	OF	12.174762, 99.658652	2		1	Overcast	35	P	Road	50		MG	5	Yes	5	Yes
	178	Brooke Friswold	2022-10-17 15:11:00	2022-10-17 15:25:00	2022-10-17 15:18:22	2022-10-17	15:18:22	2022	10	15	Not a cow but an adult bull in musth	All Occurrence	Adult bull	Foot swaying/scuffing/swinging													2	Inside	Closed	None	Low	Personal drive	OF	12.174762, 99.658652	2		1	Overcast	35	P	Road	50		MG	5	Yes	5	Yes
	178	Brooke Friswold	2022-10-17 15:11:00	2022-10-17 15:25:00	2022-10-17 15:20:42	2022-10-17	15:20:42	2022	10	15	Not a cow but an adult bull in musth	All Occurrence	Adult bull	Smell													2	Inside	Closed	None	Low	Personal drive	OF	12.174762, 99.658652	2		1	Overcast	35	P	Road	50		MG	5	Yes	5	Yes
	178	Brooke Friswold	2022-10-17 15:11:00	2022-10-17 15:25:00	2022-10-17 15:23:44	2022-10-17	15:23:44	2022	10	15	Not a cow but an adult bull in musth	All Occurrence	Adult bull	Smell													2	Inside	Closed	None	Low	Personal drive	OF	12.174762, 99.658652	2		1	Overcast	35	P	Road	50		MG	5	Yes	5	Yes
	178	Brooke Friswold	2022-10-17 15:11:00	2022-10-17 15:25:00	2022-10-17 15:24:03	2022-10-17	15:24:03	2022	10	15	Not a cow but an adult bull in musth	All Occurrence	Adult bull	Touch face													2	Inside	Closed	None	Low	Personal drive	OF	12.174762, 99.658652	2		1	Overcast	35	P	Road	50		MG	5	Yes	5	Yes
	178	Brooke Friswold	2022-10-17 15:11:00	2022-10-17 15:25:00	2022-10-17 15:24:04	2022-10-17	15:24:04	2022	10	15	Not a cow but an adult bull in musth	All Occurrence	Adult bull	Touch face													2	Inside	Closed	None	Low	Personal drive	OF	12.174762, 99.658652	2		1	Overcast	35	P	Road	50		MG	5	Yes	5	Yes
	178	Brooke Friswold	2022-10-17 15:11:00	2022-10-17 15:25:00	2022-10-17 15:11:04	2022-10-17	15:11:04	2022	10	15	Not a cow but an adult bull in musth	Continuous	Adult bull							Continuous samples	Food and drink	Grazing				7	2	Inside	Closed	None	Low	Personal drive	OF	12.174762, 99.658652	2		1	Overcast	35	P	Road	50		MG	5	Yes	5	Yes
	178	Brooke Friswold	2022-10-17 15:11:00	2022-10-17 15:25:00	2022-10-17 15:11:10	2022-10-17	15:11:10	2022	10	15	Not a cow but an adult bull in musth	Continuous	Adult bull							Continuous samples	Locomotion					17	2	Inside	Closed	None	Low	Personal drive	OF	12.174762, 99.658652	2		1	Overcast	35	P	Road	50		MG	5	Yes	5	Yes
	178	Brooke Friswold	2022-10-17 15:11:00	2022-10-17 15:25:00	2022-10-17 15:11:27	2022-10-17	15:11:27	2022	10	15	Not a cow but an adult bull in musth	Continuous	Adult bull							Continuous samples	Follow/Chase	Human	Actor			37	2	Inside	Closed	None	Low	Personal drive	OF	12.174762, 99.658652	2		1	Overcast	35	P	Road	50		MG	5	Yes	5	Yes
	178	Brooke Friswold	2022-10-17 15:11:00	2022-10-17 15:25:00	2022-10-17 15:12:04	2022-10-17	15:12:04	2022	10	15	Not a cow but an adult bull in musth	Continuous	Adult bull							Continuous samples	Approach	Actor	Human			36	2	Inside	Closed	None	Low	Personal drive	OF	12.174762, 99.658652	2		1	Overcast	35	P	Road	50		MG	5	Yes	5	Yes
	178	Brooke Friswold	2022-10-17 15:11:00	2022-10-17 15:25:00	2022-10-17 15:12:40	2022-10-17	15:12:40	2022	10	15	Not a cow but an adult bull in musth	Continuous	Adult bull							Continuous samples	Flee/Retreat	Human	Actor			22	2	Inside	Closed	None	Low	Personal drive	OF	12.174762, 99.658652	2		1	Overcast	35	P	Road	50		MG	5	Yes	5	Yes
	178	Brooke Friswold	2022-10-17 15:11:00	2022-10-17 15:25:00	2022-10-17 15:13:02	2022-10-17	15:13:02	2022	10	15	Not a cow but an adult bull in musth	Continuous	Adult bull							Continuous samples	Locomotion					13	2	Inside	Closed	None	Low	Personal drive	OF	12.174762, 99.658652	2		1	Overcast	35	P	Road	50		MG	5	Yes	5	Yes
	178	Brooke Friswold	2022-10-17 15:11:00	2022-10-17 15:25:00	2022-10-17 15:13:15	2022-10-17	15:13:15	2022	10	15	Not a cow but an adult bull in musth	Continuous	Adult bull							Continuous samples	Approach	Actor	Elephant			5	2	Inside	Closed	None	Low	Personal drive	OF	12.174762, 99.658652	2		1	Overcast	35	P	Road	50		MG	5	Yes	5	Yes
	178	Brooke Friswold	2022-10-17 15:11:00	2022-10-17 15:25:00	2022-10-17 15:13:20	2022-10-17	15:13:20	2022	10	15	Not a cow but an adult bull in musth	Continuous	Adult bull							Continuous samples	Physical contact and interaction	Actor	Elephant			31	2	Inside	Closed	None	Low	Personal drive	OF	12.174762, 99.658652	2		1	Overcast	35	P	Road	50		MG	5	Yes	5	Yes
	178	Brooke Friswold	2022-10-17 15:11:00	2022-10-17 15:25:00	2022-10-17 15:13:53	2022-10-17	15:13:53	2022	10	15	Not a cow but an adult bull in musth	Continuous	Adult bull							Continuous samples	Locomotion					10	2	Inside	Closed	None	Low	Personal drive	OF	12.174762, 99.658652	2		1	Overcast	35	P	Road	50		MG	5	Yes	5	Yes
	178	Brooke Friswold	2022-10-17 15:11:00	2022-10-17 15:25:00	2022-10-17 15:14:03	2022-10-17	15:14:03	2022	10	15	Not a cow but an adult bull in musth	Continuous	Adult bull							Continuous samples	Alert	Human	Actor			21	2	Inside	Closed	None	Low	Personal drive	OF	12.174762, 99.658652	2		1	Overcast	35	P	Road	50		MG	5	Yes	5	Yes
	178	Brooke Friswold	2022-10-17 15:11:00	2022-10-17 15:25:00	2022-10-17 15:14:24	2022-10-17	15:14:24	2022	10	15	Not a cow but an adult bull in musth	Continuous	Adult bull							Continuous samples	Locomotion					149	2	Inside	Closed	None	Low	Personal drive	OF	12.174762, 99.658652	2		1	Overcast	35	P	Road	50		MG	5	Yes	5	Yes
	178	Brooke Friswold	2022-10-17 15:11:00	2022-10-17 15:25:00	2022-10-17 15:16:53	2022-10-17	15:16:53	2022	10	15	Not a cow but an adult bull in musth	Continuous	Adult bull							Continuous samples	Food and drink	Grazing				232	2	Inside	Closed	None	Low	Personal drive	OF	12.174762, 99.658652	2		1	Overcast	35	P	Road	50		MG	5	Yes	5	Yes
	178	Brooke Friswold	2022-10-17 15:11:00	2022-10-17 15:25:00	2022-10-17 15:20:45	2022-10-17	15:20:45	2022	10	15	Not a cow but an adult bull in musth	Continuous	Adult bull							Continuous samples	Locomotion					171	2	Inside	Closed	None	Low	Personal drive	OF	12.174762, 99.658652	2		1	Overcast	35	P	Road	50		MG	5	Yes	5	Yes
	178	Brooke Friswold	2022-10-17 15:11:00	2022-10-17 15:25:00	2022-10-17 15:23:37	2022-10-17	15:23:37	2022	10	15	Not a cow but an adult bull in musth	Continuous	Adult bull							Continuous samples	Approach	Actor	Elephant			3	2	Inside	Closed	None	Low	Personal drive	OF	12.174762, 99.658652	2		1	Overcast	35	P	Road	50		MG	5	Yes	5	Yes
	178	Brooke Friswold	2022-10-17 15:11:00	2022-10-17 15:25:00	2022-10-17 15:23:39	2022-10-17	15:23:39	2022	10	15	Not a cow but an adult bull in musth	Continuous	Adult bull							Continuous samples	Locomotion					62	2	Inside	Closed	None	Low	Personal drive	OF	12.174762, 99.658652	2		1	Overcast	35	P	Road	50		MG	5	Yes	5	Yes
	178	Brooke Friswold	2022-10-17 15:11:00	2022-10-17 15:25:00	2022-10-17 15:24:42	2022-10-17	15:24:42	2022	10	15	Not a cow but an adult bull in musth	Continuous	Adult bull							Continuous samples	Food and drink	Grazing				18	2	Inside	Closed	None	Low	Personal drive	OF	12.174762, 99.658652	2		1	Overcast	35	P	Road	50		MG	5	Yes	5	Yes
16	176	Brooke Friswold	2022-10-17 15:26:00	2022-10-17 15:40:00	2022-10-17 15:26:15	2022-10-17	15:26:15	2022	10	15		All Occurrence	Sub cow	Smell													2	Inside	Closed	None	Low	Personal drive	Hillside viewing area	12.174762, 99.658652	2		1	Overcast	33	P	Grassland	65		CC	16	No	4	No
	176	Brooke Friswold	2022-10-17 15:26:00	2022-10-17 15:40:00	2022-10-17 15:26:18	2022-10-17	15:26:18	2022	10	15		All Occurrence	Sub cow	Trunk curl/ J trunk/ trunk swinging/ trunk over tusks													2	Inside	Closed	None	Low	Personal drive	Hillside viewing area	12.174762, 99.658652	2		1	Overcast	33	P	Grassland	65		CC	16	No	4	No
	176	Brooke Friswold	2022-10-17 15:26:00	2022-10-17 15:40:00	2022-10-17 15:27:54	2022-10-17	15:27:54	2022	10	15		All Occurrence	Sub cow	Event	loud noise				From woods elephant or gaur								2	Inside	Closed	None	Low	Personal drive	Hillside viewing area	12.174762, 99.658652	2		1	Overcast	33	P	Grassland	65		CC	16	No	4	No
	176	Brooke Friswold	2022-10-17 15:26:00	2022-10-17 15:40:00	2022-10-17 15:28:17	2022-10-17	15:28:17	2022	10	15		All Occurrence	Sub cow	Foot swaying/scuffing/swinging													2	Inside	Closed	None	Low	Personal drive	Hillside viewing area	12.174762, 99.658652	2		1	Overcast	33	P	Grassland	65		CC	16	No	4	No
	176	Brooke Friswold	2022-10-17 15:26:00	2022-10-17 15:40:00	2022-10-17 15:28:23	2022-10-17	15:28:23	2022	10	15		All Occurrence	Sub cow	Foot swaying/scuffing/swinging													2	Inside	Closed	None	Low	Personal drive	Hillside viewing area	12.174762, 99.658652	2		1	Overcast	33	P	Grassland	65		CC	16	No	4	No
	176	Brooke Friswold	2022-10-17 15:26:00	2022-10-17 15:40:00	2022-10-17 15:32:16	2022-10-17	15:32:16	2022	10	15		All Occurrence	Sub cow	Touch face													2	Inside	Closed	None	Low	Personal drive	Hillside viewing area	12.174762, 99.658652	2		1	Overcast	33	P	Grassland	65		CC	16	No	4	No
	176	Brooke Friswold	2022-10-17 15:26:00	2022-10-17 15:40:00	2022-10-17 15:32:45	2022-10-17	15:32:45	2022	10	15		All Occurrence	Sub cow	Trunk to another's genital	Receiver												2	Inside	Closed	None	Low	Personal drive	Hillside viewing area	12.174762, 99.658652	2		1	Overcast	33	P	Grassland	65		CC	16	No	4	No
	176	Brooke Friswold	2022-10-17 15:26:00	2022-10-17 15:40:00	2022-10-17 15:33:00	2022-10-17	15:33:00	2022	10	15		All Occurrence	Sub cow	Foot swaying/scuffing/swinging													2	Inside	Closed	None	Low	Personal drive	Hillside viewing area	12.174762, 99.658652	2		1	Overcast	33	P	Grassland	65		CC	16	No	4	No
	176	Brooke Friswold	2022-10-17 15:26:00	2022-10-17 15:40:00	2022-10-17 15:33:03	2022-10-17	15:33:03	2022	10	15		All Occurrence	Sub cow	Event					Musth male enters group								2	Inside	Closed	None	Low	Personal drive	Hillside viewing area	12.174762, 99.658652	2		1	Overcast	33	P	Grassland	65		CC	16	No	4	No
	176	Brooke Friswold	2022-10-17 15:26:00	2022-10-17 15:40:00	2022-10-17 15:33:16	2022-10-17	15:33:16	2022	10	15		All Occurrence	Sub cow	Trunk curl/ J trunk/ trunk swinging/ trunk over tusks													2	Inside	Closed	None	Low	Personal drive	Hillside viewing area	12.174762, 99.658652	2		1	Overcast	33	P	Grassland	65		CC	16	No	4	No
	176	Brooke Friswold	2022-10-17 15:26:00	2022-10-17 15:40:00	2022-10-17 15:34:00	2022-10-17	15:34:00	2022	10	15		All Occurrence	Sub cow	Foot swaying/scuffing/swinging													2	Inside	Closed	None	Low	Personal drive	Hillside viewing area	12.174762, 99.658652	2		1	Overcast	33	P	Grassland	65		CC	16	No	4	No
	176	Brooke Friswold	2022-10-17 15:26:00	2022-10-17 15:40:00	2022-10-17 15:36:35	2022-10-17	15:36:35	2022	10	15		All Occurrence	Sub cow	Foot swaying/scuffing/swinging													2	Inside	Closed	None	Low	Personal drive	Hillside viewing area	12.174762, 99.658652	2		1	Overcast	33	P	Grassland	65		CC	16	No	4	No
	176	Brooke Friswold	2022-10-17 15:26:00	2022-10-17 15:40:00	2022-10-17 15:36:43	2022-10-17	15:36:43	2022	10	15		All Occurrence	Sub cow	Touch face													2	Inside	Closed	None	Low	Personal drive	Hillside viewing area	12.174762, 99.658652	2		1	Overcast	33	P	Grassland	65		CC	16	No	4	No
	176	Brooke Friswold	2022-10-17 15:26:00	2022-10-17 15:40:00	2022-10-17 15:36:45	2022-10-17	15:36:45	2022	10	15		All Occurrence	Sub cow	Trunk curl/ J trunk/ trunk swinging/ trunk over tusks													2	Inside	Closed	None	Low	Personal drive	Hillside viewing area	12.174762, 99.658652	2		1	Overcast	33	P	Grassland	65		CC	16	No	4	No
	176	Brooke Friswold	2022-10-17 15:26:00	2022-10-17 15:40:00	2022-10-17 15:36:51	2022-10-17	15:36:51	2022	10	15		All Occurrence	Sub cow	Trunk curl/ J trunk/ trunk swinging/ trunk over tusks													2	Inside	Closed	None	Low	Personal drive	Hillside viewing area	12.174762, 99.658652	2		1	Overcast	33	P	Grassland	65		CC	16	No	4	No
	176	Brooke Friswold	2022-10-17 15:26:00	2022-10-17 15:40:00	2022-10-17 15:36:53	2022-10-17	15:36:53	2022	10	15		All Occurrence	Sub cow	Trunk to mouth													2	Inside	Closed	None	Low	Personal drive	Hillside viewing area	12.174762, 99.658652	2		1	Overcast	33	P	Grassland	65		CC	16	No	4	No
	176	Brooke Friswold	2022-10-17 15:26:00	2022-10-17 15:40:00	2022-10-17 15:36:59	2022-10-17	15:36:59	2022	10	15		All Occurrence	Sub cow	Foot swaying/scuffing/swinging													2	Inside	Closed	None	Low	Personal drive	Hillside viewing area	12.174762, 99.658652	2		1	Overcast	33	P	Grassland	65		CC	16	No	4	No
	176	Brooke Friswold	2022-10-17 15:26:00	2022-10-17 15:40:00	2022-10-17 15:39:49	2022-10-17	15:39:49	2022	10	15		All Occurrence	Sub cow	Trunk curl/ J trunk/ trunk swinging/ trunk over tusks													2	Inside	Closed	None	Low	Personal drive	Hillside viewing area	12.174762, 99.658652	2		1	Overcast	33	P	Grassland	65		CC	16	No	4	No
	176	Brooke Friswold	2022-10-17 15:26:00	2022-10-17 15:40:00	2022-10-17 15:26:09	2022-10-17	15:26:09	2022	10	15		Continuous	Sub cow							Continuous samples	Locomotion					18	2	Inside	Closed	None	Low	Personal drive	Hillside viewing area	12.174762, 99.658652	2		1	Overcast	33	P	Grassland	65		CC	16	No	4	No
	176	Brooke Friswold	2022-10-17 15:26:00	2022-10-17 15:40:00	2022-10-17 15:26:26	2022-10-17	15:26:26	2022	10	15		Continuous	Sub cow							Continuous samples	Alert		Actor			4	2	Inside	Closed	None	Low	Personal drive	Hillside viewing area	12.174762, 99.658652	2		1	Overcast	33	P	Grassland	65		CC	16	No	4	No
	176	Brooke Friswold	2022-10-17 15:26:00	2022-10-17 15:40:00	2022-10-17 15:26:31	2022-10-17	15:26:31	2022	10	15		Continuous	Sub cow							Continuous samples	Locomotion					8	2	Inside	Closed	None	Low	Personal drive	Hillside viewing area	12.174762, 99.658652	2		1	Overcast	33	P	Grassland	65		CC	16	No	4	No
	176	Brooke Friswold	2022-10-17 15:26:00	2022-10-17 15:40:00	2022-10-17 15:26:38	2022-10-17	15:26:38	2022	10	15		Continuous	Sub cow							Continuous samples	Food and drink	Grazing				362	2	Inside	Closed	None	Low	Personal drive	Hillside viewing area	12.174762, 99.658652	2		1	Overcast	33	P	Grassland	65		CC	16	No	4	No
	176	Brooke Friswold	2022-10-17 15:26:00	2022-10-17 15:40:00	2022-10-17 15:32:40	2022-10-17	15:32:40	2022	10	15		Continuous	Sub cow							Continuous samples	Physical contact and interaction	Receiver	Elephant			14	2	Inside	Closed	None	Low	Personal drive	Hillside viewing area	12.174762, 99.658652	2		1	Overcast	33	P	Grassland	65		CC	16	No	4	No
	176	Brooke Friswold	2022-10-17 15:26:00	2022-10-17 15:40:00	2022-10-17 15:32:55	2022-10-17	15:32:55	2022	10	15		Continuous	Sub cow							Continuous samples	Food and drink	Grazing				143	2	Inside	Closed	None	Low	Personal drive	Hillside viewing area	12.174762, 99.658652	2		1	Overcast	33	P	Grassland	65		CC	16	No	4	No
	176	Brooke Friswold	2022-10-17 15:26:00	2022-10-17 15:40:00	2022-10-17 15:35:17	2022-10-17	15:35:17	2022	10	15		Continuous	Sub cow							Continuous samples	Inactive					4	2	Inside	Closed	None	Low	Personal drive	Hillside viewing area	12.174762, 99.658652	2		1	Overcast	33	P	Grassland	65		CC	16	No	4	No
	176	Brooke Friswold	2022-10-17 15:26:00	2022-10-17 15:40:00	2022-10-17 15:35:22	2022-10-17	15:35:22	2022	10	15		Continuous	Sub cow							Continuous samples	Food and drink	Grazing				162	2	Inside	Closed	None	Low	Personal drive	Hillside viewing area	12.174762, 99.658652	2		1	Overcast	33	P	Grassland	65		CC	16	No	4	No
	176	Brooke Friswold	2022-10-17 15:26:00	2022-10-17 15:40:00	2022-10-17 15:38:04	2022-10-17	15:38:04	2022	10	15		Continuous	Sub cow							Continuous samples	Self Maintenance	Dusting				86	2	Inside	Closed	None	Low	Personal drive	Hillside viewing area	12.174762, 99.658652	2		1	Overcast	33	P	Grassland	65		CC	16	No	4	No
	176	Brooke Friswold	2022-10-17 15:26:00	2022-10-17 15:40:00	2022-10-17 15:39:30	2022-10-17	15:39:30	2022	10	15		Continuous	Sub cow							Continuous samples	Food and drink	Grazing				14	2	Inside	Closed	None	Low	Personal drive	Hillside viewing area	12.174762, 99.658652	2		1	Overcast	33	P	Grassland	65		CC	16	No	4	No
	176	Brooke Friswold	2022-10-17 15:26:00	2022-10-17 15:40:00	2022-10-17 15:39:44	2022-10-17	15:39:44	2022	10	15		Continuous	Sub cow							Continuous samples	Inactive					15	2	Inside	Closed	None	Low	Personal drive	Hillside viewing area	12.174762, 99.658652	2		1	Overcast	33	P	Grassland	65		CC	16	No	4	No
	176	Brooke Friswold	2022-10-17 15:26:00	2022-10-17 15:40:00	2022-10-17 15:39:59	2022-10-17	15:39:59	2022	10	15		Continuous	Sub cow							Continuous samples	Physical contact and interaction	Actor	Elephant			1	2	Inside	Closed	None	Low	Personal drive	Hillside viewing area	12.174762, 99.658652	2		1	Overcast	33	P	Grassland	65		CC	16	No	4	No
17	175	Brooke Friswold	2022-10-17 15:41:00	2022-10-17 15:55:00	2022-10-17 15:41:01	2022-10-17	15:41:01	2022	10	15	Musth bull in group, had a calf	All Occurrence	Sub cow	Trunk curl/ J trunk/ trunk swinging/ trunk over tusks													2	Inside	Closed	None	Low	Personal drive	Hillside viewing area	12.174762, 99.658652	2		1	Sunny	36	P	Grassland	65		MG	17	Yes	4	No
	175	Brooke Friswold	2022-10-17 15:41:00	2022-10-17 15:55:00	2022-10-17 15:44:42	2022-10-17	15:44:42	2022	10	15	Musth bull in group, had a calf	All Occurrence	Sub cow	Trunk curl/ J trunk/ trunk swinging/ trunk over tusks													2	Inside	Closed	None	Low	Personal drive	Hillside viewing area	12.174762, 99.658652	2		1	Sunny	36	P	Grassland	65		MG	17	Yes	4	No
	175	Brooke Friswold	2022-10-17 15:41:00	2022-10-17 15:55:00	2022-10-17 15:44:43	2022-10-17	15:44:43	2022	10	15	Musth bull in group, had a calf	All Occurrence	Sub cow	Trunk curl/ J trunk/ trunk swinging/ trunk over tusks													2	Inside	Closed	None	Low	Personal drive	Hillside viewing area	12.174762, 99.658652	2		1	Sunny	36	P	Grassland	65		MG	17	Yes	4	No
	175	Brooke Friswold	2022-10-17 15:41:00	2022-10-17 15:55:00	2022-10-17 15:47:08	2022-10-17	15:47:08	2022	10	15	Musth bull in group, had a calf	All Occurrence	Sub cow	Trunk curl/ J trunk/ trunk swinging/ trunk over tusks													2	Inside	Closed	None	Low	Personal drive	Hillside viewing area	12.174762, 99.658652	2		1	Sunny	36	P	Grassland	65		MG	17	Yes	4	No
	175	Brooke Friswold	2022-10-17 15:41:00	2022-10-17 15:55:00	2022-10-17 15:47:16	2022-10-17	15:47:16	2022	10	15	Musth bull in group, had a calf	All Occurrence	Sub cow	Smell													2	Inside	Closed	None	Low	Personal drive	Hillside viewing area	12.174762, 99.658652	2		1	Sunny	36	P	Grassland	65		MG	17	Yes	4	No
	175	Brooke Friswold	2022-10-17 15:41:00	2022-10-17 15:55:00	2022-10-17 15:47:27	2022-10-17	15:47:27	2022	10	15	Musth bull in group, had a calf	All Occurrence	Sub cow	Foot swaying/scuffing/swinging													2	Inside	Closed	None	Low	Personal drive	Hillside viewing area	12.174762, 99.658652	2		1	Sunny	36	P	Grassland	65		MG	17	Yes	4	No
	175	Brooke Friswold	2022-10-17 15:41:00	2022-10-17 15:55:00	2022-10-17 15:47:43	2022-10-17	15:47:43	2022	10	15	Musth bull in group, had a calf	All Occurrence	Sub cow	Foot swaying/scuffing/swinging													2	Inside	Closed	None	Low	Personal drive	Hillside viewing area	12.174762, 99.658652	2		1	Sunny	36	P	Grassland	65		MG	17	Yes	4	No
	175	Brooke Friswold	2022-10-17 15:41:00	2022-10-17 15:55:00	2022-10-17 15:48:14	2022-10-17	15:48:14	2022	10	15	Musth bull in group, had a calf	All Occurrence	Sub cow	Foot swaying/scuffing/swinging													2	Inside	Closed	None	Low	Personal drive	Hillside viewing area	12.174762, 99.658652	2		1	Sunny	36	P	Grassland	65		MG	17	Yes	4	No
	175	Brooke Friswold	2022-10-17 15:41:00	2022-10-17 15:55:00	2022-10-17 15:49:05	2022-10-17	15:49:05	2022	10	15	Musth bull in group, had a calf	All Occurrence	Sub cow	Trunk curl/ J trunk/ trunk swinging/ trunk over tusks													2	Inside	Closed	None	Low	Personal drive	Hillside viewing area	12.174762, 99.658652	2		1	Sunny	36	P	Grassland	65		MG	17	Yes	4	No
	175	Brooke Friswold	2022-10-17 15:41:00	2022-10-17 15:55:00	2022-10-17 15:52:34	2022-10-17	15:52:34	2022	10	15	Musth bull in group, had a calf	All Occurrence	Sub cow	Trunk curl/ J trunk/ trunk swinging/ trunk over tusks													2	Inside	Closed	None	Low	Personal drive	Hillside viewing area	12.174762, 99.658652	2		1	Sunny	36	P	Grassland	65		MG	17	Yes	4	No
	175	Brooke Friswold	2022-10-17 15:41:00	2022-10-17 15:55:00	2022-10-17 15:52:47	2022-10-17	15:52:47	2022	10	15	Musth bull in group, had a calf	All Occurrence	Sub cow	Foot swaying/scuffing/swinging													2	Inside	Closed	None	Low	Personal drive	Hillside viewing area	12.174762, 99.658652	2		1	Sunny	36	P	Grassland	65		MG	17	Yes	4	No
	175	Brooke Friswold	2022-10-17 15:41:00	2022-10-17 15:55:00	2022-10-17 15:41:05	2022-10-17	15:41:05	2022	10	15	Musth bull in group, had a calf	Continuous	Sub cow							Continuous samples	Food and drink	Grazing				26	2	Inside	Closed	None	Low	Personal drive	Hillside viewing area	12.174762, 99.658652	2		1	Sunny	36	P	Grassland	65		MG	17	Yes	4	No
	175	Brooke Friswold	2022-10-17 15:41:00	2022-10-17 15:55:00	2022-10-17 15:41:31	2022-10-17	15:41:31	2022	10	15	Musth bull in group, had a calf	Continuous	Sub cow							Continuous samples	Nursing					130	2	Inside	Closed	None	Low	Personal drive	Hillside viewing area	12.174762, 99.658652	2		1	Sunny	36	P	Grassland	65		MG	17	Yes	4	No
	175	Brooke Friswold	2022-10-17 15:41:00	2022-10-17 15:55:00	2022-10-17 15:43:40	2022-10-17	15:43:40	2022	10	15	Musth bull in group, had a calf	Continuous	Sub cow							Continuous samples	Food and drink	Grazing				147	2	Inside	Closed	None	Low	Personal drive	Hillside viewing area	12.174762, 99.658652	2		1	Sunny	36	P	Grassland	65		MG	17	Yes	4	No
	175	Brooke Friswold	2022-10-17 15:41:00	2022-10-17 15:55:00	2022-10-17 15:46:07	2022-10-17	15:46:07	2022	10	15	Musth bull in group, had a calf	Continuous	Sub cow							Continuous samples	Approach	Receiver	Elephant			17	2	Inside	Closed	None	Low	Personal drive	Hillside viewing area	12.174762, 99.658652	2		1	Sunny	36	P	Grassland	65		MG	17	Yes	4	No
	175	Brooke Friswold	2022-10-17 15:41:00	2022-10-17 15:55:00	2022-10-17 15:46:24	2022-10-17	15:46:24	2022	10	15	Musth bull in group, had a calf	Continuous	Sub cow							Continuous samples	Food and drink	Grazing				49	2	Inside	Closed	None	Low	Personal drive	Hillside viewing area	12.174762, 99.658652	2		1	Sunny	36	P	Grassland	65		MG	17	Yes	4	No
	175	Brooke Friswold	2022-10-17 15:41:00	2022-10-17 15:55:00	2022-10-17 15:47:13	2022-10-17	15:47:13	2022	10	15	Musth bull in group, had a calf	Continuous	Sub cow							Continuous samples	Locomotion					40	2	Inside	Closed	None	Low	Personal drive	Hillside viewing area	12.174762, 99.658652	2		1	Sunny	36	P	Grassland	65		MG	17	Yes	4	No
	175	Brooke Friswold	2022-10-17 15:41:00	2022-10-17 15:55:00	2022-10-17 15:47:53	2022-10-17	15:47:53	2022	10	15	Musth bull in group, had a calf	Continuous	Sub cow							Continuous samples	Food and drink	Grazing				280	2	Inside	Closed	None	Low	Personal drive	Hillside viewing area	12.174762, 99.658652	2		1	Sunny	36	P	Grassland	65		MG	17	Yes	4	No
	175	Brooke Friswold	2022-10-17 15:41:00	2022-10-17 15:55:00	2022-10-17 15:52:32	2022-10-17	15:52:32	2022	10	15	Musth bull in group, had a calf	Continuous	Sub cow							Continuous samples	Locomotion					35	2	Inside	Closed	None	Low	Personal drive	Hillside viewing area	12.174762, 99.658652	2		1	Sunny	36	P	Grassland	65		MG	17	Yes	4	No
	175	Brooke Friswold	2022-10-17 15:41:00	2022-10-17 15:55:00	2022-10-17 15:53:07	2022-10-17	15:53:07	2022	10	15	Musth bull in group, had a calf	Continuous	Sub cow							Continuous samples	Food and drink	Grazing				113	2	Inside	Closed	None	Low	Personal drive	Hillside viewing area	12.174762, 99.658652	2		1	Sunny	36	P	Grassland	65		MG	17	Yes	4	No
18	177	Brooke Friswold	2022-10-17 15:58:44	2022-10-17 16:12:44	2022-10-17 15:58:54	2022-10-17	15:58:54	2022	10	15	Musth bull in group	All Occurrence	Sub cow	Trunk curl/ J trunk/ trunk swinging/ trunk over tusks													2	Inside	Closed	None	Low	Personal drive	Hillside viewing area	12.174762, 99.658652	2		1	Overcast	32	P	Grassland	65		MG	16	No	4	No
	177	Brooke Friswold	2022-10-17 15:58:44	2022-10-17 16:12:44	2022-10-17 15:58:56	2022-10-17	15:58:56	2022	10	15	Musth bull in group	All Occurrence	Sub cow	Trunk curl/ J trunk/ trunk swinging/ trunk over tusks													2	Inside	Closed	None	Low	Personal drive	Hillside viewing area	12.174762, 99.658652	2		1	Overcast	32	P	Grassland	65		MG	16	No	4	No
	177	Brooke Friswold	2022-10-17 15:58:44	2022-10-17 16:12:44	2022-10-17 16:03:18	2022-10-17	16:03:18	2022	10	16	Musth bull in group	All Occurrence	Sub cow	Trunk curl/ J trunk/ trunk swinging/ trunk over tusks													2	Inside	Closed	None	Low	Personal drive	Hillside viewing area	12.174762, 99.658652	2		1	Overcast	32	P	Grassland	65		MG	16	No	4	No
	177	Brooke Friswold	2022-10-17 15:58:44	2022-10-17 16:12:44	2022-10-17 16:06:35	2022-10-17	16:06:35	2022	10	16	Musth bull in group	All Occurrence	Sub cow	Trunk curl/ J trunk/ trunk swinging/ trunk over tusks													2	Inside	Closed	None	Low	Personal drive	Hillside viewing area	12.174762, 99.658652	2		1	Overcast	32	P	Grassland	65		MG	16	No	4	No
	177	Brooke Friswold	2022-10-17 15:58:44	2022-10-17 16:12:44	2022-10-17 16:06:39	2022-10-17	16:06:39	2022	10	16	Musth bull in group	All Occurrence	Sub cow	Trunk to mouth													2	Inside	Closed	None	Low	Personal drive	Hillside viewing area	12.174762, 99.658652	2		1	Overcast	32	P	Grassland	65		MG	16	No	4	No
	177	Brooke Friswold	2022-10-17 15:58:44	2022-10-17 16:12:44	2022-10-17 16:07:05	2022-10-17	16:07:05	2022	10	16	Musth bull in group	All Occurrence	Sub cow	Trunk curl/ J trunk/ trunk swinging/ trunk over tusks													2	Inside	Closed	None	Low	Personal drive	Hillside viewing area	12.174762, 99.658652	2		1	Overcast	32	P	Grassland	65		MG	16	No	4	No
	177	Brooke Friswold	2022-10-17 15:58:44	2022-10-17 16:12:44	2022-10-17 15:58:50	2022-10-17	15:58:50	2022	10	15	Musth bull in group	Continuous	Sub cow							Continuous samples	Approach	Receiver	Elephant			17	2	Inside	Closed	None	Low	Personal drive	Hillside viewing area	12.174762, 99.658652	2		1	Overcast	32	P	Grassland	65		MG	16	No	4	No
	177	Brooke Friswold	2022-10-17 15:58:44	2022-10-17 16:12:44	2022-10-17 15:59:07	2022-10-17	15:59:07	2022	10	15	Musth bull in group	Continuous	Sub cow							Continuous samples	Alert	Elephant	Actor			19	2	Inside	Closed	None	Low	Personal drive	Hillside viewing area	12.174762, 99.658652	2		1	Overcast	32	P	Grassland	65		MG	16	No	4	No
	177	Brooke Friswold	2022-10-17 15:58:44	2022-10-17 16:12:44	2022-10-17 15:59:26	2022-10-17	15:59:26	2022	10	15	Musth bull in group	Continuous	Sub cow							Continuous samples	Food and drink	Grazing				97	2	Inside	Closed	None	Low	Personal drive	Hillside viewing area	12.174762, 99.658652	2		1	Overcast	32	P	Grassland	65		MG	16	No	4	No
	177	Brooke Friswold	2022-10-17 15:58:44	2022-10-17 16:12:44	2022-10-17 16:01:03	2022-10-17	16:01:03	2022	10	16	Musth bull in group	Continuous	Sub cow							Continuous samples	Self Maintenance	Dusting				139	2	Inside	Closed	None	Low	Personal drive	Hillside viewing area	12.174762, 99.658652	2		1	Overcast	32	P	Grassland	65		MG	16	No	4	No
	177	Brooke Friswold	2022-10-17 15:58:44	2022-10-17 16:12:44	2022-10-17 16:03:22	2022-10-17	16:03:22	2022	10	16	Musth bull in group	Continuous	Sub cow							Continuous samples	Food and drink	Grazing				209	2	Inside	Closed	None	Low	Personal drive	Hillside viewing area	12.174762, 99.658652	2		1	Overcast	32	P	Grassland	65		MG	16	No	4	No
	177	Brooke Friswold	2022-10-17 15:58:44	2022-10-17 16:12:44	2022-10-17 16:06:51	2022-10-17	16:06:51	2022	10	16	Musth bull in group	Continuous	Sub cow							Continuous samples	Inactive					52	2	Inside	Closed	None	Low	Personal drive	Hillside viewing area	12.174762, 99.658652	2		1	Overcast	32	P	Grassland	65		MG	16	No	4	No
	177	Brooke Friswold	2022-10-17 15:58:44	2022-10-17 16:12:44	2022-10-17 16:07:43	2022-10-17	16:07:43	2022	10	16	Musth bull in group	Continuous	Sub cow							Continuous samples	Self Maintenance	Dusting				93	2	Inside	Closed	None	Low	Personal drive	Hillside viewing area	12.174762, 99.658652	2		1	Overcast	32	P	Grassland	65		MG	16	No	4	No
	177	Brooke Friswold	2022-10-17 15:58:44	2022-10-17 16:12:44	2022-10-17 16:09:16	2022-10-17	16:09:16	2022	10	16	Musth bull in group	Continuous	Sub cow							Continuous samples	Food and drink	Grazing				208	2	Inside	Closed	None	Low	Personal drive	Hillside viewing area	12.174762, 99.658652	2		1	Overcast	32	P	Grassland	65		MG	16	No	4	No
19	179	Brooke Friswold	2022-10-17 16:14:33	2022-10-17 16:28:33	2022-10-17 16:16:25	2022-10-17	16:16:25	2022	10	16		All Occurrence	Juvenile cow	Head shake	Unknown	Actor											2	Inside	Closed	None	Low	Personal drive	Hillside viewing area	12.174762, 99.658652	2		1	Overcast	32	P	Grassland	35		MG	16	No	4	No
	179	Brooke Friswold	2022-10-17 16:14:33	2022-10-17 16:28:33	2022-10-17 16:17:50	2022-10-17	16:17:50	2022	10	16		All Occurrence	Juvenile cow	Trunk curl/ J trunk/ trunk swinging/ trunk over tusks													2	Inside	Closed	None	Low	Personal drive	Hillside viewing area	12.174762, 99.658652	2		1	Overcast	32	P	Grassland	35		MG	16	No	4	No
	179	Brooke Friswold	2022-10-17 16:14:33	2022-10-17 16:28:33	2022-10-17 16:19:58	2022-10-17	16:19:58	2022	10	16		All Occurrence	Juvenile cow	Trunk curl/ J trunk/ trunk swinging/ trunk over tusks													2	Inside	Closed	None	Low	Personal drive	Hillside viewing area	12.174762, 99.658652	2		1	Overcast	32	P	Grassland	35		MG	16	No	4	No
	179	Brooke Friswold	2022-10-17 16:14:33	2022-10-17 16:28:33	2022-10-17 16:20:57	2022-10-17	16:20:57	2022	10	16		All Occurrence	Juvenile cow	Trunk curl/ J trunk/ trunk swinging/ trunk over tusks													2	Inside	Closed	None	Low	Personal drive	Hillside viewing area	12.174762, 99.658652	2		1	Overcast	32	P	Grassland	35		MG	16	No	4	No
	179	Brooke Friswold	2022-10-17 16:14:33	2022-10-17 16:28:33	2022-10-17 16:14:38	2022-10-17	16:14:38	2022	10	16		Continuous	Juvenile cow							Continuous samples	Food and drink	Grazing				213	2	Inside	Closed	None	Low	Personal drive	Hillside viewing area	12.174762, 99.658652	2		1	Overcast	32	P	Grassland	35		MG	16	No	4	No
	179	Brooke Friswold	2022-10-17 16:14:33	2022-10-17 16:28:33	2022-10-17 16:18:11	2022-10-17	16:18:11	2022	10	16		Continuous	Juvenile cow							Continuous samples	Locomotion					6	2	Inside	Closed	None	Low	Personal drive	Hillside viewing area	12.174762, 99.658652	2		1	Overcast	32	P	Grassland	35		MG	16	No	4	No
	179	Brooke Friswold	2022-10-17 16:14:33	2022-10-17 16:28:33	2022-10-17 16:18:18	2022-10-17	16:18:18	2022	10	16		Continuous	Juvenile cow							Continuous samples	Food and drink	Grazing				68	2	Inside	Closed	None	Low	Personal drive	Hillside viewing area	12.174762, 99.658652	2		1	Overcast	32	P	Grassland	35		MG	16	No	4	No
	179	Brooke Friswold	2022-10-17 16:14:33	2022-10-17 16:28:33	2022-10-17 16:19:25	2022-10-17	16:19:25	2022	10	16		Continuous	Juvenile cow							Continuous samples	Locomotion					14	2	Inside	Closed	None	Low	Personal drive	Hillside viewing area	12.174762, 99.658652	2		1	Overcast	32	P	Grassland	35		MG	16	No	4	No
	179	Brooke Friswold	2022-10-17 16:14:33	2022-10-17 16:28:33	2022-10-17 16:19:39	2022-10-17	16:19:39	2022	10	16		Continuous	Juvenile cow							Continuous samples	Food and drink	Grazing				29	2	Inside	Closed	None	Low	Personal drive	Hillside viewing area	12.174762, 99.658652	2		1	Overcast	32	P	Grassland	35		MG	16	No	4	No
	179	Brooke Friswold	2022-10-17 16:14:33	2022-10-17 16:28:33	2022-10-17 16:20:09	2022-10-17	16:20:09	2022	10	16		Continuous	Juvenile cow							Continuous samples	Locomotion					81	2	Inside	Closed	None	Low	Personal drive	Hillside viewing area	12.174762, 99.658652	2		1	Overcast	32	P	Grassland	35		MG	16	No	4	No
	179	Brooke Friswold	2022-10-17 16:14:33	2022-10-17 16:28:33	2022-10-17 16:21:30	2022-10-17	16:21:30	2022	10	16		Continuous	Juvenile cow							Continuous samples	Food and drink	Grazing				12	2	Inside	Closed	None	Low	Personal drive	Hillside viewing area	12.174762, 99.658652	2		1	Overcast	32	P	Grassland	35		MG	16	No	4	No
	179	Brooke Friswold	2022-10-17 16:14:33	2022-10-17 16:28:33	2022-10-17 16:21:42	2022-10-17	16:21:42	2022	10	16		Continuous	Juvenile cow							Continuous samples	Follow/Chase	Other	Actor			3	2	Inside	Closed	None	Low	Personal drive	Hillside viewing area	12.174762, 99.658652	2		1	Overcast	32	P	Grassland	35		MG	16	No	4	No
	179	Brooke Friswold	2022-10-17 16:14:33	2022-10-17 16:28:33	2022-10-17 16:21:45	2022-10-17	16:21:45	2022	10	16		Continuous	Juvenile cow							Continuous samples	Locomotion					209	2	Inside	Closed	None	Low	Personal drive	Hillside viewing area	12.174762, 99.658652	2		1	Overcast	32	P	Grassland	35		MG	16	No	4	No
	179	Brooke Friswold	2022-10-17 16:14:33	2022-10-17 16:28:33	2022-10-17 16:25:14	2022-10-17	16:25:14	2022	10	16		Continuous	Juvenile cow							Continuous samples	Food and drink	Grazing				107	2	Inside	Closed	None	Low	Personal drive	Hillside viewing area	12.174762, 99.658652	2		1	Overcast	32	P	Grassland	35		MG	16	No	4	No
	179	Brooke Friswold	2022-10-17 16:14:33	2022-10-17 16:28:33	2022-10-17 16:27:01	2022-10-17	16:27:01	2022	10	16		Continuous	Juvenile cow							Continuous samples	Locomotion					68	2	Inside	Closed	None	Low	Personal drive	Hillside viewing area	12.174762, 99.658652	2		1	Overcast	32	P	Grassland	35		MG	16	No	4	No
	179	Brooke Friswold	2022-10-17 16:14:33	2022-10-17 16:28:33	2022-10-17 16:28:09	2022-10-17	16:28:09	2022	10	16		Continuous	Juvenile cow							Continuous samples	Food and drink	Grazing				24	2	Inside	Closed	None	Low	Personal drive	Hillside viewing area	12.174762, 99.658652	2		1	Overcast	32	P	Grassland	35		MG	16	No	4	No
20	180	Brooke Friswold	2022-10-17 16:29:53	2022-10-17 16:43:53	2022-10-17 16:30:33	2022-10-17	16:30:33	2022	10	16		All Occurrence	Sub bull	Trunk to mouth													2	Inside	Closed	None	Low	Personal drive	Hillside viewing area	12.174762, 99.658652	2		1	Overcast	32	P	Grassland	50		MG	16	No	4	No
	180	Brooke Friswold	2022-10-17 16:29:53	2022-10-17 16:43:53	2022-10-17 16:30:36	2022-10-17	16:30:36	2022	10	16		All Occurrence	Sub bull	Trunk curl/ J trunk/ trunk swinging/ trunk over tusks													2	Inside	Closed	None	Low	Personal drive	Hillside viewing area	12.174762, 99.658652	2		1	Overcast	32	P	Grassland	50		MG	16	No	4	No
	180	Brooke Friswold	2022-10-17 16:29:53	2022-10-17 16:43:53	2022-10-17 16:30:46	2022-10-17	16:30:46	2022	10	16		All Occurrence	Sub bull	Smell													2	Inside	Closed	None	Low	Personal drive	Hillside viewing area	12.174762, 99.658652	2		1	Overcast	32	P	Grassland	50		MG	16	No	4	No
	180	Brooke Friswold	2022-10-17 16:29:53	2022-10-17 16:43:53	2022-10-17 16:31:42	2022-10-17	16:31:42	2022	10	16		All Occurrence	Sub bull	Touch face													2	Inside	Closed	None	Low	Personal drive	Hillside viewing area	12.174762, 99.658652	2		1	Overcast	32	P	Grassland	50		MG	16	No	4	No
	180	Brooke Friswold	2022-10-17 16:29:53	2022-10-17 16:43:53	2022-10-17 16:31:52	2022-10-17	16:31:52	2022	10	16		All Occurrence	Sub bull	Touch face													2	Inside	Closed	None	Low	Personal drive	Hillside viewing area	12.174762, 99.658652	2		1	Overcast	32	P	Grassland	50		MG	16	No	4	No
	180	Brooke Friswold	2022-10-17 16:29:53	2022-10-17 16:43:53	2022-10-17 16:35:41	2022-10-17	16:35:41	2022	10	16		All Occurrence	Sub bull	Trunk to mouth													2	Inside	Closed	None	Low	Personal drive	Hillside viewing area	12.174762, 99.658652	2		1	Overcast	32	P	Grassland	50		MG	16	No	4	No
	180	Brooke Friswold	2022-10-17 16:29:53	2022-10-17 16:43:53	2022-10-17 16:36:18	2022-10-17	16:36:18	2022	10	16		All Occurrence	Sub bull	Displace	Receiver												2	Inside	Closed	None	Low	Personal drive	Hillside viewing area	12.174762, 99.658652	2		1	Overcast	32	P	Grassland	50		MG	16	No	4	No
	180	Brooke Friswold	2022-10-17 16:29:53	2022-10-17 16:43:53	2022-10-17 16:36:36	2022-10-17	16:36:36	2022	10	16		All Occurrence	Sub bull	Follow/Chase	Receiver												2	Inside	Closed	None	Low	Personal drive	Hillside viewing area	12.174762, 99.658652	2		1	Overcast	32	P	Grassland	50		MG	16	No	4	No
	180	Brooke Friswold	2022-10-17 16:29:53	2022-10-17 16:43:53	2022-10-17 16:36:56	2022-10-17	16:36:56	2022	10	16		All Occurrence	Sub bull	Trunk over back	Receiver												2	Inside	Closed	None	Low	Personal drive	Hillside viewing area	12.174762, 99.658652	2		1	Overcast	32	P	Grassland	50		MG	16	No	4	No
	180	Brooke Friswold	2022-10-17 16:29:53	2022-10-17 16:43:53	2022-10-17 16:37:16	2022-10-17	16:37:16	2022	10	16		All Occurrence	Sub bull	Trunk over back	Receiver												2	Inside	Closed	None	Low	Personal drive	Hillside viewing area	12.174762, 99.658652	2		1	Overcast	32	P	Grassland	50		MG	16	No	4	No
	180	Brooke Friswold	2022-10-17 16:29:53	2022-10-17 16:43:53	2022-10-17 16:37:45	2022-10-17	16:37:45	2022	10	16		All Occurrence	Sub bull	Trunk over back	Receiver												2	Inside	Closed	None	Low	Personal drive	Hillside viewing area	12.174762, 99.658652	2		1	Overcast	32	P	Grassland	50		MG	16	No	4	No
	180	Brooke Friswold	2022-10-17 16:29:53	2022-10-17 16:43:53	2022-10-17 16:38:32	2022-10-17	16:38:32	2022	10	16		All Occurrence	Sub bull	Trunk to another's body	Receiver												2	Inside	Closed	None	Low	Personal drive	Hillside viewing area	12.174762, 99.658652	2		1	Overcast	32	P	Grassland	50		MG	16	No	4	No
	180	Brooke Friswold	2022-10-17 16:29:53	2022-10-17 16:43:53	2022-10-17 16:38:45	2022-10-17	16:38:45	2022	10	16		All Occurrence	Sub bull	Trunk to another's body	Receiver												2	Inside	Closed	None	Low	Personal drive	Hillside viewing area	12.174762, 99.658652	2		1	Overcast	32	P	Grassland	50		MG	16	No	4	No
	180	Brooke Friswold	2022-10-17 16:29:53	2022-10-17 16:43:53	2022-10-17 16:39:23	2022-10-17	16:39:23	2022	10	16		All Occurrence	Sub bull	Trunk intertwine	Mutual												2	Inside	Closed	None	Low	Personal drive	Hillside viewing area	12.174762, 99.658652	2		1	Overcast	32	P	Grassland	50		MG	16	No	4	No
	180	Brooke Friswold	2022-10-17 16:29:53	2022-10-17 16:43:53	2022-10-17 16:39:28	2022-10-17	16:39:28	2022	10	16		All Occurrence	Sub bull	Push down on head	Receiver												2	Inside	Closed	None	Low	Personal drive	Hillside viewing area	12.174762, 99.658652	2		1	Overcast	32	P	Grassland	50		MG	16	No	4	No
	180	Brooke Friswold	2022-10-17 16:29:53	2022-10-17 16:43:53	2022-10-17 16:39:55	2022-10-17	16:39:55	2022	10	16		All Occurrence	Sub bull	Trunk intertwine	Mutual												2	Inside	Closed	None	Low	Personal drive	Hillside viewing area	12.174762, 99.658652	2		1	Overcast	32	P	Grassland	50		MG	16	No	4	No
	180	Brooke Friswold	2022-10-17 16:29:53	2022-10-17 16:43:53	2022-10-17 16:40:08	2022-10-17	16:40:08	2022	10	16		All Occurrence	Sub bull	Trunk intertwine	Mutual												2	Inside	Closed	None	Low	Personal drive	Hillside viewing area	12.174762, 99.658652	2		1	Overcast	32	P	Grassland	50		MG	16	No	4	No
	180	Brooke Friswold	2022-10-17 16:29:53	2022-10-17 16:43:53	2022-10-17 16:40:34	2022-10-17	16:40:34	2022	10	16		All Occurrence	Sub bull	Event					Ranger yelled at elephants								2	Inside	Closed	None	Low	Personal drive	Hillside viewing area	12.174762, 99.658652	2		1	Overcast	32	P	Grassland	50		MG	16	No	4	No
	180	Brooke Friswold	2022-10-17 16:29:53	2022-10-17 16:43:53	2022-10-17 16:30:01	2022-10-17	16:30:01	2022	10	16		Continuous	Sub bull							Continuous samples	Self Maintenance					116	2	Inside	Closed	None	Low	Personal drive	Hillside viewing area	12.174762, 99.658652	2		1	Overcast	32	P	Grassland	50		MG	16	No	4	No
	180	Brooke Friswold	2022-10-17 16:29:53	2022-10-17 16:43:53	2022-10-17 16:31:57	2022-10-17	16:31:57	2022	10	16		Continuous	Sub bull							Continuous samples	Locomotion					13	2	Inside	Closed	None	Low	Personal drive	Hillside viewing area	12.174762, 99.658652	2		1	Overcast	32	P	Grassland	50		MG	16	No	4	No
	180	Brooke Friswold	2022-10-17 16:29:53	2022-10-17 16:43:53	2022-10-17 16:32:10	2022-10-17	16:32:10	2022	10	16		Continuous	Sub bull							Continuous samples	Self Maintenance					103	2	Inside	Closed	None	Low	Personal drive	Hillside viewing area	12.174762, 99.658652	2		1	Overcast	32	P	Grassland	50		MG	16	No	4	No
	180	Brooke Friswold	2022-10-17 16:29:53	2022-10-17 16:43:53	2022-10-17 16:33:53	2022-10-17	16:33:53	2022	10	16		Continuous	Sub bull							Continuous samples	Approach	Receiver	Elephant			51	2	Inside	Closed	None	Low	Personal drive	Hillside viewing area	12.174762, 99.658652	2		1	Overcast	32	P	Grassland	50		MG	16	No	4	No
	180	Brooke Friswold	2022-10-17 16:29:53	2022-10-17 16:43:53	2022-10-17 16:34:44	2022-10-17	16:34:44	2022	10	16		Continuous	Sub bull							Continuous samples	Self Maintenance					37	2	Inside	Closed	None	Low	Personal drive	Hillside viewing area	12.174762, 99.658652	2		1	Overcast	32	P	Grassland	50		MG	16	No	4	No
	180	Brooke Friswold	2022-10-17 16:29:53	2022-10-17 16:43:53	2022-10-17 16:35:21	2022-10-17	16:35:21	2022	10	16		Continuous	Sub bull							Continuous samples	Food and drink	Grazing				35	2	Inside	Closed	None	Low	Personal drive	Hillside viewing area	12.174762, 99.658652	2		1	Overcast	32	P	Grassland	50		MG	16	No	4	No
	180	Brooke Friswold	2022-10-17 16:29:53	2022-10-17 16:43:53	2022-10-17 16:35:56	2022-10-17	16:35:56	2022	10	16		Continuous	Sub bull							Continuous samples	Inactive					14	2	Inside	Closed	None	Low	Personal drive	Hillside viewing area	12.174762, 99.658652	2		1	Overcast	32	P	Grassland	50		MG	16	No	4	No
	180	Brooke Friswold	2022-10-17 16:29:53	2022-10-17 16:43:53	2022-10-17 16:36:10	2022-10-17	16:36:10	2022	10	16		Continuous	Sub bull							Continuous samples	Physical contact and interaction	Receiver	Elephant			118	2	Inside	Closed	None	Low	Personal drive	Hillside viewing area	12.174762, 99.658652	2		1	Overcast	32	P	Grassland	50		MG	16	No	4	No
	180	Brooke Friswold	2022-10-17 16:29:53	2022-10-17 16:43:53	2022-10-17 16:38:08	2022-10-17	16:38:08	2022	10	16		Continuous	Sub bull							Continuous samples	Food and drink	Grazing				70	2	Inside	Closed	None	Low	Personal drive	Hillside viewing area	12.174762, 99.658652	2		1	Overcast	32	P	Grassland	50		MG	16	No	4	No
	180	Brooke Friswold	2022-10-17 16:29:53	2022-10-17 16:43:53	2022-10-17 16:39:18	2022-10-17	16:39:18	2022	10	16		Continuous	Sub bull							Continuous samples	Play spar					93	2	Inside	Closed	None	Low	Personal drive	Hillside viewing area	12.174762, 99.658652	2		1	Overcast	32	P	Grassland	50		MG	16	No	4	No
	180	Brooke Friswold	2022-10-17 16:29:53	2022-10-17 16:43:53	2022-10-17 16:41:01	2022-10-17	16:41:01	2022	10	16		Continuous	Sub bull							Continuous samples	Alert	Human	Actor			13	2	Inside	Closed	None	Low	Personal drive	Hillside viewing area	12.174762, 99.658652	2		1	Overcast	32	P	Grassland	50		MG	16	No	4	No
	180	Brooke Friswold	2022-10-17 16:29:53	2022-10-17 16:43:53	2022-10-17 16:41:14	2022-10-17	16:41:14	2022	10	16		Continuous	Sub bull							Continuous samples	Play spar					159	2	Inside	Closed	None	Low	Personal drive	Hillside viewing area	12.174762, 99.658652	2		1	Overcast	32	P	Grassland	50		MG	16	No	4	No
21	183	Brooke Friswold	2022-10-18 14:42:00	2022-10-18 14:56:00	2022-10-18 14:43:10	2022-10-18	14:43:10	2022	10	14		All Occurrence	Adult cow	Trunk curl/ J trunk/ trunk swinging/ trunk over tusks													4	Inside	Closed	None	Low	Personal drive	Hillside viewing area	12.188446091544296, 99.64627993482122	2		1	Overcast	32	P	Grassland	150		CC	14	No	4	No
	183	Brooke Friswold	2022-10-18 14:42:00	2022-10-18 14:56:00	2022-10-18 14:44:13	2022-10-18	14:44:13	2022	10	14		All Occurrence	Adult cow	Trunk curl/ J trunk/ trunk swinging/ trunk over tusks													4	Inside	Closed	None	Low	Personal drive	Hillside viewing area	12.188446091544296, 99.64627993482122	2		1	Overcast	32	P	Grassland	150		CC	14	No	4	No
	183	Brooke Friswold	2022-10-18 14:42:00	2022-10-18 14:56:00	2022-10-18 14:50:40	2022-10-18	14:50:40	2022	10	14		All Occurrence	Adult cow	Smell													4	Inside	Closed	None	Low	Personal drive	Hillside viewing area	12.188446091544296, 99.64627993482122	2		1	Overcast	32	P	Grassland	150		CC	14	No	4	No
	183	Brooke Friswold	2022-10-18 14:42:00	2022-10-18 14:56:00	2022-10-18 14:52:30	2022-10-18	14:52:30	2022	10	14		All Occurrence	Adult cow	Smell													4	Inside	Closed	None	Low	Personal drive	Hillside viewing area	12.188446091544296, 99.64627993482122	2		1	Overcast	32	P	Grassland	150		CC	14	No	4	No
	183	Brooke Friswold	2022-10-18 14:42:00	2022-10-18 14:56:00	2022-10-18 14:55:12	2022-10-18	14:55:12	2022	10	14		All Occurrence	Adult cow	Trunk curl/ J trunk/ trunk swinging/ trunk over tusks													4	Inside	Closed	None	Low	Personal drive	Hillside viewing area	12.188446091544296, 99.64627993482122	2		1	Overcast	32	P	Grassland	150		CC	14	No	4	No
	183	Brooke Friswold	2022-10-18 14:42:00	2022-10-18 14:56:00	2022-10-18 14:42:19	2022-10-18	14:42:19	2022	10	14		Continuous	Adult cow							Continuous samples	Locomotion					8	4	Inside	Closed	None	Low	Personal drive	Hillside viewing area	12.188446091544296, 99.64627993482122	2		1	Overcast	32	P	Grassland	150		CC	14	No	4	No
	183	Brooke Friswold	2022-10-18 14:42:00	2022-10-18 14:56:00	2022-10-18 14:42:26	2022-10-18	14:42:26	2022	10	14		Continuous	Adult cow							Continuous samples	Food and drink	Grazing				50	4	Inside	Closed	None	Low	Personal drive	Hillside viewing area	12.188446091544296, 99.64627993482122	2		1	Overcast	32	P	Grassland	150		CC	14	No	4	No
	183	Brooke Friswold	2022-10-18 14:42:00	2022-10-18 14:56:00	2022-10-18 14:43:16	2022-10-18	14:43:16	2022	10	14		Continuous	Adult cow							Continuous samples	Locomotion					9	4	Inside	Closed	None	Low	Personal drive	Hillside viewing area	12.188446091544296, 99.64627993482122	2		1	Overcast	32	P	Grassland	150		CC	14	No	4	No
	183	Brooke Friswold	2022-10-18 14:42:00	2022-10-18 14:56:00	2022-10-18 14:43:25	2022-10-18	14:43:25	2022	10	14		Continuous	Adult cow							Continuous samples	Food and drink	Grazing				7	4	Inside	Closed	None	Low	Personal drive	Hillside viewing area	12.188446091544296, 99.64627993482122	2		1	Overcast	32	P	Grassland	150		CC	14	No	4	No
	183	Brooke Friswold	2022-10-18 14:42:00	2022-10-18 14:56:00	2022-10-18 14:43:32	2022-10-18	14:43:32	2022	10	14		Continuous	Adult cow							Continuous samples	Locomotion					13	4	Inside	Closed	None	Low	Personal drive	Hillside viewing area	12.188446091544296, 99.64627993482122	2		1	Overcast	32	P	Grassland	150		CC	14	No	4	No
	183	Brooke Friswold	2022-10-18 14:42:00	2022-10-18 14:56:00	2022-10-18 14:43:45	2022-10-18	14:43:45	2022	10	14		Continuous	Adult cow							Continuous samples	Food and drink	Grazing				132	4	Inside	Closed	None	Low	Personal drive	Hillside viewing area	12.188446091544296, 99.64627993482122	2		1	Overcast	32	P	Grassland	150		CC	14	No	4	No
	183	Brooke Friswold	2022-10-18 14:42:00	2022-10-18 14:56:00	2022-10-18 14:45:58	2022-10-18	14:45:58	2022	10	14		Continuous	Adult cow							Continuous samples	Locomotion					27	4	Inside	Closed	None	Low	Personal drive	Hillside viewing area	12.188446091544296, 99.64627993482122	2		1	Overcast	32	P	Grassland	150		CC	14	No	4	No
	183	Brooke Friswold	2022-10-18 14:42:00	2022-10-18 14:56:00	2022-10-18 14:46:25	2022-10-18	14:46:25	2022	10	14		Continuous	Adult cow							Continuous samples	Food and drink	Grazing				216	4	Inside	Closed	None	Low	Personal drive	Hillside viewing area	12.188446091544296, 99.64627993482122	2		1	Overcast	32	P	Grassland	150		CC	14	No	4	No
	183	Brooke Friswold	2022-10-18 14:42:00	2022-10-18 14:56:00	2022-10-18 14:50:00	2022-10-18	14:50:00	2022	10	14		Continuous	Adult cow							Continuous samples	Approach	Receiver	Elephant			10	4	Inside	Closed	None	Low	Personal drive	Hillside viewing area	12.188446091544296, 99.64627993482122	2		1	Overcast	32	P	Grassland	150		CC	14	No	4	No
	183	Brooke Friswold	2022-10-18 14:42:00	2022-10-18 14:56:00	2022-10-18 14:50:10	2022-10-18	14:50:10	2022	10	14		Continuous	Adult cow							Continuous samples	Locomotion					34	4	Inside	Closed	None	Low	Personal drive	Hillside viewing area	12.188446091544296, 99.64627993482122	2		1	Overcast	32	P	Grassland	150		CC	14	No	4	No
	183	Brooke Friswold	2022-10-18 14:42:00	2022-10-18 14:56:00	2022-10-18 14:50:44	2022-10-18	14:50:44	2022	10	14		Continuous	Adult cow							Continuous samples	Food and drink	Grazing				10	4	Inside	Closed	None	Low	Personal drive	Hillside viewing area	12.188446091544296, 99.64627993482122	2		1	Overcast	32	P	Grassland	150		CC	14	No	4	No
	183	Brooke Friswold	2022-10-18 14:42:00	2022-10-18 14:56:00	2022-10-18 14:50:54	2022-10-18	14:50:54	2022	10	14		Continuous	Adult cow							Continuous samples	Locomotion					95	4	Inside	Closed	None	Low	Personal drive	Hillside viewing area	12.188446091544296, 99.64627993482122	2		1	Overcast	32	P	Grassland	150		CC	14	No	4	No
	183	Brooke Friswold	2022-10-18 14:42:00	2022-10-18 14:56:00	2022-10-18 14:52:29	2022-10-18	14:52:29	2022	10	14		Continuous	Adult cow							Continuous samples	Food and drink	Grazing				140	4	Inside	Closed	None	Low	Personal drive	Hillside viewing area	12.188446091544296, 99.64627993482122	2		1	Overcast	32	P	Grassland	150		CC	14	No	4	No
	183	Brooke Friswold	2022-10-18 14:42:00	2022-10-18 14:56:00	2022-10-18 14:54:49	2022-10-18	14:54:49	2022	10	14		Continuous	Adult cow							Continuous samples	Locomotion					9	4	Inside	Closed	None	Low	Personal drive	Hillside viewing area	12.188446091544296, 99.64627993482122	2		1	Overcast	32	P	Grassland	150		CC	14	No	4	No
	183	Brooke Friswold	2022-10-18 14:42:00	2022-10-18 14:56:00	2022-10-18 14:54:58	2022-10-18	14:54:58	2022	10	14		Continuous	Adult cow							Continuous samples	Food and drink	Grazing				62	4	Inside	Closed	None	Low	Personal drive	Hillside viewing area	12.188446091544296, 99.64627993482122	2		1	Overcast	32	P	Grassland	150		CC	14	No	4	No
22	184	Brooke Friswold	2022-10-18 14:59:00	2022-10-18 15:13:00	2022-10-18 14:59:45	2022-10-18	14:59:45	2022	10	14		All Occurrence	Sub bull	Trunk to mouth													4	Inside	Closed	None	Low	Personal drive	Hillside viewing area	12.188446091544296, 99.64627993482122	2		1	Overcast	30	P	Grassland	150		CC	14	No	4	No
	184	Brooke Friswold	2022-10-18 14:59:00	2022-10-18 15:13:00	2022-10-18 15:01:44	2022-10-18	15:01:44	2022	10	15		All Occurrence	Sub bull	Touch face													4	Inside	Closed	None	Low	Personal drive	Hillside viewing area	12.188446091544296, 99.64627993482122	2		1	Overcast	30	P	Grassland	150		CC	14	No	4	No
	184	Brooke Friswold	2022-10-18 14:59:00	2022-10-18 15:13:00	2022-10-18 15:02:21	2022-10-18	15:02:21	2022	10	15		All Occurrence	Sub bull	Smell													4	Inside	Closed	None	Low	Personal drive	Hillside viewing area	12.188446091544296, 99.64627993482122	2		1	Overcast	30	P	Grassland	150		CC	14	No	4	No
	184	Brooke Friswold	2022-10-18 14:59:00	2022-10-18 15:13:00	2022-10-18 15:03:31	2022-10-18	15:03:31	2022	10	15		All Occurrence	Sub bull	Trunk to mouth													4	Inside	Closed	None	Low	Personal drive	Hillside viewing area	12.188446091544296, 99.64627993482122	2		1	Overcast	30	P	Grassland	150		CC	14	No	4	No
	184	Brooke Friswold	2022-10-18 14:59:00	2022-10-18 15:13:00	2022-10-18 15:05:47	2022-10-18	15:05:47	2022	10	15		All Occurrence	Sub bull	Trunk curl/ J trunk/ trunk swinging/ trunk over tusks													4	Inside	Closed	None	Low	Personal drive	Hillside viewing area	12.188446091544296, 99.64627993482122	2		1	Overcast	30	P	Grassland	150		CC	14	No	4	No
	184	Brooke Friswold	2022-10-18 14:59:00	2022-10-18 15:13:00	2022-10-18 15:05:54	2022-10-18	15:05:54	2022	10	15		All Occurrence	Sub bull	Trunk curl/ J trunk/ trunk swinging/ trunk over tusks													4	Inside	Closed	None	Low	Personal drive	Hillside viewing area	12.188446091544296, 99.64627993482122	2		1	Overcast	30	P	Grassland	150		CC	14	No	4	No
	184	Brooke Friswold	2022-10-18 14:59:00	2022-10-18 15:13:00	2022-10-18 15:06:50	2022-10-18	15:06:50	2022	10	15		All Occurrence	Sub bull	Trunk to mouth													4	Inside	Closed	None	Low	Personal drive	Hillside viewing area	12.188446091544296, 99.64627993482122	2		1	Overcast	30	P	Grassland	150		CC	14	No	4	No
	184	Brooke Friswold	2022-10-18 14:59:00	2022-10-18 15:13:00	2022-10-18 15:07:14	2022-10-18	15:07:14	2022	10	15		All Occurrence	Sub bull	Trunk to mouth													4	Inside	Closed	None	Low	Personal drive	Hillside viewing area	12.188446091544296, 99.64627993482122	2		1	Overcast	30	P	Grassland	150		CC	14	No	4	No
	184	Brooke Friswold	2022-10-18 14:59:00	2022-10-18 15:13:00	2022-10-18 15:08:18	2022-10-18	15:08:18	2022	10	15		All Occurrence	Sub bull	Displace	Actor												4	Inside	Closed	None	Low	Personal drive	Hillside viewing area	12.188446091544296, 99.64627993482122	2		1	Overcast	30	P	Grassland	150		CC	14	No	4	No
	184	Brooke Friswold	2022-10-18 14:59:00	2022-10-18 15:13:00	2022-10-18 15:08:40	2022-10-18	15:08:40	2022	10	15		All Occurrence	Sub bull	Trunk to another's head	Actor	Palatal pit area											4	Inside	Closed	None	Low	Personal drive	Hillside viewing area	12.188446091544296, 99.64627993482122	2		1	Overcast	30	P	Grassland	150		CC	14	No	4	No
	184	Brooke Friswold	2022-10-18 14:59:00	2022-10-18 15:13:00	2022-10-18 15:10:16	2022-10-18	15:10:16	2022	10	15		All Occurrence	Sub bull	Trunk curl/ J trunk/ trunk swinging/ trunk over tusks													4	Inside	Closed	None	Low	Personal drive	Hillside viewing area	12.188446091544296, 99.64627993482122	2		1	Overcast	30	P	Grassland	150		CC	14	No	4	No
	184	Brooke Friswold	2022-10-18 14:59:00	2022-10-18 15:13:00	2022-10-18 15:10:19	2022-10-18	15:10:19	2022	10	15		All Occurrence	Sub bull	Trunk curl/ J trunk/ trunk swinging/ trunk over tusks													4	Inside	Closed	None	Low	Personal drive	Hillside viewing area	12.188446091544296, 99.64627993482122	2		1	Overcast	30	P	Grassland	150		CC	14	No	4	No
	184	Brooke Friswold	2022-10-18 14:59:00	2022-10-18 15:13:00	2022-10-18 14:59:10	2022-10-18	14:59:10	2022	10	14		Continuous	Sub bull							Continuous samples	Food and drink	Grazing				77	4	Inside	Closed	None	Low	Personal drive	Hillside viewing area	12.188446091544296, 99.64627993482122	2		1	Overcast	30	P	Grassland	150		CC	14	No	4	No
	184	Brooke Friswold	2022-10-18 14:59:00	2022-10-18 15:13:00	2022-10-18 15:00:27	2022-10-18	15:00:27	2022	10	15		Continuous	Sub bull							Continuous samples	Locomotion					55	4	Inside	Closed	None	Low	Personal drive	Hillside viewing area	12.188446091544296, 99.64627993482122	2		1	Overcast	30	P	Grassland	150		CC	14	No	4	No
	184	Brooke Friswold	2022-10-18 14:59:00	2022-10-18 15:13:00	2022-10-18 15:01:22	2022-10-18	15:01:22	2022	10	15		Continuous	Sub bull							Continuous samples	Food and drink	Grazing				35	4	Inside	Closed	None	Low	Personal drive	Hillside viewing area	12.188446091544296, 99.64627993482122	2		1	Overcast	30	P	Grassland	150		CC	14	No	4	No
	184	Brooke Friswold	2022-10-18 14:59:00	2022-10-18 15:13:00	2022-10-18 15:01:57	2022-10-18	15:01:57	2022	10	15		Continuous	Sub bull							Continuous samples	Locomotion					43	4	Inside	Closed	None	Low	Personal drive	Hillside viewing area	12.188446091544296, 99.64627993482122	2		1	Overcast	30	P	Grassland	150		CC	14	No	4	No
	184	Brooke Friswold	2022-10-18 14:59:00	2022-10-18 15:13:00	2022-10-18 15:02:40	2022-10-18	15:02:40	2022	10	15		Continuous	Sub bull							Continuous samples	Food and drink	Grazing				9	4	Inside	Closed	None	Low	Personal drive	Hillside viewing area	12.188446091544296, 99.64627993482122	2		1	Overcast	30	P	Grassland	150		CC	14	No	4	No
	184	Brooke Friswold	2022-10-18 14:59:00	2022-10-18 15:13:00	2022-10-18 15:02:49	2022-10-18	15:02:49	2022	10	15		Continuous	Sub bull							Continuous samples	Locomotion					64	4	Inside	Closed	None	Low	Personal drive	Hillside viewing area	12.188446091544296, 99.64627993482122	2		1	Overcast	30	P	Grassland	150		CC	14	No	4	No
	184	Brooke Friswold	2022-10-18 14:59:00	2022-10-18 15:13:00	2022-10-18 15:03:53	2022-10-18	15:03:53	2022	10	15		Continuous	Sub bull							Continuous samples	Out of view					18	4	Inside	Closed	None	Low	Personal drive	Hillside viewing area	12.188446091544296, 99.64627993482122	2		1	Overcast	30	P	Grassland	150		CC	14	No	4	No
	184	Brooke Friswold	2022-10-18 14:59:00	2022-10-18 15:13:00	2022-10-18 15:04:11	2022-10-18	15:04:11	2022	10	15		Continuous	Sub bull							Continuous samples	Food and drink	Grazing				86	4	Inside	Closed	None	Low	Personal drive	Hillside viewing area	12.188446091544296, 99.64627993482122	2		1	Overcast	30	P	Grassland	150		CC	14	No	4	No
	184	Brooke Friswold	2022-10-18 14:59:00	2022-10-18 15:13:00	2022-10-18 15:05:37	2022-10-18	15:05:37	2022	10	15		Continuous	Sub bull							Continuous samples	Locomotion					33	4	Inside	Closed	None	Low	Personal drive	Hillside viewing area	12.188446091544296, 99.64627993482122	2		1	Overcast	30	P	Grassland	150		CC	14	No	4	No
	184	Brooke Friswold	2022-10-18 14:59:00	2022-10-18 15:13:00	2022-10-18 15:06:11	2022-10-18	15:06:11	2022	10	15		Continuous	Sub bull							Continuous samples	Food and drink	Grazing				22	4	Inside	Closed	None	Low	Personal drive	Hillside viewing area	12.188446091544296, 99.64627993482122	2		1	Overcast	30	P	Grassland	150		CC	14	No	4	No
	184	Brooke Friswold	2022-10-18 14:59:00	2022-10-18 15:13:00	2022-10-18 15:06:32	2022-10-18	15:06:32	2022	10	15		Continuous	Sub bull							Continuous samples	Locomotion					53	4	Inside	Closed	None	Low	Personal drive	Hillside viewing area	12.188446091544296, 99.64627993482122	2		1	Overcast	30	P	Grassland	150		CC	14	No	4	No
	184	Brooke Friswold	2022-10-18 14:59:00	2022-10-18 15:13:00	2022-10-18 15:07:26	2022-10-18	15:07:26	2022	10	15		Continuous	Sub bull							Continuous samples	Approach	Actor	Elephant			24	4	Inside	Closed	None	Low	Personal drive	Hillside viewing area	12.188446091544296, 99.64627993482122	2		1	Overcast	30	P	Grassland	150		CC	14	No	4	No
	184	Brooke Friswold	2022-10-18 14:59:00	2022-10-18 15:13:00	2022-10-18 15:07:50	2022-10-18	15:07:50	2022	10	15		Continuous	Sub bull							Continuous samples	Follow/Chase	Elephant	Actor			34	4	Inside	Closed	None	Low	Personal drive	Hillside viewing area	12.188446091544296, 99.64627993482122	2		1	Overcast	30	P	Grassland	150		CC	14	No	4	No
	184	Brooke Friswold	2022-10-18 14:59:00	2022-10-18 15:13:00	2022-10-18 15:08:25	2022-10-18	15:08:25	2022	10	15		Continuous	Sub bull							Continuous samples	Food and drink	Grazing				112	4	Inside	Closed	None	Low	Personal drive	Hillside viewing area	12.188446091544296, 99.64627993482122	2		1	Overcast	30	P	Grassland	150		CC	14	No	4	No
	184	Brooke Friswold	2022-10-18 14:59:00	2022-10-18 15:13:00	2022-10-18 15:10:17	2022-10-18	15:10:17	2022	10	15		Continuous	Sub bull							Continuous samples	Locomotion					13	4	Inside	Closed	None	Low	Personal drive	Hillside viewing area	12.188446091544296, 99.64627993482122	2		1	Overcast	30	P	Grassland	150		CC	14	No	4	No
	184	Brooke Friswold	2022-10-18 14:59:00	2022-10-18 15:13:00	2022-10-18 15:10:30	2022-10-18	15:10:30	2022	10	15		Continuous	Sub bull							Continuous samples	Food and drink	Grazing				12	4	Inside	Closed	None	Low	Personal drive	Hillside viewing area	12.188446091544296, 99.64627993482122	2		1	Overcast	30	P	Grassland	150		CC	14	No	4	No
	184	Brooke Friswold	2022-10-18 14:59:00	2022-10-18 15:13:00	2022-10-18 15:10:42	2022-10-18	15:10:42	2022	10	15		Continuous	Sub bull							Continuous samples	Out of view					22	4	Inside	Closed	None	Low	Personal drive	Hillside viewing area	12.188446091544296, 99.64627993482122	2		1	Overcast	30	P	Grassland	150		CC	14	No	4	No
	184	Brooke Friswold	2022-10-18 14:59:00	2022-10-18 15:13:00	2022-10-18 15:11:04	2022-10-18	15:11:04	2022	10	15		Continuous	Sub bull							Continuous samples	Food and drink	Grazing				116	4	Inside	Closed	None	Low	Personal drive	Hillside viewing area	12.188446091544296, 99.64627993482122	2		1	Overcast	30	P	Grassland	150		CC	14	No	4	No
23	182	Brooke Friswold	2022-10-18 15:14:00	2022-10-18 15:28:00	2022-10-18 15:17:11	2022-10-18	15:17:11	2022	10	15		All Occurrence	Intermediate cow	Touch face													4	Inside	Closed	None	Low	Personal drive	Hillside viewing area	12.188446091544296, 99.64627993482122	2		1	Overcast	32	P	Grassland	150		CC	14	No	5	No
	182	Brooke Friswold	2022-10-18 15:14:00	2022-10-18 15:28:00	2022-10-18 15:17:11	2022-10-18	15:17:11	2022	10	15		All Occurrence	Intermediate cow	Touch face													4	Inside	Closed	None	Low	Personal drive	Hillside viewing area	12.188446091544296, 99.64627993482122	2		1	Overcast	32	P	Grassland	150		CC	14	No	5	No
	182	Brooke Friswold	2022-10-18 15:14:00	2022-10-18 15:28:00	2022-10-18 15:17:12	2022-10-18	15:17:12	2022	10	15		All Occurrence	Intermediate cow	Trunk to mouth													4	Inside	Closed	None	Low	Personal drive	Hillside viewing area	12.188446091544296, 99.64627993482122	2		1	Overcast	32	P	Grassland	150		CC	14	No	5	No
	182	Brooke Friswold	2022-10-18 15:14:00	2022-10-18 15:28:00	2022-10-18 15:17:14	2022-10-18	15:17:14	2022	10	15		All Occurrence	Intermediate cow	Smell													4	Inside	Closed	None	Low	Personal drive	Hillside viewing area	12.188446091544296, 99.64627993482122	2		1	Overcast	32	P	Grassland	150		CC	14	No	5	No
	182	Brooke Friswold	2022-10-18 15:14:00	2022-10-18 15:28:00	2022-10-18 15:20:39	2022-10-18	15:20:39	2022	10	15		All Occurrence	Intermediate cow	Trunk to another's head	Actor	Face											4	Inside	Closed	None	Low	Personal drive	Hillside viewing area	12.188446091544296, 99.64627993482122	2		1	Overcast	32	P	Grassland	150		CC	14	No	5	No
	182	Brooke Friswold	2022-10-18 15:14:00	2022-10-18 15:28:00	2022-10-18 15:24:14	2022-10-18	15:24:14	2022	10	15		All Occurrence	Intermediate cow	Trunk to another's body	Receiver												4	Inside	Closed	None	Low	Personal drive	Hillside viewing area	12.188446091544296, 99.64627993482122	2		1	Overcast	32	P	Grassland	150		CC	14	No	5	No
	182	Brooke Friswold	2022-10-18 15:14:00	2022-10-18 15:28:00	2022-10-18 15:25:26	2022-10-18	15:25:26	2022	10	15		All Occurrence	Intermediate cow	Trunk to another's body	Actor												4	Inside	Closed	None	Low	Personal drive	Hillside viewing area	12.188446091544296, 99.64627993482122	2		1	Overcast	32	P	Grassland	150		CC	14	No	5	No
	182	Brooke Friswold	2022-10-18 15:14:00	2022-10-18 15:28:00	2022-10-18 15:27:05	2022-10-18	15:27:05	2022	10	15		All Occurrence	Intermediate cow	Other affiliative behavior					Body rubbing								4	Inside	Closed	None	Low	Personal drive	Hillside viewing area	12.188446091544296, 99.64627993482122	2		1	Overcast	32	P	Grassland	150		CC	14	No	5	No
	182	Brooke Friswold	2022-10-18 15:14:00	2022-10-18 15:28:00	2022-10-18 15:27:59	2022-10-18	15:27:59	2022	10	15		All Occurrence	Intermediate cow	Trunk curl/ J trunk/ trunk swinging/ trunk over tusks													4	Inside	Closed	None	Low	Personal drive	Hillside viewing area	12.188446091544296, 99.64627993482122	2		1	Overcast	32	P	Grassland	150		CC	14	No	5	No
	182	Brooke Friswold	2022-10-18 15:14:00	2022-10-18 15:28:00	2022-10-18 15:27:59	2022-10-18	15:27:59	2022	10	15		All Occurrence	Intermediate cow	Trunk curl/ J trunk/ trunk swinging/ trunk over tusks													4	Inside	Closed	None	Low	Personal drive	Hillside viewing area	12.188446091544296, 99.64627993482122	2		1	Overcast	32	P	Grassland	150		CC	14	No	5	No
	182	Brooke Friswold	2022-10-18 15:14:00	2022-10-18 15:28:00	2022-10-18 15:14:09	2022-10-18	15:14:09	2022	10	15		Continuous	Intermediate cow							Continuous samples	Food and drink	Grazing				37	4	Inside	Closed	None	Low	Personal drive	Hillside viewing area	12.188446091544296, 99.64627993482122	2		1	Overcast	32	P	Grassland	150		CC	14	No	5	No
	182	Brooke Friswold	2022-10-18 15:14:00	2022-10-18 15:28:00	2022-10-18 15:14:46	2022-10-18	15:14:46	2022	10	15		Continuous	Intermediate cow							Continuous samples	Playing alone					25	4	Inside	Closed	None	Low	Personal drive	Hillside viewing area	12.188446091544296, 99.64627993482122	2		1	Overcast	32	P	Grassland	150		CC	14	No	5	No
	182	Brooke Friswold	2022-10-18 15:14:00	2022-10-18 15:28:00	2022-10-18 15:15:11	2022-10-18	15:15:11	2022	10	15		Continuous	Intermediate cow							Continuous samples	Self Maintenance	Dusting				67	4	Inside	Closed	None	Low	Personal drive	Hillside viewing area	12.188446091544296, 99.64627993482122	2		1	Overcast	32	P	Grassland	150		CC	14	No	5	No
	182	Brooke Friswold	2022-10-18 15:14:00	2022-10-18 15:28:00	2022-10-18 15:16:18	2022-10-18	15:16:18	2022	10	15		Continuous	Intermediate cow							Continuous samples	Locomotion					28	4	Inside	Closed	None	Low	Personal drive	Hillside viewing area	12.188446091544296, 99.64627993482122	2		1	Overcast	32	P	Grassland	150		CC	14	No	5	No
	182	Brooke Friswold	2022-10-18 15:14:00	2022-10-18 15:28:00	2022-10-18 15:16:46	2022-10-18	15:16:46	2022	10	15		Continuous	Intermediate cow							Continuous samples	Food and drink	Grazing				74	4	Inside	Closed	None	Low	Personal drive	Hillside viewing area	12.188446091544296, 99.64627993482122	2		1	Overcast	32	P	Grassland	150		CC	14	No	5	No
	182	Brooke Friswold	2022-10-18 15:14:00	2022-10-18 15:28:00	2022-10-18 15:18:00	2022-10-18	15:18:00	2022	10	15		Continuous	Intermediate cow							Continuous samples	Out of view					97	4	Inside	Closed	None	Low	Personal drive	Hillside viewing area	12.188446091544296, 99.64627993482122	2		1	Overcast	32	P	Grassland	150		CC	14	No	5	No
	182	Brooke Friswold	2022-10-18 15:14:00	2022-10-18 15:28:00	2022-10-18 15:19:37	2022-10-18	15:19:37	2022	10	15		Continuous	Intermediate cow							Continuous samples	Food and drink	Grazing				13	4	Inside	Closed	None	Low	Personal drive	Hillside viewing area	12.188446091544296, 99.64627993482122	2		1	Overcast	32	P	Grassland	150		CC	14	No	5	No
	182	Brooke Friswold	2022-10-18 15:14:00	2022-10-18 15:28:00	2022-10-18 15:19:49	2022-10-18	15:19:49	2022	10	15		Continuous	Intermediate cow							Continuous samples	Approach	Actor	Elephant		Infant cow 1	33	4	Inside	Closed	None	Low	Personal drive	Hillside viewing area	12.188446091544296, 99.64627993482122	2		1	Overcast	32	P	Grassland	150		CC	14	No	5	No
	182	Brooke Friswold	2022-10-18 15:14:00	2022-10-18 15:28:00	2022-10-18 15:20:22	2022-10-18	15:20:22	2022	10	15		Continuous	Intermediate cow							Continuous samples	Physical contact and interaction	Actor	Elephant		Infant cow 1	41	4	Inside	Closed	None	Low	Personal drive	Hillside viewing area	12.188446091544296, 99.64627993482122	2		1	Overcast	32	P	Grassland	150		CC	14	No	5	No
	182	Brooke Friswold	2022-10-18 15:14:00	2022-10-18 15:28:00	2022-10-18 15:21:03	2022-10-18	15:21:03	2022	10	15		Continuous	Intermediate cow							Continuous samples	Food and drink	Grazing				145	4	Inside	Closed	None	Low	Personal drive	Hillside viewing area	12.188446091544296, 99.64627993482122	2		1	Overcast	32	P	Grassland	150		CC	14	No	5	No
	182	Brooke Friswold	2022-10-18 15:14:00	2022-10-18 15:28:00	2022-10-18 15:23:29	2022-10-18	15:23:29	2022	10	15		Continuous	Intermediate cow							Continuous samples	Locomotion					36	4	Inside	Closed	None	Low	Personal drive	Hillside viewing area	12.188446091544296, 99.64627993482122	2		1	Overcast	32	P	Grassland	150		CC	14	No	5	No
	182	Brooke Friswold	2022-10-18 15:14:00	2022-10-18 15:28:00	2022-10-18 15:24:04	2022-10-18	15:24:04	2022	10	15		Continuous	Intermediate cow							Continuous samples	Physical contact and interaction	Receiver	Elephant			31	4	Inside	Closed	None	Low	Personal drive	Hillside viewing area	12.188446091544296, 99.64627993482122	2		1	Overcast	32	P	Grassland	150		CC	14	No	5	No
	182	Brooke Friswold	2022-10-18 15:14:00	2022-10-18 15:28:00	2022-10-18 15:24:35	2022-10-18	15:24:35	2022	10	15		Continuous	Intermediate cow							Continuous samples	Food and drink	Grazing				48	4	Inside	Closed	None	Low	Personal drive	Hillside viewing area	12.188446091544296, 99.64627993482122	2		1	Overcast	32	P	Grassland	150		CC	14	No	5	No
	182	Brooke Friswold	2022-10-18 15:14:00	2022-10-18 15:28:00	2022-10-18 15:25:23	2022-10-18	15:25:23	2022	10	15		Continuous	Intermediate cow							Continuous samples	Physical contact and interaction	Actor	Elephant			21	4	Inside	Closed	None	Low	Personal drive	Hillside viewing area	12.188446091544296, 99.64627993482122	2		1	Overcast	32	P	Grassland	150		CC	14	No	5	No
	182	Brooke Friswold	2022-10-18 15:14:00	2022-10-18 15:28:00	2022-10-18 15:25:44	2022-10-18	15:25:44	2022	10	15		Continuous	Intermediate cow							Continuous samples	Food and drink	Grazing				46	4	Inside	Closed	None	Low	Personal drive	Hillside viewing area	12.188446091544296, 99.64627993482122	2		1	Overcast	32	P	Grassland	150		CC	14	No	5	No
	182	Brooke Friswold	2022-10-18 15:14:00	2022-10-18 15:28:00	2022-10-18 15:26:30	2022-10-18	15:26:30	2022	10	15		Continuous	Intermediate cow							Continuous samples	Out of view					12	4	Inside	Closed	None	Low	Personal drive	Hillside viewing area	12.188446091544296, 99.64627993482122	2		1	Overcast	32	P	Grassland	150		CC	14	No	5	No
	182	Brooke Friswold	2022-10-18 15:14:00	2022-10-18 15:28:00	2022-10-18 15:26:42	2022-10-18	15:26:42	2022	10	15		Continuous	Intermediate cow							Continuous samples	Food and drink	Grazing				20	4	Inside	Closed	None	Low	Personal drive	Hillside viewing area	12.188446091544296, 99.64627993482122	2		1	Overcast	32	P	Grassland	150		CC	14	No	5	No
	182	Brooke Friswold	2022-10-18 15:14:00	2022-10-18 15:28:00	2022-10-18 15:27:02	2022-10-18	15:27:02	2022	10	15		Continuous	Intermediate cow							Continuous samples	Physical contact and interaction	Mutual	Elephant			27	4	Inside	Closed	None	Low	Personal drive	Hillside viewing area	12.188446091544296, 99.64627993482122	2		1	Overcast	32	P	Grassland	150		CC	14	No	5	No
	182	Brooke Friswold	2022-10-18 15:14:00	2022-10-18 15:28:00	2022-10-18 15:27:29	2022-10-18	15:27:29	2022	10	15		Continuous	Intermediate cow							Continuous samples	Food and drink	Grazing				31	4	Inside	Closed	None	Low	Personal drive	Hillside viewing area	12.188446091544296, 99.64627993482122	2		1	Overcast	32	P	Grassland	150		CC	14	No	5	No
24	181	Brooke Friswold	2022-10-18 15:29:00	2022-10-18 15:43:00	2022-10-18 15:29:53	2022-10-18	15:29:53	2022	10	15	Gaur close by	All Occurrence	Sub bull	Trunk curl/ J trunk/ trunk swinging/ trunk over tusks													4	Inside	Closed	None	Low	Personal drive	Hillside viewing area	12.188446091544296, 99.64627993482122	2		1	Overcast	32	P	Grassland	150		CC	14	No	4	No
	181	Brooke Friswold	2022-10-18 15:29:00	2022-10-18 15:43:00	2022-10-18 15:30:04	2022-10-18	15:30:04	2022	10	15	Gaur close by	All Occurrence	Sub bull	Trunk curl/ J trunk/ trunk swinging/ trunk over tusks													4	Inside	Closed	None	Low	Personal drive	Hillside viewing area	12.188446091544296, 99.64627993482122	2		1	Overcast	32	P	Grassland	150		CC	14	No	4	No
	181	Brooke Friswold	2022-10-18 15:29:00	2022-10-18 15:43:00	2022-10-18 15:32:07	2022-10-18	15:32:07	2022	10	15	Gaur close by	All Occurrence	Sub bull	Trunk to another's head	Actor	Palatal pit area											4	Inside	Closed	None	Low	Personal drive	Hillside viewing area	12.188446091544296, 99.64627993482122	2		1	Overcast	32	P	Grassland	150		CC	14	No	4	No
	181	Brooke Friswold	2022-10-18 15:29:00	2022-10-18 15:43:00	2022-10-18 15:33:35	2022-10-18	15:33:35	2022	10	15	Gaur close by	All Occurrence	Sub bull	Trunk curl/ J trunk/ trunk swinging/ trunk over tusks													4	Inside	Closed	None	Low	Personal drive	Hillside viewing area	12.188446091544296, 99.64627993482122	2		1	Overcast	32	P	Grassland	150		CC	14	No	4	No
	181	Brooke Friswold	2022-10-18 15:29:00	2022-10-18 15:43:00	2022-10-18 15:34:10	2022-10-18	15:34:10	2022	10	15	Gaur close by	All Occurrence	Sub bull	Trunk curl/ J trunk/ trunk swinging/ trunk over tusks													4	Inside	Closed	None	Low	Personal drive	Hillside viewing area	12.188446091544296, 99.64627993482122	2		1	Overcast	32	P	Grassland	150		CC	14	No	4	No
	181	Brooke Friswold	2022-10-18 15:29:00	2022-10-18 15:43:00	2022-10-18 15:34:10	2022-10-18	15:34:10	2022	10	15	Gaur close by	All Occurrence	Sub bull	Trunk curl/ J trunk/ trunk swinging/ trunk over tusks													4	Inside	Closed	None	Low	Personal drive	Hillside viewing area	12.188446091544296, 99.64627993482122	2		1	Overcast	32	P	Grassland	150		CC	14	No	4	No
	181	Brooke Friswold	2022-10-18 15:29:00	2022-10-18 15:43:00	2022-10-18 15:37:04	2022-10-18	15:37:04	2022	10	15	Gaur close by	All Occurrence	Sub bull	Trunk to mouth													4	Inside	Closed	None	Low	Personal drive	Hillside viewing area	12.188446091544296, 99.64627993482122	2		1	Overcast	32	P	Grassland	150		CC	14	No	4	No
	181	Brooke Friswold	2022-10-18 15:29:00	2022-10-18 15:43:00	2022-10-18 15:37:29	2022-10-18	15:37:29	2022	10	15	Gaur close by	All Occurrence	Sub bull	Trunk curl/ J trunk/ trunk swinging/ trunk over tusks													4	Inside	Closed	None	Low	Personal drive	Hillside viewing area	12.188446091544296, 99.64627993482122	2		1	Overcast	32	P	Grassland	150		CC	14	No	4	No
	181	Brooke Friswold	2022-10-18 15:29:00	2022-10-18 15:43:00	2022-10-18 15:37:29	2022-10-18	15:37:29	2022	10	15	Gaur close by	All Occurrence	Sub bull	Trunk curl/ J trunk/ trunk swinging/ trunk over tusks													4	Inside	Closed	None	Low	Personal drive	Hillside viewing area	12.188446091544296, 99.64627993482122	2		1	Overcast	32	P	Grassland	150		CC	14	No	4	No
	181	Brooke Friswold	2022-10-18 15:29:00	2022-10-18 15:43:00	2022-10-18 15:40:27	2022-10-18	15:40:27	2022	10	15	Gaur close by	All Occurrence	Sub bull	Trunk curl/ J trunk/ trunk swinging/ trunk over tusks													4	Inside	Closed	None	Low	Personal drive	Hillside viewing area	12.188446091544296, 99.64627993482122	2		1	Overcast	32	P	Grassland	150		CC	14	No	4	No
	181	Brooke Friswold	2022-10-18 15:29:00	2022-10-18 15:43:00	2022-10-18 15:29:05	2022-10-18	15:29:05	2022	10	15	Gaur close by	Continuous	Sub bull							Continuous samples	Food and drink	Grazing				47	4	Inside	Closed	None	Low	Personal drive	Hillside viewing area	12.188446091544296, 99.64627993482122	2		1	Overcast	32	P	Grassland	150		CC	14	No	4	No
	181	Brooke Friswold	2022-10-18 15:29:00	2022-10-18 15:43:00	2022-10-18 15:29:52	2022-10-18	15:29:52	2022	10	15	Gaur close by	Continuous	Sub bull							Continuous samples	Locomotion					24	4	Inside	Closed	None	Low	Personal drive	Hillside viewing area	12.188446091544296, 99.64627993482122	2		1	Overcast	32	P	Grassland	150		CC	14	No	4	No
	181	Brooke Friswold	2022-10-18 15:29:00	2022-10-18 15:43:00	2022-10-18 15:30:16	2022-10-18	15:30:16	2022	10	15	Gaur close by	Continuous	Sub bull							Continuous samples	Food and drink	Grazing				54	4	Inside	Closed	None	Low	Personal drive	Hillside viewing area	12.188446091544296, 99.64627993482122	2		1	Overcast	32	P	Grassland	150		CC	14	No	4	No
	181	Brooke Friswold	2022-10-18 15:29:00	2022-10-18 15:43:00	2022-10-18 15:31:10	2022-10-18	15:31:10	2022	10	15	Gaur close by	Continuous	Sub bull							Continuous samples	Locomotion					19	4	Inside	Closed	None	Low	Personal drive	Hillside viewing area	12.188446091544296, 99.64627993482122	2		1	Overcast	32	P	Grassland	150		CC	14	No	4	No
	181	Brooke Friswold	2022-10-18 15:29:00	2022-10-18 15:43:00	2022-10-18 15:31:29	2022-10-18	15:31:29	2022	10	15	Gaur close by	Continuous	Sub bull							Continuous samples	Physical contact and interaction	Mutual	Elephant			21	4	Inside	Closed	None	Low	Personal drive	Hillside viewing area	12.188446091544296, 99.64627993482122	2		1	Overcast	32	P	Grassland	150		CC	14	No	4	No
	181	Brooke Friswold	2022-10-18 15:29:00	2022-10-18 15:43:00	2022-10-18 15:31:50	2022-10-18	15:31:50	2022	10	15	Gaur close by	Continuous	Sub bull							Continuous samples	Food and drink	Grazing				138	4	Inside	Closed	None	Low	Personal drive	Hillside viewing area	12.188446091544296, 99.64627993482122	2		1	Overcast	32	P	Grassland	150		CC	14	No	4	No
	181	Brooke Friswold	2022-10-18 15:29:00	2022-10-18 15:43:00	2022-10-18 15:34:08	2022-10-18	15:34:08	2022	10	15	Gaur close by	Continuous	Sub bull							Continuous samples	Locomotion					185	4	Inside	Closed	None	Low	Personal drive	Hillside viewing area	12.188446091544296, 99.64627993482122	2		1	Overcast	32	P	Grassland	150		CC	14	No	4	No
	181	Brooke Friswold	2022-10-18 15:29:00	2022-10-18 15:43:00	2022-10-18 15:37:13	2022-10-18	15:37:13	2022	10	15	Gaur close by	Continuous	Sub bull							Continuous samples	Food and drink	Grazing				14	4	Inside	Closed	None	Low	Personal drive	Hillside viewing area	12.188446091544296, 99.64627993482122	2		1	Overcast	32	P	Grassland	150		CC	14	No	4	No
	181	Brooke Friswold	2022-10-18 15:29:00	2022-10-18 15:43:00	2022-10-18 15:37:27	2022-10-18	15:37:27	2022	10	15	Gaur close by	Continuous	Sub bull							Continuous samples	Locomotion					33	4	Inside	Closed	None	Low	Personal drive	Hillside viewing area	12.188446091544296, 99.64627993482122	2		1	Overcast	32	P	Grassland	150		CC	14	No	4	No
	181	Brooke Friswold	2022-10-18 15:29:00	2022-10-18 15:43:00	2022-10-18 15:38:00	2022-10-18	15:38:00	2022	10	15	Gaur close by	Continuous	Sub bull							Continuous samples	Food and drink	Grazing				300	4	Inside	Closed	None	Low	Personal drive	Hillside viewing area	12.188446091544296, 99.64627993482122	2		1	Overcast	32	P	Grassland	150		CC	14	No	4	No
25	185	Brooke Friswold	2022-10-18 16:10:00	2022-10-18 16:24:00	2022-10-18 16:12:48	2022-10-18	16:12:48	2022	10	16	Not a cow, a bull	All Occurrence	Adult bull	Trunk to mouth													1	Inside	Closed	None	Low	Personal drive	Hillside viewing area	12.162365441794178, 99.65999937889383	2		1	Overcast	32	P	Grassland	45		BG	2	No	4	No
	185	Brooke Friswold	2022-10-18 16:10:00	2022-10-18 16:24:00	2022-10-18 16:19:02	2022-10-18	16:19:02	2022	10	16	Not a cow, a bull	All Occurrence	Adult bull	Trunk curl/ J trunk/ trunk swinging/ trunk over tusks													1	Inside	Closed	None	Low	Personal drive	Hillside viewing area	12.162365441794178, 99.65999937889383	2		1	Overcast	32	P	Grassland	45		BG	2	No	4	No
	185	Brooke Friswold	2022-10-18 16:10:00	2022-10-18 16:24:00	2022-10-18 16:19:06	2022-10-18	16:19:06	2022	10	16	Not a cow, a bull	All Occurrence	Adult bull	Trunk to mouth													1	Inside	Closed	None	Low	Personal drive	Hillside viewing area	12.162365441794178, 99.65999937889383	2		1	Overcast	32	P	Grassland	45		BG	2	No	4	No
	185	Brooke Friswold	2022-10-18 16:10:00	2022-10-18 16:24:00	2022-10-18 16:23:42	2022-10-18	16:23:42	2022	10	16	Not a cow, a bull	All Occurrence	Adult bull	Trunk curl/ J trunk/ trunk swinging/ trunk over tusks													1	Inside	Closed	None	Low	Personal drive	Hillside viewing area	12.162365441794178, 99.65999937889383	2		1	Overcast	32	P	Grassland	45		BG	2	No	4	No
	185	Brooke Friswold	2022-10-18 16:10:00	2022-10-18 16:24:00	2022-10-18 16:23:44	2022-10-18	16:23:44	2022	10	16	Not a cow, a bull	All Occurrence	Adult bull	Smell													1	Inside	Closed	None	Low	Personal drive	Hillside viewing area	12.162365441794178, 99.65999937889383	2		1	Overcast	32	P	Grassland	45		BG	2	No	4	No
	185	Brooke Friswold	2022-10-18 16:10:00	2022-10-18 16:24:00	2022-10-18 16:10:05	2022-10-18	16:10:05	2022	10	16	Not a cow, a bull	Continuous	Adult bull							Continuous samples	Food and drink	Grazing				167	1	Inside	Closed	None	Low	Personal drive	Hillside viewing area	12.162365441794178, 99.65999937889383	2		1	Overcast	32	P	Grassland	45		BG	2	No	4	No
	185	Brooke Friswold	2022-10-18 16:10:00	2022-10-18 16:24:00	2022-10-18 16:12:52	2022-10-18	16:12:52	2022	10	16	Not a cow, a bull	Continuous	Adult bull							Continuous samples	Locomotion					6	1	Inside	Closed	None	Low	Personal drive	Hillside viewing area	12.162365441794178, 99.65999937889383	2		1	Overcast	32	P	Grassland	45		BG	2	No	4	No
	185	Brooke Friswold	2022-10-18 16:10:00	2022-10-18 16:24:00	2022-10-18 16:12:58	2022-10-18	16:12:58	2022	10	16	Not a cow, a bull	Continuous	Adult bull							Continuous samples	Food and drink	Grazing				360	1	Inside	Closed	None	Low	Personal drive	Hillside viewing area	12.162365441794178, 99.65999937889383	2		1	Overcast	32	P	Grassland	45		BG	2	No	4	No
	185	Brooke Friswold	2022-10-18 16:10:00	2022-10-18 16:24:00	2022-10-18 16:18:58	2022-10-18	16:18:58	2022	10	16	Not a cow, a bull	Continuous	Adult bull							Continuous samples	Locomotion					17	1	Inside	Closed	None	Low	Personal drive	Hillside viewing area	12.162365441794178, 99.65999937889383	2		1	Overcast	32	P	Grassland	45		BG	2	No	4	No
	185	Brooke Friswold	2022-10-18 16:10:00	2022-10-18 16:24:00	2022-10-18 16:19:15	2022-10-18	16:19:15	2022	10	16	Not a cow, a bull	Continuous	Adult bull							Continuous samples	Food and drink	Grazing				236	1	Inside	Closed	None	Low	Personal drive	Hillside viewing area	12.162365441794178, 99.65999937889383	2		1	Overcast	32	P	Grassland	45		BG	2	No	4	No
	185	Brooke Friswold	2022-10-18 16:10:00	2022-10-18 16:24:00	2022-10-18 16:23:12	2022-10-18	16:23:12	2022	10	16	Not a cow, a bull	Continuous	Adult bull							Continuous samples	Locomotion					48	1	Inside	Closed	None	Low	Personal drive	Hillside viewing area	12.162365441794178, 99.65999937889383	2		1	Overcast	32	P	Grassland	45		BG	2	No	4	No
26	186	Brooke Friswold	2022-10-18 16:26:16	2022-10-18 16:40:16	2022-10-18 16:29:48	2022-10-18	16:29:48	2022	10	16	Young sub adult and older bull together, strange pairing in age	All Occurrence	Sub bull	Trunk curl/ J trunk/ trunk swinging/ trunk over tusks													1	Inside	Closed	None	Low	Personal drive	Hillside viewing area	12.162365441794178, 99.65999937889383	2		1	Overcast	34.8	P	Grassland	45		BG	2	No	4	No
	186	Brooke Friswold	2022-10-18 16:26:16	2022-10-18 16:40:16	2022-10-18 16:30:02	2022-10-18	16:30:02	2022	10	16	Young sub adult and older bull together, strange pairing in age	All Occurrence	Sub bull	Trunk curl/ J trunk/ trunk swinging/ trunk over tusks													1	Inside	Closed	None	Low	Personal drive	Hillside viewing area	12.162365441794178, 99.65999937889383	2		1	Overcast	34.8	P	Grassland	45		BG	2	No	4	No
	186	Brooke Friswold	2022-10-18 16:26:16	2022-10-18 16:40:16	2022-10-18 16:32:17	2022-10-18	16:32:17	2022	10	16	Young sub adult and older bull together, strange pairing in age	All Occurrence	Sub bull	Smell													1	Inside	Closed	None	Low	Personal drive	Hillside viewing area	12.162365441794178, 99.65999937889383	2		1	Overcast	34.8	P	Grassland	45		BG	2	No	4	No
	186	Brooke Friswold	2022-10-18 16:26:16	2022-10-18 16:40:16	2022-10-18 16:34:27	2022-10-18	16:34:27	2022	10	16	Young sub adult and older bull together, strange pairing in age	All Occurrence	Sub bull	Trunk curl/ J trunk/ trunk swinging/ trunk over tusks													1	Inside	Closed	None	Low	Personal drive	Hillside viewing area	12.162365441794178, 99.65999937889383	2		1	Overcast	34.8	P	Grassland	45		BG	2	No	4	No
	186	Brooke Friswold	2022-10-18 16:26:16	2022-10-18 16:40:16	2022-10-18 16:34:35	2022-10-18	16:34:35	2022	10	16	Young sub adult and older bull together, strange pairing in age	All Occurrence	Sub bull	Trunk curl/ J trunk/ trunk swinging/ trunk over tusks													1	Inside	Closed	None	Low	Personal drive	Hillside viewing area	12.162365441794178, 99.65999937889383	2		1	Overcast	34.8	P	Grassland	45		BG	2	No	4	No
	186	Brooke Friswold	2022-10-18 16:26:16	2022-10-18 16:40:16	2022-10-18 16:34:48	2022-10-18	16:34:48	2022	10	16	Young sub adult and older bull together, strange pairing in age	All Occurrence	Sub bull	Smell													1	Inside	Closed	None	Low	Personal drive	Hillside viewing area	12.162365441794178, 99.65999937889383	2		1	Overcast	34.8	P	Grassland	45		BG	2	No	4	No
	186	Brooke Friswold	2022-10-18 16:26:16	2022-10-18 16:40:16	2022-10-18 16:36:25	2022-10-18	16:36:25	2022	10	16	Young sub adult and older bull together, strange pairing in age	All Occurrence	Sub bull	Trunk curl/ J trunk/ trunk swinging/ trunk over tusks													1	Inside	Closed	None	Low	Personal drive	Hillside viewing area	12.162365441794178, 99.65999937889383	2		1	Overcast	34.8	P	Grassland	45		BG	2	No	4	No
	186	Brooke Friswold	2022-10-18 16:26:16	2022-10-18 16:40:16	2022-10-18 16:36:33	2022-10-18	16:36:33	2022	10	16	Young sub adult and older bull together, strange pairing in age	All Occurrence	Sub bull	Trunk curl/ J trunk/ trunk swinging/ trunk over tusks													1	Inside	Closed	None	Low	Personal drive	Hillside viewing area	12.162365441794178, 99.65999937889383	2		1	Overcast	34.8	P	Grassland	45		BG	2	No	4	No
	186	Brooke Friswold	2022-10-18 16:26:16	2022-10-18 16:40:16	2022-10-18 16:26:20	2022-10-18	16:26:20	2022	10	16	Young sub adult and older bull together, strange pairing in age	Continuous	Sub bull							Continuous samples	Food and drink	Grazing				501	1	Inside	Closed	None	Low	Personal drive	Hillside viewing area	12.162365441794178, 99.65999937889383	2		1	Overcast	34.8	P	Grassland	45		BG	2	No	4	No
	186	Brooke Friswold	2022-10-18 16:26:16	2022-10-18 16:40:16	2022-10-18 16:34:41	2022-10-18	16:34:41	2022	10	16	Young sub adult and older bull together, strange pairing in age	Continuous	Sub bull							Continuous samples	Locomotion					14	1	Inside	Closed	None	Low	Personal drive	Hillside viewing area	12.162365441794178, 99.65999937889383	2		1	Overcast	34.8	P	Grassland	45		BG	2	No	4	No
	186	Brooke Friswold	2022-10-18 16:26:16	2022-10-18 16:40:16	2022-10-18 16:35:05	2022-10-18	16:35:05	2022	10	16	Young sub adult and older bull together, strange pairing in age	Continuous	Sub bull							Continuous samples	Food and drink	Grazing				311	1	Inside	Closed	None	Low	Personal drive	Hillside viewing area	12.162365441794178, 99.65999937889383	2		1	Overcast	34.8	P	Grassland	45		BG	2	No	4	No
27	187	Brooke Friswold	2022-10-19 14:38:35	2022-10-19 14:52:35	2022-10-19 14:42:59	2022-10-19	14:42:59	2022	10	14		All Occurrence	Adult cow	Trunk to body													4	Inside	Closed	None	Low	Personal drive	Hillside viewing area	12.184538944203062, 99.64794337510284	2		1	Overcast and Windy	32	P	Grassland	70		CC	3	No	4	No
	187	Brooke Friswold	2022-10-19 14:38:35	2022-10-19 14:52:35	2022-10-19 14:51:41	2022-10-19	14:51:41	2022	10	14		All Occurrence	Adult cow	Trunk curl/ J trunk/ trunk swinging/ trunk over tusks													4	Inside	Closed	None	Low	Personal drive	Hillside viewing area	12.184538944203062, 99.64794337510284	2		1	Overcast and Windy	32	P	Grassland	70		CC	3	No	4	No
	187	Brooke Friswold	2022-10-19 14:38:35	2022-10-19 14:52:35	2022-10-19 14:51:58	2022-10-19	14:51:58	2022	10	14		All Occurrence	Adult cow	Trunk to mouth													4	Inside	Closed	None	Low	Personal drive	Hillside viewing area	12.184538944203062, 99.64794337510284	2		1	Overcast and Windy	32	P	Grassland	70		CC	3	No	4	No
	187	Brooke Friswold	2022-10-19 14:38:35	2022-10-19 14:52:35	2022-10-19 14:38:39	2022-10-19	14:38:39	2022	10	14		Continuous	Adult cow							Continuous samples	Food and drink	Grazing				71	4	Inside	Closed	None	Low	Personal drive	Hillside viewing area	12.184538944203062, 99.64794337510284	2		1	Overcast and Windy	32	P	Grassland	70		CC	3	No	4	No
	187	Brooke Friswold	2022-10-19 14:38:35	2022-10-19 14:52:35	2022-10-19 14:39:51	2022-10-19	14:39:51	2022	10	14		Continuous	Adult cow							Continuous samples	Locomotion					65	4	Inside	Closed	None	Low	Personal drive	Hillside viewing area	12.184538944203062, 99.64794337510284	2		1	Overcast and Windy	32	P	Grassland	70		CC	3	No	4	No
	187	Brooke Friswold	2022-10-19 14:38:35	2022-10-19 14:52:35	2022-10-19 14:40:56	2022-10-19	14:40:56	2022	10	14		Continuous	Adult cow							Continuous samples	Food and drink	Grazing				70	4	Inside	Closed	None	Low	Personal drive	Hillside viewing area	12.184538944203062, 99.64794337510284	2		1	Overcast and Windy	32	P	Grassland	70		CC	3	No	4	No
	187	Brooke Friswold	2022-10-19 14:38:35	2022-10-19 14:52:35	2022-10-19 14:42:06	2022-10-19	14:42:06	2022	10	14		Continuous	Adult cow							Continuous samples	Nursing					44	4	Inside	Closed	None	Low	Personal drive	Hillside viewing area	12.184538944203062, 99.64794337510284	2		1	Overcast and Windy	32	P	Grassland	70		CC	3	No	4	No
	187	Brooke Friswold	2022-10-19 14:38:35	2022-10-19 14:52:35	2022-10-19 14:42:50	2022-10-19	14:42:50	2022	10	14		Continuous	Adult cow							Continuous samples	Food and drink	Grazing				23	4	Inside	Closed	None	Low	Personal drive	Hillside viewing area	12.184538944203062, 99.64794337510284	2		1	Overcast and Windy	32	P	Grassland	70		CC	3	No	4	No
	187	Brooke Friswold	2022-10-19 14:38:35	2022-10-19 14:52:35	2022-10-19 14:43:13	2022-10-19	14:43:13	2022	10	14		Continuous	Adult cow							Continuous samples	Nursing					83	4	Inside	Closed	None	Low	Personal drive	Hillside viewing area	12.184538944203062, 99.64794337510284	2		1	Overcast and Windy	32	P	Grassland	70		CC	3	No	4	No
	187	Brooke Friswold	2022-10-19 14:38:35	2022-10-19 14:52:35	2022-10-19 14:44:36	2022-10-19	14:44:36	2022	10	14		Continuous	Adult cow							Continuous samples	Food and drink	Grazing				133	4	Inside	Closed	None	Low	Personal drive	Hillside viewing area	12.184538944203062, 99.64794337510284	2		1	Overcast and Windy	32	P	Grassland	70		CC	3	No	4	No
	187	Brooke Friswold	2022-10-19 14:38:35	2022-10-19 14:52:35	2022-10-19 14:46:49	2022-10-19	14:46:49	2022	10	14		Continuous	Adult cow							Continuous samples	Nursing					27	4	Inside	Closed	None	Low	Personal drive	Hillside viewing area	12.184538944203062, 99.64794337510284	2		1	Overcast and Windy	32	P	Grassland	70		CC	3	No	4	No
	187	Brooke Friswold	2022-10-19 14:38:35	2022-10-19 14:52:35	2022-10-19 14:47:16	2022-10-19	14:47:16	2022	10	14		Continuous	Adult cow							Continuous samples	Food and drink	Grazing				319	4	Inside	Closed	None	Low	Personal drive	Hillside viewing area	12.184538944203062, 99.64794337510284	2		1	Overcast and Windy	32	P	Grassland	70		CC	3	No	4	No
28	188	Brooke Friswold	2022-10-19 14:53:31	2022-10-19 15:07:31	2022-10-19 14:53:42	2022-10-19	14:53:42	2022	10	14		Continuous	Infant cow							Continuous samples	Rest	Lying,Sleeping				829	4	Inside	Closed	None	Low	Personal drive	Hillside viewing area	12.184538944203062, 99.64794337510284	2		1	Overcast and Windy	32	P	Grassland	70		CC	5	No	4	No
29	189	Brooke Friswold	2022-10-19 15:09:21	2022-10-19 15:23:21	2022-10-19 15:14:30	2022-10-19	15:14:30	2022	10	15		All Occurrence	Adult cow	Trunk to mouth													4	Inside	Closed	None	Low	Personal drive	Hillside viewing area	12.184538944203062, 99.64794337510284	2		1	Overcast and Windy	56.2	P	Grassland	55		CC	6	No	3	No
	189	Brooke Friswold	2022-10-19 15:09:21	2022-10-19 15:23:21	2022-10-19 15:14:31	2022-10-19	15:14:31	2022	10	15		All Occurrence	Adult cow	Trunk curl/ J trunk/ trunk swinging/ trunk over tusks													4	Inside	Closed	None	Low	Personal drive	Hillside viewing area	12.184538944203062, 99.64794337510284	2		1	Overcast and Windy	56.2	P	Grassland	55		CC	6	No	3	No
	189	Brooke Friswold	2022-10-19 15:09:21	2022-10-19 15:23:21	2022-10-19 15:15:51	2022-10-19	15:15:51	2022	10	15		All Occurrence	Adult cow	Trunk to body													4	Inside	Closed	None	Low	Personal drive	Hillside viewing area	12.184538944203062, 99.64794337510284	2		1	Overcast and Windy	56.2	P	Grassland	55		CC	6	No	3	No
	189	Brooke Friswold	2022-10-19 15:09:21	2022-10-19 15:23:21	2022-10-19 15:16:44	2022-10-19	15:16:44	2022	10	15		All Occurrence	Adult cow	Touch face													4	Inside	Closed	None	Low	Personal drive	Hillside viewing area	12.184538944203062, 99.64794337510284	2		1	Overcast and Windy	56.2	P	Grassland	55		CC	6	No	3	No
	189	Brooke Friswold	2022-10-19 15:09:21	2022-10-19 15:23:21	2022-10-19 15:16:50	2022-10-19	15:16:50	2022	10	15		All Occurrence	Adult cow	Touch face													4	Inside	Closed	None	Low	Personal drive	Hillside viewing area	12.184538944203062, 99.64794337510284	2		1	Overcast and Windy	56.2	P	Grassland	55		CC	6	No	3	No
	189	Brooke Friswold	2022-10-19 15:09:21	2022-10-19 15:23:21	2022-10-19 15:17:02	2022-10-19	15:17:02	2022	10	15		All Occurrence	Adult cow	Trunk curl/ J trunk/ trunk swinging/ trunk over tusks													4	Inside	Closed	None	Low	Personal drive	Hillside viewing area	12.184538944203062, 99.64794337510284	2		1	Overcast and Windy	56.2	P	Grassland	55		CC	6	No	3	No
	189	Brooke Friswold	2022-10-19 15:09:21	2022-10-19 15:23:21	2022-10-19 15:09:26	2022-10-19	15:09:26	2022	10	15		Continuous	Adult cow							Continuous samples	Food and drink	Grazing				10	4	Inside	Closed	None	Low	Personal drive	Hillside viewing area	12.184538944203062, 99.64794337510284	2		1	Overcast and Windy	56.2	P	Grassland	55		CC	6	No	3	No
	189	Brooke Friswold	2022-10-19 15:09:21	2022-10-19 15:23:21	2022-10-19 15:09:36	2022-10-19	15:09:36	2022	10	15		Continuous	Adult cow							Continuous samples	Nursing					10	4	Inside	Closed	None	Low	Personal drive	Hillside viewing area	12.184538944203062, 99.64794337510284	2		1	Overcast and Windy	56.2	P	Grassland	55		CC	6	No	3	No
	189	Brooke Friswold	2022-10-19 15:09:21	2022-10-19 15:23:21	2022-10-19 15:09:46	2022-10-19	15:09:46	2022	10	15		Continuous	Adult cow							Continuous samples	Food and drink	Grazing				396	4	Inside	Closed	None	Low	Personal drive	Hillside viewing area	12.184538944203062, 99.64794337510284	2		1	Overcast and Windy	56.2	P	Grassland	55		CC	6	No	3	No
	189	Brooke Friswold	2022-10-19 15:09:21	2022-10-19 15:23:21	2022-10-19 15:16:22	2022-10-19	15:16:22	2022	10	15		Continuous	Adult cow							Continuous samples	Locomotion					74	4	Inside	Closed	None	Low	Personal drive	Hillside viewing area	12.184538944203062, 99.64794337510284	2		1	Overcast and Windy	56.2	P	Grassland	55		CC	6	No	3	No
	189	Brooke Friswold	2022-10-19 15:09:21	2022-10-19 15:23:21	2022-10-19 15:17:35	2022-10-19	15:17:35	2022	10	15		Continuous	Adult cow							Continuous samples	Food and drink	Grazing				35	4	Inside	Closed	None	Low	Personal drive	Hillside viewing area	12.184538944203062, 99.64794337510284	2		1	Overcast and Windy	56.2	P	Grassland	55		CC	6	No	3	No
	189	Brooke Friswold	2022-10-19 15:09:21	2022-10-19 15:23:21	2022-10-19 15:18:10	2022-10-19	15:18:10	2022	10	15		Continuous	Adult cow							Continuous samples	Locomotion					18	4	Inside	Closed	None	Low	Personal drive	Hillside viewing area	12.184538944203062, 99.64794337510284	2		1	Overcast and Windy	56.2	P	Grassland	55		CC	6	No	3	No
	189	Brooke Friswold	2022-10-19 15:09:21	2022-10-19 15:23:21	2022-10-19 15:18:28	2022-10-19	15:18:28	2022	10	15		Continuous	Adult cow							Continuous samples	Food and drink	Grazing				293	4	Inside	Closed	None	Low	Personal drive	Hillside viewing area	12.184538944203062, 99.64794337510284	2		1	Overcast and Windy	56.2	P	Grassland	55		CC	6	No	3	No
30	190	Brooke Friswold	2022-10-19 15:24:28	2022-10-19 15:38:28	2022-10-19 15:25:56	2022-10-19	15:25:56	2022	10	15		All Occurrence	Intermediate bull	Kick	Other	Actor											4	Inside	Closed	None	Low	Personal drive	Hillside viewing area	12.184538944203062, 99.64794337510284	2		1	Overcast and Windy	33.6	P	Grassland	55		CC	6	No	4	No
	190	Brooke Friswold	2022-10-19 15:24:28	2022-10-19 15:38:28	2022-10-19 15:27:01	2022-10-19	15:27:01	2022	10	15		All Occurrence	Intermediate bull	Trunk to mouth													4	Inside	Closed	None	Low	Personal drive	Hillside viewing area	12.184538944203062, 99.64794337510284	2		1	Overcast and Windy	33.6	P	Grassland	55		CC	6	No	4	No
	190	Brooke Friswold	2022-10-19 15:24:28	2022-10-19 15:38:28	2022-10-19 15:30:24	2022-10-19	15:30:24	2022	10	15		All Occurrence	Intermediate bull	Foot swaying/scuffing/swinging													4	Inside	Closed	None	Low	Personal drive	Hillside viewing area	12.184538944203062, 99.64794337510284	2		1	Overcast and Windy	33.6	P	Grassland	55		CC	6	No	4	No
	190	Brooke Friswold	2022-10-19 15:24:28	2022-10-19 15:38:28	2022-10-19 15:31:18	2022-10-19	15:31:18	2022	10	15		All Occurrence	Intermediate bull	Trunk curl/ J trunk/ trunk swinging/ trunk over tusks													4	Inside	Closed	None	Low	Personal drive	Hillside viewing area	12.184538944203062, 99.64794337510284	2		1	Overcast and Windy	33.6	P	Grassland	55		CC	6	No	4	No
	190	Brooke Friswold	2022-10-19 15:24:28	2022-10-19 15:38:28	2022-10-19 15:31:50	2022-10-19	15:31:50	2022	10	15		All Occurrence	Intermediate bull	Trunk curl/ J trunk/ trunk swinging/ trunk over tusks													4	Inside	Closed	None	Low	Personal drive	Hillside viewing area	12.184538944203062, 99.64794337510284	2		1	Overcast and Windy	33.6	P	Grassland	55		CC	6	No	4	No
	190	Brooke Friswold	2022-10-19 15:24:28	2022-10-19 15:38:28	2022-10-19 15:31:55	2022-10-19	15:31:55	2022	10	15		All Occurrence	Intermediate bull	Trunk curl/ J trunk/ trunk swinging/ trunk over tusks													4	Inside	Closed	None	Low	Personal drive	Hillside viewing area	12.184538944203062, 99.64794337510284	2		1	Overcast and Windy	33.6	P	Grassland	55		CC	6	No	4	No
	190	Brooke Friswold	2022-10-19 15:24:28	2022-10-19 15:38:28	2022-10-19 15:32:37	2022-10-19	15:32:37	2022	10	15		All Occurrence	Intermediate bull	Trunk curl/ J trunk/ trunk swinging/ trunk over tusks													4	Inside	Closed	None	Low	Personal drive	Hillside viewing area	12.184538944203062, 99.64794337510284	2		1	Overcast and Windy	33.6	P	Grassland	55		CC	6	No	4	No
	190	Brooke Friswold	2022-10-19 15:24:28	2022-10-19 15:38:28	2022-10-19 15:32:45	2022-10-19	15:32:45	2022	10	15		All Occurrence	Intermediate bull	Trunk to mouth													4	Inside	Closed	None	Low	Personal drive	Hillside viewing area	12.184538944203062, 99.64794337510284	2		1	Overcast and Windy	33.6	P	Grassland	55		CC	6	No	4	No
	190	Brooke Friswold	2022-10-19 15:24:28	2022-10-19 15:38:28	2022-10-19 15:32:49	2022-10-19	15:32:49	2022	10	15		All Occurrence	Intermediate bull	Trunk curl/ J trunk/ trunk swinging/ trunk over tusks													4	Inside	Closed	None	Low	Personal drive	Hillside viewing area	12.184538944203062, 99.64794337510284	2		1	Overcast and Windy	33.6	P	Grassland	55		CC	6	No	4	No
	190	Brooke Friswold	2022-10-19 15:24:28	2022-10-19 15:38:28	2022-10-19 15:32:55	2022-10-19	15:32:55	2022	10	15		All Occurrence	Intermediate bull	Trunk to body													4	Inside	Closed	None	Low	Personal drive	Hillside viewing area	12.184538944203062, 99.64794337510284	2		1	Overcast and Windy	33.6	P	Grassland	55		CC	6	No	4	No
	190	Brooke Friswold	2022-10-19 15:24:28	2022-10-19 15:38:28	2022-10-19 15:35:03	2022-10-19	15:35:03	2022	10	15		All Occurrence	Intermediate bull	Trunk curl/ J trunk/ trunk swinging/ trunk over tusks													4	Inside	Closed	None	Low	Personal drive	Hillside viewing area	12.184538944203062, 99.64794337510284	2		1	Overcast and Windy	33.6	P	Grassland	55		CC	6	No	4	No
	190	Brooke Friswold	2022-10-19 15:24:28	2022-10-19 15:38:28	2022-10-19 15:35:27	2022-10-19	15:35:27	2022	10	15		All Occurrence	Intermediate bull	Foot swaying/scuffing/swinging													4	Inside	Closed	None	Low	Personal drive	Hillside viewing area	12.184538944203062, 99.64794337510284	2		1	Overcast and Windy	33.6	P	Grassland	55		CC	6	No	4	No
	190	Brooke Friswold	2022-10-19 15:24:28	2022-10-19 15:38:28	2022-10-19 15:37:13	2022-10-19	15:37:13	2022	10	15		All Occurrence	Intermediate bull	Trunk curl/ J trunk/ trunk swinging/ trunk over tusks													4	Inside	Closed	None	Low	Personal drive	Hillside viewing area	12.184538944203062, 99.64794337510284	2		1	Overcast and Windy	33.6	P	Grassland	55		CC	6	No	4	No
	190	Brooke Friswold	2022-10-19 15:24:28	2022-10-19 15:38:28	2022-10-19 15:37:22	2022-10-19	15:37:22	2022	10	15		All Occurrence	Intermediate bull	Trunk to mouth													4	Inside	Closed	None	Low	Personal drive	Hillside viewing area	12.184538944203062, 99.64794337510284	2		1	Overcast and Windy	33.6	P	Grassland	55		CC	6	No	4	No
	190	Brooke Friswold	2022-10-19 15:24:28	2022-10-19 15:38:28	2022-10-19 15:24:33	2022-10-19	15:24:33	2022	10	15		Continuous	Intermediate bull							Continuous samples	Food and drink	Grazing				402	4	Inside	Closed	None	Low	Personal drive	Hillside viewing area	12.184538944203062, 99.64794337510284	2		1	Overcast and Windy	33.6	P	Grassland	55		CC	6	No	4	No
	190	Brooke Friswold	2022-10-19 15:24:28	2022-10-19 15:38:28	2022-10-19 15:31:15	2022-10-19	15:31:15	2022	10	15		Continuous	Intermediate bull							Continuous samples	Locomotion					12	4	Inside	Closed	None	Low	Personal drive	Hillside viewing area	12.184538944203062, 99.64794337510284	2		1	Overcast and Windy	33.6	P	Grassland	55		CC	6	No	4	No
	190	Brooke Friswold	2022-10-19 15:24:28	2022-10-19 15:38:28	2022-10-19 15:31:27	2022-10-19	15:31:27	2022	10	15		Continuous	Intermediate bull							Continuous samples	Food and drink	Grazing				31	4	Inside	Closed	None	Low	Personal drive	Hillside viewing area	12.184538944203062, 99.64794337510284	2		1	Overcast and Windy	33.6	P	Grassland	55		CC	6	No	4	No
	190	Brooke Friswold	2022-10-19 15:24:28	2022-10-19 15:38:28	2022-10-19 15:31:58	2022-10-19	15:31:58	2022	10	15		Continuous	Intermediate bull							Continuous samples	Locomotion					19	4	Inside	Closed	None	Low	Personal drive	Hillside viewing area	12.184538944203062, 99.64794337510284	2		1	Overcast and Windy	33.6	P	Grassland	55		CC	6	No	4	No
	190	Brooke Friswold	2022-10-19 15:24:28	2022-10-19 15:38:28	2022-10-19 15:32:17	2022-10-19	15:32:17	2022	10	15		Continuous	Intermediate bull							Continuous samples	Food and drink	Grazing				9	4	Inside	Closed	None	Low	Personal drive	Hillside viewing area	12.184538944203062, 99.64794337510284	2		1	Overcast and Windy	33.6	P	Grassland	55		CC	6	No	4	No
	190	Brooke Friswold	2022-10-19 15:24:28	2022-10-19 15:38:28	2022-10-19 15:32:27	2022-10-19	15:32:27	2022	10	15		Continuous	Intermediate bull							Continuous samples	Locomotion					37	4	Inside	Closed	None	Low	Personal drive	Hillside viewing area	12.184538944203062, 99.64794337510284	2		1	Overcast and Windy	33.6	P	Grassland	55		CC	6	No	4	No
	190	Brooke Friswold	2022-10-19 15:24:28	2022-10-19 15:38:28	2022-10-19 15:33:04	2022-10-19	15:33:04	2022	10	15		Continuous	Intermediate bull							Continuous samples	Food and drink	Grazing				324	4	Inside	Closed	None	Low	Personal drive	Hillside viewing area	12.184538944203062, 99.64794337510284	2		1	Overcast and Windy	33.6	P	Grassland	55		CC	6	No	4	No
31	191	Brooke Friswold	2022-10-19 15:46:53	2022-10-19 16:00:53	2022-10-19 15:47:46	2022-10-19	15:47:46	2022	10	15		All Occurrence	Sub bull	Foot swaying/scuffing/swinging													4	Inside	Closed	None	Low	Personal drive	Hillside viewing area	12.184538944203062, 99.64794337510284	2		1	Overcast and Windy	38.3	P	Grassland	55		MG	16	No	4	No
	191	Brooke Friswold	2022-10-19 15:46:53	2022-10-19 16:00:53	2022-10-19 15:47:57	2022-10-19	15:47:57	2022	10	15		All Occurrence	Sub bull	Trunk to mouth													4	Inside	Closed	None	Low	Personal drive	Hillside viewing area	12.184538944203062, 99.64794337510284	2		1	Overcast and Windy	38.3	P	Grassland	55		MG	16	No	4	No
	191	Brooke Friswold	2022-10-19 15:46:53	2022-10-19 16:00:53	2022-10-19 15:47:59	2022-10-19	15:47:59	2022	10	15		All Occurrence	Sub bull	Foot swaying/scuffing/swinging													4	Inside	Closed	None	Low	Personal drive	Hillside viewing area	12.184538944203062, 99.64794337510284	2		1	Overcast and Windy	38.3	P	Grassland	55		MG	16	No	4	No
	191	Brooke Friswold	2022-10-19 15:46:53	2022-10-19 16:00:53	2022-10-19 15:48:04	2022-10-19	15:48:04	2022	10	15		All Occurrence	Sub bull	Trunk curl/ J trunk/ trunk swinging/ trunk over tusks													4	Inside	Closed	None	Low	Personal drive	Hillside viewing area	12.184538944203062, 99.64794337510284	2		1	Overcast and Windy	38.3	P	Grassland	55		MG	16	No	4	No
	191	Brooke Friswold	2022-10-19 15:46:53	2022-10-19 16:00:53	2022-10-19 15:48:13	2022-10-19	15:48:13	2022	10	15		All Occurrence	Sub bull	Trunk curl/ J trunk/ trunk swinging/ trunk over tusks													4	Inside	Closed	None	Low	Personal drive	Hillside viewing area	12.184538944203062, 99.64794337510284	2		1	Overcast and Windy	38.3	P	Grassland	55		MG	16	No	4	No
	191	Brooke Friswold	2022-10-19 15:46:53	2022-10-19 16:00:53	2022-10-19 15:48:18	2022-10-19	15:48:18	2022	10	15		All Occurrence	Sub bull	Event					Ele vocalizations								4	Inside	Closed	None	Low	Personal drive	Hillside viewing area	12.184538944203062, 99.64794337510284	2		1	Overcast and Windy	38.3	P	Grassland	55		MG	16	No	4	No
	191	Brooke Friswold	2022-10-19 15:46:53	2022-10-19 16:00:53	2022-10-19 15:48:39	2022-10-19	15:48:39	2022	10	15		All Occurrence	Sub bull	Trunk to mouth													4	Inside	Closed	None	Low	Personal drive	Hillside viewing area	12.184538944203062, 99.64794337510284	2		1	Overcast and Windy	38.3	P	Grassland	55		MG	16	No	4	No
	191	Brooke Friswold	2022-10-19 15:46:53	2022-10-19 16:00:53	2022-10-19 15:48:52	2022-10-19	15:48:52	2022	10	15		All Occurrence	Sub bull	Foot swaying/scuffing/swinging													4	Inside	Closed	None	Low	Personal drive	Hillside viewing area	12.184538944203062, 99.64794337510284	2		1	Overcast and Windy	38.3	P	Grassland	55		MG	16	No	4	No
	191	Brooke Friswold	2022-10-19 15:46:53	2022-10-19 16:00:53	2022-10-19 15:48:58	2022-10-19	15:48:58	2022	10	15		All Occurrence	Sub bull	Trunk to mouth													4	Inside	Closed	None	Low	Personal drive	Hillside viewing area	12.184538944203062, 99.64794337510284	2		1	Overcast and Windy	38.3	P	Grassland	55		MG	16	No	4	No
	191	Brooke Friswold	2022-10-19 15:46:53	2022-10-19 16:00:53	2022-10-19 15:49:33	2022-10-19	15:49:33	2022	10	15		All Occurrence	Sub bull	Trunk curl/ J trunk/ trunk swinging/ trunk over tusks													4	Inside	Closed	None	Low	Personal drive	Hillside viewing area	12.184538944203062, 99.64794337510284	2		1	Overcast and Windy	38.3	P	Grassland	55		MG	16	No	4	No
	191	Brooke Friswold	2022-10-19 15:46:53	2022-10-19 16:00:53	2022-10-19 15:49:41	2022-10-19	15:49:41	2022	10	15		All Occurrence	Sub bull	Trunk to mouth													4	Inside	Closed	None	Low	Personal drive	Hillside viewing area	12.184538944203062, 99.64794337510284	2		1	Overcast and Windy	38.3	P	Grassland	55		MG	16	No	4	No
	191	Brooke Friswold	2022-10-19 15:46:53	2022-10-19 16:00:53	2022-10-19 15:49:45	2022-10-19	15:49:45	2022	10	15		All Occurrence	Sub bull	Trunk curl/ J trunk/ trunk swinging/ trunk over tusks													4	Inside	Closed	None	Low	Personal drive	Hillside viewing area	12.184538944203062, 99.64794337510284	2		1	Overcast and Windy	38.3	P	Grassland	55		MG	16	No	4	No
	191	Brooke Friswold	2022-10-19 15:46:53	2022-10-19 16:00:53	2022-10-19 15:50:45	2022-10-19	15:50:45	2022	10	15		All Occurrence	Sub bull	Trunk curl/ J trunk/ trunk swinging/ trunk over tusks													4	Inside	Closed	None	Low	Personal drive	Hillside viewing area	12.184538944203062, 99.64794337510284	2		1	Overcast and Windy	38.3	P	Grassland	55		MG	16	No	4	No
	191	Brooke Friswold	2022-10-19 15:46:53	2022-10-19 16:00:53	2022-10-19 15:50:46	2022-10-19	15:50:46	2022	10	15		All Occurrence	Sub bull	Trunk to mouth													4	Inside	Closed	None	Low	Personal drive	Hillside viewing area	12.184538944203062, 99.64794337510284	2		1	Overcast and Windy	38.3	P	Grassland	55		MG	16	No	4	No
	191	Brooke Friswold	2022-10-19 15:46:53	2022-10-19 16:00:53	2022-10-19 15:50:50	2022-10-19	15:50:50	2022	10	15		All Occurrence	Sub bull	Displace	Receiver												4	Inside	Closed	None	Low	Personal drive	Hillside viewing area	12.184538944203062, 99.64794337510284	2		1	Overcast and Windy	38.3	P	Grassland	55		MG	16	No	4	No
	191	Brooke Friswold	2022-10-19 15:46:53	2022-10-19 16:00:53	2022-10-19 15:53:08	2022-10-19	15:53:08	2022	10	15		All Occurrence	Sub bull	Foot swaying/scuffing/swinging													4	Inside	Closed	None	Low	Personal drive	Hillside viewing area	12.184538944203062, 99.64794337510284	2		1	Overcast and Windy	38.3	P	Grassland	55		MG	16	No	4	No
	191	Brooke Friswold	2022-10-19 15:46:53	2022-10-19 16:00:53	2022-10-19 15:53:43	2022-10-19	15:53:43	2022	10	15		All Occurrence	Sub bull	Trunk to mouth													4	Inside	Closed	None	Low	Personal drive	Hillside viewing area	12.184538944203062, 99.64794337510284	2		1	Overcast and Windy	38.3	P	Grassland	55		MG	16	No	4	No
	191	Brooke Friswold	2022-10-19 15:46:53	2022-10-19 16:00:53	2022-10-19 15:57:01	2022-10-19	15:57:01	2022	10	15		All Occurrence	Sub bull	Trunk to mouth													4	Inside	Closed	None	Low	Personal drive	Hillside viewing area	12.184538944203062, 99.64794337510284	2		1	Overcast and Windy	38.3	P	Grassland	55		MG	16	No	4	No
	191	Brooke Friswold	2022-10-19 15:46:53	2022-10-19 16:00:53	2022-10-19 15:46:56	2022-10-19	15:46:56	2022	10	15		Continuous	Sub bull							Continuous samples	Food and drink	Grazing				309	4	Inside	Closed	None	Low	Personal drive	Hillside viewing area	12.184538944203062, 99.64794337510284	2		1	Overcast and Windy	38.3	P	Grassland	55		MG	16	No	4	No
	191	Brooke Friswold	2022-10-19 15:46:53	2022-10-19 16:00:53	2022-10-19 15:52:06	2022-10-19	15:52:06	2022	10	15		Continuous	Sub bull							Continuous samples	Locomotion					8	4	Inside	Closed	None	Low	Personal drive	Hillside viewing area	12.184538944203062, 99.64794337510284	2		1	Overcast and Windy	38.3	P	Grassland	55		MG	16	No	4	No
	191	Brooke Friswold	2022-10-19 15:46:53	2022-10-19 16:00:53	2022-10-19 15:52:16	2022-10-19	15:52:16	2022	10	15		Continuous	Sub bull							Continuous samples	Food and drink	Grazing				115	4	Inside	Closed	None	Low	Personal drive	Hillside viewing area	12.184538944203062, 99.64794337510284	2		1	Overcast and Windy	38.3	P	Grassland	55		MG	16	No	4	No
	191	Brooke Friswold	2022-10-19 15:46:53	2022-10-19 16:00:53	2022-10-19 15:54:10	2022-10-19	15:54:10	2022	10	15		Continuous	Sub bull							Continuous samples	Out of view					35	4	Inside	Closed	None	Low	Personal drive	Hillside viewing area	12.184538944203062, 99.64794337510284	2		1	Overcast and Windy	38.3	P	Grassland	55		MG	16	No	4	No
	191	Brooke Friswold	2022-10-19 15:46:53	2022-10-19 16:00:53	2022-10-19 15:54:45	2022-10-19	15:54:45	2022	10	15		Continuous	Sub bull							Continuous samples	Food and drink	Grazing				20	4	Inside	Closed	None	Low	Personal drive	Hillside viewing area	12.184538944203062, 99.64794337510284	2		1	Overcast and Windy	38.3	P	Grassland	55		MG	16	No	4	No
	191	Brooke Friswold	2022-10-19 15:46:53	2022-10-19 16:00:53	2022-10-19 15:55:05	2022-10-19	15:55:05	2022	10	15		Continuous	Sub bull							Continuous samples	Locomotion					6	4	Inside	Closed	None	Low	Personal drive	Hillside viewing area	12.184538944203062, 99.64794337510284	2		1	Overcast and Windy	38.3	P	Grassland	55		MG	16	No	4	No
	191	Brooke Friswold	2022-10-19 15:46:53	2022-10-19 16:00:53	2022-10-19 15:55:11	2022-10-19	15:55:11	2022	10	15		Continuous	Sub bull							Continuous samples	Food and drink	Grazing				97	4	Inside	Closed	None	Low	Personal drive	Hillside viewing area	12.184538944203062, 99.64794337510284	2		1	Overcast and Windy	38.3	P	Grassland	55		MG	16	No	4	No
	191	Brooke Friswold	2022-10-19 15:46:53	2022-10-19 16:00:53	2022-10-19 15:56:48	2022-10-19	15:56:48	2022	10	15		Continuous	Sub bull							Continuous samples	Locomotion					31	4	Inside	Closed	None	Low	Personal drive	Hillside viewing area	12.184538944203062, 99.64794337510284	2		1	Overcast and Windy	38.3	P	Grassland	55		MG	16	No	4	No
	191	Brooke Friswold	2022-10-19 15:46:53	2022-10-19 16:00:53	2022-10-19 15:57:19	2022-10-19	15:57:19	2022	10	15		Continuous	Sub bull							Continuous samples	Food and drink	Grazing				67	4	Inside	Closed	None	Low	Personal drive	Hillside viewing area	12.184538944203062, 99.64794337510284	2		1	Overcast and Windy	38.3	P	Grassland	55		MG	16	No	4	No
	191	Brooke Friswold	2022-10-19 15:46:53	2022-10-19 16:00:53	2022-10-19 15:58:26	2022-10-19	15:58:26	2022	10	15		Continuous	Sub bull							Continuous samples	Locomotion					8	4	Inside	Closed	None	Low	Personal drive	Hillside viewing area	12.184538944203062, 99.64794337510284	2		1	Overcast and Windy	38.3	P	Grassland	55		MG	16	No	4	No
	191	Brooke Friswold	2022-10-19 15:46:53	2022-10-19 16:00:53	2022-10-19 15:58:34	2022-10-19	15:58:34	2022	10	15		Continuous	Sub bull							Continuous samples	Out of view					119	4	Inside	Closed	None	Low	Personal drive	Hillside viewing area	12.184538944203062, 99.64794337510284	2		1	Overcast and Windy	38.3	P	Grassland	55		MG	16	No	4	No
	191	Brooke Friswold	2022-10-19 15:46:53	2022-10-19 16:00:53	2022-10-19 16:00:33	2022-10-19	16:00:33	2022	10	16		Continuous	Sub bull							Continuous samples	Food and drink	Grazing				8	4	Inside	Closed	None	Low	Personal drive	Hillside viewing area	12.184538944203062, 99.64794337510284	2		1	Overcast and Windy	38.3	P	Grassland	55		MG	16	No	4	No
	191	Brooke Friswold	2022-10-19 15:46:53	2022-10-19 16:00:53	2022-10-19 16:00:41	2022-10-19	16:00:41	2022	10	16		Continuous	Sub bull							Continuous samples	Locomotion					12	4	Inside	Closed	None	Low	Personal drive	Hillside viewing area	12.184538944203062, 99.64794337510284	2		1	Overcast and Windy	38.3	P	Grassland	55		MG	16	No	4	No
32	192	Brooke Friswold	2022-10-19 16:03:29	2022-10-19 16:17:29	2022-10-19 16:04:53	2022-10-19	16:04:53	2022	10	16		All Occurrence	Sub bull	Foot swaying/scuffing/swinging													4	Inside	Closed	None	Low	Personal drive	Hillside viewing area	12.184538944203062, 99.64794337510284	2		1	Overcast and Windy	33.2	P	Grassland	40		MG	9	No	3	No
	192	Brooke Friswold	2022-10-19 16:03:29	2022-10-19 16:17:29	2022-10-19 16:05:05	2022-10-19	16:05:05	2022	10	16		All Occurrence	Sub bull	Foot swaying/scuffing/swinging													4	Inside	Closed	None	Low	Personal drive	Hillside viewing area	12.184538944203062, 99.64794337510284	2		1	Overcast and Windy	33.2	P	Grassland	40		MG	9	No	3	No
	192	Brooke Friswold	2022-10-19 16:03:29	2022-10-19 16:17:29	2022-10-19 16:05:42	2022-10-19	16:05:42	2022	10	16		All Occurrence	Sub bull	Foot swaying/scuffing/swinging													4	Inside	Closed	None	Low	Personal drive	Hillside viewing area	12.184538944203062, 99.64794337510284	2		1	Overcast and Windy	33.2	P	Grassland	40		MG	9	No	3	No
	192	Brooke Friswold	2022-10-19 16:03:29	2022-10-19 16:17:29	2022-10-19 16:08:58	2022-10-19	16:08:58	2022	10	16		All Occurrence	Sub bull	Touch face													4	Inside	Closed	None	Low	Personal drive	Hillside viewing area	12.184538944203062, 99.64794337510284	2		1	Overcast and Windy	33.2	P	Grassland	40		MG	9	No	3	No
	192	Brooke Friswold	2022-10-19 16:03:29	2022-10-19 16:17:29	2022-10-19 16:12:34	2022-10-19	16:12:34	2022	10	16		All Occurrence	Sub bull	Foot swaying/scuffing/swinging													4	Inside	Closed	None	Low	Personal drive	Hillside viewing area	12.184538944203062, 99.64794337510284	2		1	Overcast and Windy	33.2	P	Grassland	40		MG	9	No	3	No
	192	Brooke Friswold	2022-10-19 16:03:29	2022-10-19 16:17:29	2022-10-19 16:03:35	2022-10-19	16:03:35	2022	10	16		Continuous	Sub bull							Continuous samples	Food and drink	Grazing				834	4	Inside	Closed	None	Low	Personal drive	Hillside viewing area	12.184538944203062, 99.64794337510284	2		1	Overcast and Windy	33.2	P	Grassland	40		MG	9	No	3	No
33	193	Brooke Friswold	2022-10-19 16:20:27	2022-10-19 16:34:27	2022-10-19 16:29:14	2022-10-19	16:29:14	2022	10	16		All Occurrence	Adult cow	Trunk to mouth													4	Inside	Closed	None	Low	Personal drive	Hillside viewing area	12.184538944203062, 99.64794337510284	2		1	Sunny	36.7	P	Grassland	40		MG	4	No	4	No
	193	Brooke Friswold	2022-10-19 16:20:27	2022-10-19 16:34:27	2022-10-19 16:31:58	2022-10-19	16:31:58	2022	10	16		All Occurrence	Adult cow	Foot swaying/scuffing/swinging													4	Inside	Closed	None	Low	Personal drive	Hillside viewing area	12.184538944203062, 99.64794337510284	2		1	Sunny	36.7	P	Grassland	40		MG	4	No	4	No
	193	Brooke Friswold	2022-10-19 16:20:27	2022-10-19 16:34:27	2022-10-19 16:20:33	2022-10-19	16:20:33	2022	10	16		Continuous	Adult cow							Continuous samples	Food and drink	Grazing				306	4	Inside	Closed	None	Low	Personal drive	Hillside viewing area	12.184538944203062, 99.64794337510284	2		1	Sunny	36.7	P	Grassland	40		MG	4	No	4	No
	193	Brooke Friswold	2022-10-19 16:20:27	2022-10-19 16:34:27	2022-10-19 16:25:39	2022-10-19	16:25:39	2022	10	16		Continuous	Adult cow							Continuous samples	Food and drink	Browsing				528	4	Inside	Closed	None	Low	Personal drive	Hillside viewing area	12.184538944203062, 99.64794337510284	2		1	Sunny	36.7	P	Grassland	40		MG	4	No	4	No
34	194	Brooke Friswold	2022-10-19 16:47:00	2022-10-19 17:01:00	2022-10-19 17:00:03	2022-10-19	17:00:03	2022	10	17		All Occurrence	Adult bull	Foot swaying/scuffing/swinging													3	Outside	Closed	None	Low	Personal drive	OF	12.1866609, 99.6531925	2		1	Overcast	32.8	P	Shrub	60		LB	1	No	3	No
	194	Brooke Friswold	2022-10-19 16:47:00	2022-10-19 17:01:00	2022-10-19 17:00:12	2022-10-19	17:00:12	2022	10	17		All Occurrence	Adult bull	Foot swaying/scuffing/swinging													3	Outside	Closed	None	Low	Personal drive	OF	12.1866609, 99.6531925	2		1	Overcast	32.8	P	Shrub	60		LB	1	No	3	No
	194	Brooke Friswold	2022-10-19 16:47:00	2022-10-19 17:01:00	2022-10-19 16:47:06	2022-10-19	16:47:06	2022	10	16		Continuous	Adult bull							Continuous samples	Food and drink	Grazing				98	3	Outside	Closed	None	Low	Personal drive	OF	12.1866609, 99.6531925	2		1	Overcast	32.8	P	Shrub	60		LB	1	No	3	No
	194	Brooke Friswold	2022-10-19 16:47:00	2022-10-19 17:01:00	2022-10-19 16:48:44	2022-10-19	16:48:44	2022	10	16		Continuous	Adult bull							Continuous samples	Locomotion					10	3	Outside	Closed	None	Low	Personal drive	OF	12.1866609, 99.6531925	2		1	Overcast	32.8	P	Shrub	60		LB	1	No	3	No
	194	Brooke Friswold	2022-10-19 16:47:00	2022-10-19 17:01:00	2022-10-19 16:48:54	2022-10-19	16:48:54	2022	10	16		Continuous	Adult bull							Continuous samples	Food and drink	Grazing				76	3	Outside	Closed	None	Low	Personal drive	OF	12.1866609, 99.6531925	2		1	Overcast	32.8	P	Shrub	60		LB	1	No	3	No
	194	Brooke Friswold	2022-10-19 16:47:00	2022-10-19 17:01:00	2022-10-19 16:50:11	2022-10-19	16:50:11	2022	10	16		Continuous	Adult bull							Continuous samples	Rest	Lying,Sleeping				51	3	Outside	Closed	None	Low	Personal drive	OF	12.1866609, 99.6531925	2		1	Overcast	32.8	P	Shrub	60		LB	1	No	3	No
	194	Brooke Friswold	2022-10-19 16:47:00	2022-10-19 17:01:00	2022-10-19 16:51:02	2022-10-19	16:51:02	2022	10	16		Continuous	Adult bull							Continuous samples	Food and drink	Grazing				40	3	Outside	Closed	None	Low	Personal drive	OF	12.1866609, 99.6531925	2		1	Overcast	32.8	P	Shrub	60		LB	1	No	3	No
	194	Brooke Friswold	2022-10-19 16:47:00	2022-10-19 17:01:00	2022-10-19 16:51:42	2022-10-19	16:51:42	2022	10	16		Continuous	Adult bull							Continuous samples	Locomotion					39	3	Outside	Closed	None	Low	Personal drive	OF	12.1866609, 99.6531925	2		1	Overcast	32.8	P	Shrub	60		LB	1	No	3	No
	194	Brooke Friswold	2022-10-19 16:47:00	2022-10-19 17:01:00	2022-10-19 16:52:21	2022-10-19	16:52:21	2022	10	16		Continuous	Adult bull							Continuous samples	Food and drink	Grazing				519	3	Outside	Closed	None	Low	Personal drive	OF	12.1866609, 99.6531925	2		1	Overcast	32.8	P	Shrub	60		LB	1	No	3	No
35	195	Brooke Friswold	2022-10-20 14:14:46	2022-10-20 14:20:46	2022-10-20 14:15:58	2022-10-20	14:15:58	2022	10	14		All Occurrence	Adult cow	Trunk to another's body	Actor			Juvenile cow 1									1	Inside	Closed	None	Low	Personal drive	Vehicle	12.162365441794178, 99.65999937889383	1		1	Overcast	31	P	Grassland	150		CC	3	No	3	No
	195	Brooke Friswold	2022-10-20 14:14:46	2022-10-20 14:20:46	2022-10-20 14:14:53	2022-10-20	14:14:53	2022	10	14		Continuous	Adult cow							Continuous samples	Food and drink	Grazing				196	1	Inside	Closed	None	Low	Personal drive	Vehicle	12.162365441794178, 99.65999937889383	1		1	Overcast	31	P	Grassland	150		CC	3	No	3	No
	195	Brooke Friswold	2022-10-20 14:14:46	2022-10-20 14:20:46	2022-10-20 14:18:09	2022-10-20	14:18:09	2022	10	14		Continuous	Adult cow							Continuous samples	Locomotion					7	1	Inside	Closed	None	Low	Personal drive	Vehicle	12.162365441794178, 99.65999937889383	1		1	Overcast	31	P	Grassland	150		CC	3	No	3	No
	195	Brooke Friswold	2022-10-20 14:14:46	2022-10-20 14:20:46	2022-10-20 14:18:16	2022-10-20	14:18:16	2022	10	14		Continuous	Adult cow							Continuous samples	Food and drink	Grazing				56	1	Inside	Closed	None	Low	Personal drive	Vehicle	12.162365441794178, 99.65999937889383	1		1	Overcast	31	P	Grassland	150		CC	3	No	3	No
	195	Brooke Friswold	2022-10-20 14:14:46	2022-10-20 14:20:46	2022-10-20 14:19:12	2022-10-20	14:19:12	2022	10	14		Continuous	Adult cow							Continuous samples	Locomotion					1	1	Inside	Closed	None	Low	Personal drive	Vehicle	12.162365441794178, 99.65999937889383	1		1	Overcast	31	P	Grassland	150		CC	3	No	3	No
	195	Brooke Friswold	2022-10-20 14:14:46	2022-10-20 14:20:46	2022-10-20 14:19:13	2022-10-20	14:19:13	2022	10	14		Continuous	Adult cow							Continuous samples	Out of view					41	1	Inside	Closed	None	Low	Personal drive	Vehicle	12.162365441794178, 99.65999937889383	1		1	Overcast	31	P	Grassland	150		CC	3	No	3	No
	195	Brooke Friswold	2022-10-20 14:14:46	2022-10-20 14:20:46	2022-10-20 14:19:54	2022-10-20	14:19:54	2022	10	14		Continuous	Adult cow							Continuous samples	Food and drink	Grazing				10	1	Inside	Closed	None	Low	Personal drive	Vehicle	12.162365441794178, 99.65999937889383	1		1	Overcast	31	P	Grassland	150		CC	3	No	3	No
	195	Brooke Friswold	2022-10-20 14:14:46	2022-10-20 14:20:46	2022-10-20 14:20:04	2022-10-20	14:20:04	2022	10	14		Continuous	Adult cow							Continuous samples	Out of view					42	1	Inside	Closed	None	Low	Personal drive	Vehicle	12.162365441794178, 99.65999937889383	1		1	Overcast	31	P	Grassland	150		CC	3	No	3	No
36	197	Brooke Friswold	2022-10-20 15:02:19	2022-10-20 15:15:35	2022-10-20 15:03:05	2022-10-20	15:03:05	2022	10	15		All Occurrence	Sub bull	Event					Elephant vocalization								3	Outside	Closed	None	Low	Personal drive	OF	12.1866609, 99.6531925	2		1	Overcast	32	P	Shrub	100		MG	5	No	4	No
	197	Brooke Friswold	2022-10-20 15:02:19	2022-10-20 15:15:35	2022-10-20 15:05:33	2022-10-20	15:05:33	2022	10	15		All Occurrence	Sub bull	Trunk curl/ J trunk/ trunk swinging/ trunk over tusks													3	Outside	Closed	None	Low	Personal drive	OF	12.1866609, 99.6531925	2		1	Overcast	32	P	Shrub	100		MG	5	No	4	No
	197	Brooke Friswold	2022-10-20 15:02:19	2022-10-20 15:15:35	2022-10-20 15:05:35	2022-10-20	15:05:35	2022	10	15		All Occurrence	Sub bull	Trunk curl/ J trunk/ trunk swinging/ trunk over tusks													3	Outside	Closed	None	Low	Personal drive	OF	12.1866609, 99.6531925	2		1	Overcast	32	P	Shrub	100		MG	5	No	4	No
	197	Brooke Friswold	2022-10-20 15:02:19	2022-10-20 15:15:35	2022-10-20 15:02:23	2022-10-20	15:02:23	2022	10	15		Continuous	Sub bull							Continuous samples	Self Maintenance	Dusting				69	3	Outside	Closed	None	Low	Personal drive	OF	12.1866609, 99.6531925	2		1	Overcast	32	P	Shrub	100		MG	5	No	4	No
	197	Brooke Friswold	2022-10-20 15:02:19	2022-10-20 15:15:35	2022-10-20 15:03:32	2022-10-20	15:03:32	2022	10	15		Continuous	Sub bull							Continuous samples	Locomotion					54	3	Outside	Closed	None	Low	Personal drive	OF	12.1866609, 99.6531925	2		1	Overcast	32	P	Shrub	100		MG	5	No	4	No
	197	Brooke Friswold	2022-10-20 15:02:19	2022-10-20 15:15:35	2022-10-20 15:04:26	2022-10-20	15:04:26	2022	10	15		Continuous	Sub bull							Continuous samples	Approach	Actor	Elephant			14	3	Outside	Closed	None	Low	Personal drive	OF	12.1866609, 99.6531925	2		1	Overcast	32	P	Shrub	100		MG	5	No	4	No
	197	Brooke Friswold	2022-10-20 15:02:19	2022-10-20 15:15:35	2022-10-20 15:04:40	2022-10-20	15:04:40	2022	10	15		Continuous	Sub bull							Continuous samples	Food and drink	Grazing				44	3	Outside	Closed	None	Low	Personal drive	OF	12.1866609, 99.6531925	2		1	Overcast	32	P	Shrub	100		MG	5	No	4	No
	197	Brooke Friswold	2022-10-20 15:02:19	2022-10-20 15:15:35	2022-10-20 15:05:25	2022-10-20	15:05:25	2022	10	15		Continuous	Sub bull							Continuous samples	Playing alone					35	3	Outside	Closed	None	Low	Personal drive	OF	12.1866609, 99.6531925	2		1	Overcast	32	P	Shrub	100		MG	5	No	4	No
	197	Brooke Friswold	2022-10-20 15:02:19	2022-10-20 15:15:35	2022-10-20 15:06:00	2022-10-20	15:06:00	2022	10	15		Continuous	Sub bull							Continuous samples	Food and drink	Grazing				57	3	Outside	Closed	None	Low	Personal drive	OF	12.1866609, 99.6531925	2		1	Overcast	32	P	Shrub	100		MG	5	No	4	No
	197	Brooke Friswold	2022-10-20 15:02:19	2022-10-20 15:15:35	2022-10-20 15:06:56	2022-10-20	15:06:56	2022	10	15		Continuous	Sub bull							Continuous samples	Locomotion					94	3	Outside	Closed	None	Low	Personal drive	OF	12.1866609, 99.6531925	2		1	Overcast	32	P	Shrub	100		MG	5	No	4	No
	197	Brooke Friswold	2022-10-20 15:02:19	2022-10-20 15:15:35	2022-10-20 15:08:30	2022-10-20	15:08:30	2022	10	15		Continuous	Sub bull							Continuous samples	Out of view					417	3	Outside	Closed	None	Low	Personal drive	OF	12.1866609, 99.6531925	2		1	Overcast	32	P	Shrub	100		MG	5	No	4	No
	197	Brooke Friswold	2022-10-20 15:02:19	2022-10-20 15:15:35	2022-10-20 15:15:27	2022-10-20	15:15:27	2022	10	15		Continuous	Sub bull							Continuous samples	Manipulating object					8	3	Outside	Closed	None	Low	Personal drive	OF	12.1866609, 99.6531925	2		1	Overcast	32	P	Shrub	100		MG	5	No	4	No
37	196	Brooke Friswold	2022-10-20 15:17:00	2022-10-20 15:31:00	2022-10-20 15:17:06	2022-10-20	15:17:06	2022	10	15		All Occurrence	Sub bull	Smell													1	Outside	Closed	None	Low	Personal drive	Vehicle	12.1563893, 99.6437280	2		1	Overcast	50	P	Road	15		BG	2	No	3	No
	196	Brooke Friswold	2022-10-20 15:17:00	2022-10-20 15:31:00	2022-10-20 15:18:38	2022-10-20	15:18:38	2022	10	15		All Occurrence	Sub bull	Touch face													1	Outside	Closed	None	Low	Personal drive	Vehicle	12.1563893, 99.6437280	2		1	Overcast	50	P	Road	15		BG	2	No	3	No
	196	Brooke Friswold	2022-10-20 15:17:00	2022-10-20 15:31:00	2022-10-20 15:25:18	2022-10-20	15:25:18	2022	10	15		All Occurrence	Sub bull	Smell													1	Outside	Closed	None	Low	Personal drive	Vehicle	12.1563893, 99.6437280	2		1	Overcast	50	P	Road	15		BG	2	No	3	No
	196	Brooke Friswold	2022-10-20 15:17:00	2022-10-20 15:31:00	2022-10-20 15:25:34	2022-10-20	15:25:34	2022	10	15		All Occurrence	Sub bull	Trunk curl/ J trunk/ trunk swinging/ trunk over tusks													1	Outside	Closed	None	Low	Personal drive	Vehicle	12.1563893, 99.6437280	2		1	Overcast	50	P	Road	15		BG	2	No	3	No
	196	Brooke Friswold	2022-10-20 15:17:00	2022-10-20 15:31:00	2022-10-20 15:25:40	2022-10-20	15:25:40	2022	10	15		All Occurrence	Sub bull	Trunk curl/ J trunk/ trunk swinging/ trunk over tusks													1	Outside	Closed	None	Low	Personal drive	Vehicle	12.1563893, 99.6437280	2		1	Overcast	50	P	Road	15		BG	2	No	3	No
	196	Brooke Friswold	2022-10-20 15:17:00	2022-10-20 15:31:00	2022-10-20 15:17:05	2022-10-20	15:17:05	2022	10	15		Continuous	Sub bull							Continuous samples	Alert	Human	Actor			25	1	Outside	Closed	None	Low	Personal drive	Vehicle	12.1563893, 99.6437280	2		1	Overcast	50	P	Road	15		BG	2	No	3	No
	196	Brooke Friswold	2022-10-20 15:17:00	2022-10-20 15:31:00	2022-10-20 15:17:30	2022-10-20	15:17:30	2022	10	15		Continuous	Sub bull							Continuous samples	Food and drink	Grazing				34	1	Outside	Closed	None	Low	Personal drive	Vehicle	12.1563893, 99.6437280	2		1	Overcast	50	P	Road	15		BG	2	No	3	No
	196	Brooke Friswold	2022-10-20 15:17:00	2022-10-20 15:31:00	2022-10-20 15:18:04	2022-10-20	15:18:04	2022	10	15		Continuous	Sub bull							Continuous samples	Food and drink	Browsing				31	1	Outside	Closed	None	Low	Personal drive	Vehicle	12.1563893, 99.6437280	2		1	Overcast	50	P	Road	15		BG	2	No	3	No
	196	Brooke Friswold	2022-10-20 15:17:00	2022-10-20 15:31:00	2022-10-20 15:18:35	2022-10-20	15:18:35	2022	10	15		Continuous	Sub bull							Continuous samples	Locomotion					10	1	Outside	Closed	None	Low	Personal drive	Vehicle	12.1563893, 99.6437280	2		1	Overcast	50	P	Road	15		BG	2	No	3	No
	196	Brooke Friswold	2022-10-20 15:17:00	2022-10-20 15:31:00	2022-10-20 15:18:45	2022-10-20	15:18:45	2022	10	15		Continuous	Sub bull							Continuous samples	Food and drink	Grazing				99	1	Outside	Closed	None	Low	Personal drive	Vehicle	12.1563893, 99.6437280	2		1	Overcast	50	P	Road	15		BG	2	No	3	No
	196	Brooke Friswold	2022-10-20 15:17:00	2022-10-20 15:31:00	2022-10-20 15:20:24	2022-10-20	15:20:24	2022	10	15		Continuous	Sub bull							Continuous samples	Locomotion					19	1	Outside	Closed	None	Low	Personal drive	Vehicle	12.1563893, 99.6437280	2		1	Overcast	50	P	Road	15		BG	2	No	3	No
	196	Brooke Friswold	2022-10-20 15:17:00	2022-10-20 15:31:00	2022-10-20 15:20:43	2022-10-20	15:20:43	2022	10	15		Continuous	Sub bull							Continuous samples	Out of view					287	1	Outside	Closed	None	Low	Personal drive	Vehicle	12.1563893, 99.6437280	2		1	Overcast	50	P	Road	15		BG	2	No	3	No
	196	Brooke Friswold	2022-10-20 15:17:00	2022-10-20 15:31:00	2022-10-20 15:25:30	2022-10-20	15:25:30	2022	10	15		Continuous	Sub bull							Continuous samples	Alert	Elephant				16	1	Outside	Closed	None	Low	Personal drive	Vehicle	12.1563893, 99.6437280	2		1	Overcast	50	P	Road	15		BG	2	No	3	No
	196	Brooke Friswold	2022-10-20 15:17:00	2022-10-20 15:31:00	2022-10-20 15:25:46	2022-10-20	15:25:46	2022	10	15		Continuous	Sub bull							Continuous samples	Food and drink	Grazing				314	1	Outside	Closed	None	Low	Personal drive	Vehicle	12.1563893, 99.6437280	2		1	Overcast	50	P	Road	15		BG	2	No	3	No
38	198	Brooke Friswold	2022-10-20 15:36:27	2022-10-20 15:50:27	2022-10-20 15:37:17	2022-10-20	15:37:17	2022	10	15		All Occurrence	Sub bull	Trunk curl/ J trunk/ trunk swinging/ trunk over tusks													1	Outside	Closed	None	Low	Personal drive	Vehicle	12.1871256, 99.6477419	2		1	Overcast and Windy	32	P	Road	25		MG	2	No	3	No
	198	Brooke Friswold	2022-10-20 15:36:27	2022-10-20 15:50:27	2022-10-20 15:38:59	2022-10-20	15:38:59	2022	10	15		All Occurrence	Sub bull	Smell													1	Outside	Closed	None	Low	Personal drive	Vehicle	12.1871256, 99.6477419	2		1	Overcast and Windy	32	P	Road	25		MG	2	No	3	No
	198	Brooke Friswold	2022-10-20 15:36:27	2022-10-20 15:50:27	2022-10-20 15:40:27	2022-10-20	15:40:27	2022	10	15		All Occurrence	Sub bull	Trunk to another's head	Actor												1	Outside	Closed	None	Low	Personal drive	Vehicle	12.1871256, 99.6477419	2		1	Overcast and Windy	32	P	Road	25		MG	2	No	3	No
	198	Brooke Friswold	2022-10-20 15:36:27	2022-10-20 15:50:27	2022-10-20 15:42:26	2022-10-20	15:42:26	2022	10	15		All Occurrence	Sub bull	Event					Started the car and reversed it								1	Outside	Closed	None	Low	Personal drive	Vehicle	12.1871256, 99.6477419	2		1	Overcast and Windy	32	P	Road	25		MG	2	No	3	No
	198	Brooke Friswold	2022-10-20 15:36:27	2022-10-20 15:50:27	2022-10-20 15:42:37	2022-10-20	15:42:37	2022	10	15		All Occurrence	Sub bull	Trunk curl/ J trunk/ trunk swinging/ trunk over tusks													1	Outside	Closed	None	Low	Personal drive	Vehicle	12.1871256, 99.6477419	2		1	Overcast and Windy	32	P	Road	25		MG	2	No	3	No
	198	Brooke Friswold	2022-10-20 15:36:27	2022-10-20 15:50:27	2022-10-20 15:45:25	2022-10-20	15:45:25	2022	10	15		All Occurrence	Sub bull	Event					Ranger got out of car								1	Outside	Closed	None	Low	Personal drive	Vehicle	12.1871256, 99.6477419	2		1	Overcast and Windy	32	P	Road	25		MG	2	No	3	No
	198	Brooke Friswold	2022-10-20 15:36:27	2022-10-20 15:50:27	2022-10-20 15:45:53	2022-10-20	15:45:53	2022	10	15		All Occurrence	Sub bull	Trunk curl/ J trunk/ trunk swinging/ trunk over tusks													1	Outside	Closed	None	Low	Personal drive	Vehicle	12.1871256, 99.6477419	2		1	Overcast and Windy	32	P	Road	25		MG	2	No	3	No
	198	Brooke Friswold	2022-10-20 15:36:27	2022-10-20 15:50:27	2022-10-20 15:45:54	2022-10-20	15:45:54	2022	10	15		All Occurrence	Sub bull	Smell													1	Outside	Closed	None	Low	Personal drive	Vehicle	12.1871256, 99.6477419	2		1	Overcast and Windy	32	P	Road	25		MG	2	No	3	No
	198	Brooke Friswold	2022-10-20 15:36:27	2022-10-20 15:50:27	2022-10-20 15:47:53	2022-10-20	15:47:53	2022	10	15		All Occurrence	Sub bull	Foot swaying/scuffing/swinging													1	Outside	Closed	None	Low	Personal drive	Vehicle	12.1871256, 99.6477419	2		1	Overcast and Windy	32	P	Road	25		MG	2	No	3	No
	198	Brooke Friswold	2022-10-20 15:36:27	2022-10-20 15:50:27	2022-10-20 15:36:31	2022-10-20	15:36:31	2022	10	15		Continuous	Sub bull							Continuous samples	Food and drink	Grazing				93	1	Outside	Closed	None	Low	Personal drive	Vehicle	12.1871256, 99.6477419	2		1	Overcast and Windy	32	P	Road	25		MG	2	No	3	No
	198	Brooke Friswold	2022-10-20 15:36:27	2022-10-20 15:50:27	2022-10-20 15:38:09	2022-10-20	15:38:09	2022	10	15		Continuous	Sub bull							Continuous samples	Food and drink	Grazing				128	1	Outside	Closed	None	Low	Personal drive	Vehicle	12.1871256, 99.6477419	2		1	Overcast and Windy	32	P	Road	25		MG	2	No	3	No
	198	Brooke Friswold	2022-10-20 15:36:27	2022-10-20 15:50:27	2022-10-20 15:40:17	2022-10-20	15:40:17	2022	10	15		Continuous	Sub bull							Continuous samples	Approach	Actor	Elephant			4	1	Outside	Closed	None	Low	Personal drive	Vehicle	12.1871256, 99.6477419	2		1	Overcast and Windy	32	P	Road	25		MG	2	No	3	No
	198	Brooke Friswold	2022-10-20 15:36:27	2022-10-20 15:50:27	2022-10-20 15:40:22	2022-10-20	15:40:22	2022	10	15		Continuous	Sub bull							Continuous samples	Physical contact and interaction	Mutual	Elephant			138	1	Outside	Closed	None	Low	Personal drive	Vehicle	12.1871256, 99.6477419	2		1	Overcast and Windy	32	P	Road	25		MG	2	No	3	No
	198	Brooke Friswold	2022-10-20 15:36:27	2022-10-20 15:50:27	2022-10-20 15:42:40	2022-10-20	15:42:40	2022	10	15		Continuous	Sub bull							Continuous samples	Other vigilance behaviour					3	1	Outside	Closed	None	Low	Personal drive	Vehicle	12.1871256, 99.6477419	2		1	Overcast and Windy	32	P	Road	25		MG	2	No	3	No
	198	Brooke Friswold	2022-10-20 15:36:27	2022-10-20 15:50:27	2022-10-20 15:42:43	2022-10-20	15:42:43	2022	10	15		Continuous	Sub bull							Continuous samples	Alert	Elephant				2	1	Outside	Closed	None	Low	Personal drive	Vehicle	12.1871256, 99.6477419	2		1	Overcast and Windy	32	P	Road	25		MG	2	No	3	No
	198	Brooke Friswold	2022-10-20 15:36:27	2022-10-20 15:50:27	2022-10-20 15:42:45	2022-10-20	15:42:45	2022	10	15		Continuous	Sub bull							Continuous samples	Alert	Human,Elephant				2	1	Outside	Closed	None	Low	Personal drive	Vehicle	12.1871256, 99.6477419	2		1	Overcast and Windy	32	P	Road	25		MG	2	No	3	No
	198	Brooke Friswold	2022-10-20 15:36:27	2022-10-20 15:50:27	2022-10-20 15:42:47	2022-10-20	15:42:47	2022	10	15		Continuous	Sub bull							Continuous samples	Alert	Human				7	1	Outside	Closed	None	Low	Personal drive	Vehicle	12.1871256, 99.6477419	2		1	Overcast and Windy	32	P	Road	25		MG	2	No	3	No
	198	Brooke Friswold	2022-10-20 15:36:27	2022-10-20 15:50:27	2022-10-20 15:42:54	2022-10-20	15:42:54	2022	10	15		Continuous	Sub bull							Continuous samples	Food and drink	Grazing				49	1	Outside	Closed	None	Low	Personal drive	Vehicle	12.1871256, 99.6477419	2		1	Overcast and Windy	32	P	Road	25		MG	2	No	3	No
	198	Brooke Friswold	2022-10-20 15:36:27	2022-10-20 15:50:27	2022-10-20 15:43:43	2022-10-20	15:43:43	2022	10	15		Continuous	Sub bull							Continuous samples	Locomotion					10	1	Outside	Closed	None	Low	Personal drive	Vehicle	12.1871256, 99.6477419	2		1	Overcast and Windy	32	P	Road	25		MG	2	No	3	No
	198	Brooke Friswold	2022-10-20 15:36:27	2022-10-20 15:50:27	2022-10-20 15:43:54	2022-10-20	15:43:54	2022	10	15		Continuous	Sub bull							Continuous samples	Food and drink	Grazing				122	1	Outside	Closed	None	Low	Personal drive	Vehicle	12.1871256, 99.6477419	2		1	Overcast and Windy	32	P	Road	25		MG	2	No	3	No
	198	Brooke Friswold	2022-10-20 15:36:27	2022-10-20 15:50:27	2022-10-20 15:45:56	2022-10-20	15:45:56	2022	10	15		Continuous	Sub bull							Continuous samples	Locomotion					44	1	Outside	Closed	None	Low	Personal drive	Vehicle	12.1871256, 99.6477419	2		1	Overcast and Windy	32	P	Road	25		MG	2	No	3	No
	198	Brooke Friswold	2022-10-20 15:36:27	2022-10-20 15:50:27	2022-10-20 15:46:40	2022-10-20	15:46:40	2022	10	15		Continuous	Sub bull							Continuous samples	Food and drink	Grazing				68	1	Outside	Closed	None	Low	Personal drive	Vehicle	12.1871256, 99.6477419	2		1	Overcast and Windy	32	P	Road	25		MG	2	No	3	No
	198	Brooke Friswold	2022-10-20 15:36:27	2022-10-20 15:50:27	2022-10-20 15:47:48	2022-10-20	15:47:48	2022	10	15		Continuous	Sub bull							Continuous samples	Locomotion					23	1	Outside	Closed	None	Low	Personal drive	Vehicle	12.1871256, 99.6477419	2		1	Overcast and Windy	32	P	Road	25		MG	2	No	3	No
	198	Brooke Friswold	2022-10-20 15:36:27	2022-10-20 15:50:27	2022-10-20 15:48:11	2022-10-20	15:48:11	2022	10	15		Continuous	Sub bull							Continuous samples	Food and drink	Grazing				32	1	Outside	Closed	None	Low	Personal drive	Vehicle	12.1871256, 99.6477419	2		1	Overcast and Windy	32	P	Road	25		MG	2	No	3	No
	198	Brooke Friswold	2022-10-20 15:36:27	2022-10-20 15:50:27	2022-10-20 15:48:44	2022-10-20	15:48:44	2022	10	15		Continuous	Sub bull							Continuous samples	Locomotion					12	1	Outside	Closed	None	Low	Personal drive	Vehicle	12.1871256, 99.6477419	2		1	Overcast and Windy	32	P	Road	25		MG	2	No	3	No
	198	Brooke Friswold	2022-10-20 15:36:27	2022-10-20 15:50:27	2022-10-20 15:48:55	2022-10-20	15:48:55	2022	10	15		Continuous	Sub bull							Continuous samples	Food and drink	Grazing				92	1	Outside	Closed	None	Low	Personal drive	Vehicle	12.1871256, 99.6477419	2		1	Overcast and Windy	32	P	Road	25		MG	2	No	3	No
39	199	Brooke Friswold	2022-10-20 15:51:00	2022-10-20 16:05:00	2022-10-20 15:51:50	2022-10-20	15:51:50	2022	10	15		All Occurrence	Adult cow	Foot swaying/scuffing/swinging													4	Inside	Closed	None	Low	Personal drive	Vehicle	12.1871256, 99.6477419	2		1	Overcast and Windy	32	P	Road	25		CC	9	No	4	No
	199	Brooke Friswold	2022-10-20 15:51:00	2022-10-20 16:05:00	2022-10-20 15:52:00	2022-10-20	15:52:00	2022	10	15		All Occurrence	Adult cow	Trunk curl/ J trunk/ trunk swinging/ trunk over tusks													4	Inside	Closed	None	Low	Personal drive	Vehicle	12.1871256, 99.6477419	2		1	Overcast and Windy	32	P	Road	25		CC	9	No	4	No
	199	Brooke Friswold	2022-10-20 15:51:00	2022-10-20 16:05:00	2022-10-20 15:52:33	2022-10-20	15:52:33	2022	10	15		All Occurrence	Adult cow	Smell													4	Inside	Closed	None	Low	Personal drive	Vehicle	12.1871256, 99.6477419	2		1	Overcast and Windy	32	P	Road	25		CC	9	No	4	No
	199	Brooke Friswold	2022-10-20 15:51:00	2022-10-20 16:05:00	2022-10-20 15:52:41	2022-10-20	15:52:41	2022	10	15		All Occurrence	Adult cow	Trunk curl/ J trunk/ trunk swinging/ trunk over tusks													4	Inside	Closed	None	Low	Personal drive	Vehicle	12.1871256, 99.6477419	2		1	Overcast and Windy	32	P	Road	25		CC	9	No	4	No
	199	Brooke Friswold	2022-10-20 15:51:00	2022-10-20 16:05:00	2022-10-20 15:54:26	2022-10-20	15:54:26	2022	10	15		All Occurrence	Adult cow	Smell													4	Inside	Closed	None	Low	Personal drive	Vehicle	12.1871256, 99.6477419	2		1	Overcast and Windy	32	P	Road	25		CC	9	No	4	No
	199	Brooke Friswold	2022-10-20 15:51:00	2022-10-20 16:05:00	2022-10-20 15:56:13	2022-10-20	15:56:13	2022	10	15		All Occurrence	Adult cow	Trunk curl/ J trunk/ trunk swinging/ trunk over tusks													4	Inside	Closed	None	Low	Personal drive	Vehicle	12.1871256, 99.6477419	2		1	Overcast and Windy	32	P	Road	25		CC	9	No	4	No
	199	Brooke Friswold	2022-10-20 15:51:00	2022-10-20 16:05:00	2022-10-20 15:56:30	2022-10-20	15:56:30	2022	10	15		All Occurrence	Adult cow	Trunk to mouth													4	Inside	Closed	None	Low	Personal drive	Vehicle	12.1871256, 99.6477419	2		1	Overcast and Windy	32	P	Road	25		CC	9	No	4	No
	199	Brooke Friswold	2022-10-20 15:51:00	2022-10-20 16:05:00	2022-10-20 15:51:04	2022-10-20	15:51:04	2022	10	15		Continuous	Adult cow							Continuous samples	Food and drink	Grazing				55	4	Inside	Closed	None	Low	Personal drive	Vehicle	12.1871256, 99.6477419	2		1	Overcast and Windy	32	P	Road	25		CC	9	No	4	No
	199	Brooke Friswold	2022-10-20 15:51:00	2022-10-20 16:05:00	2022-10-20 15:51:59	2022-10-20	15:51:59	2022	10	15		Continuous	Adult cow							Continuous samples	Locomotion					6	4	Inside	Closed	None	Low	Personal drive	Vehicle	12.1871256, 99.6477419	2		1	Overcast and Windy	32	P	Road	25		CC	9	No	4	No
	199	Brooke Friswold	2022-10-20 15:51:00	2022-10-20 16:05:00	2022-10-20 15:52:05	2022-10-20	15:52:05	2022	10	15		Continuous	Adult cow							Continuous samples	Food and drink	Grazing				22	4	Inside	Closed	None	Low	Personal drive	Vehicle	12.1871256, 99.6477419	2		1	Overcast and Windy	32	P	Road	25		CC	9	No	4	No
	199	Brooke Friswold	2022-10-20 15:51:00	2022-10-20 16:05:00	2022-10-20 15:52:27	2022-10-20	15:52:27	2022	10	15		Continuous	Adult cow							Continuous samples	Locomotion					26	4	Inside	Closed	None	Low	Personal drive	Vehicle	12.1871256, 99.6477419	2		1	Overcast and Windy	32	P	Road	25		CC	9	No	4	No
	199	Brooke Friswold	2022-10-20 15:51:00	2022-10-20 16:05:00	2022-10-20 15:52:53	2022-10-20	15:52:53	2022	10	15		Continuous	Adult cow							Continuous samples	Food and drink	Grazing				13	4	Inside	Closed	None	Low	Personal drive	Vehicle	12.1871256, 99.6477419	2		1	Overcast and Windy	32	P	Road	25		CC	9	No	4	No
	199	Brooke Friswold	2022-10-20 15:51:00	2022-10-20 16:05:00	2022-10-20 15:53:06	2022-10-20	15:53:06	2022	10	15		Continuous	Adult cow							Continuous samples	Locomotion					7	4	Inside	Closed	None	Low	Personal drive	Vehicle	12.1871256, 99.6477419	2		1	Overcast and Windy	32	P	Road	25		CC	9	No	4	No
	199	Brooke Friswold	2022-10-20 15:51:00	2022-10-20 16:05:00	2022-10-20 15:53:13	2022-10-20	15:53:13	2022	10	15		Continuous	Adult cow							Continuous samples	Food and drink	Grazing				92	4	Inside	Closed	None	Low	Personal drive	Vehicle	12.1871256, 99.6477419	2		1	Overcast and Windy	32	P	Road	25		CC	9	No	4	No
	199	Brooke Friswold	2022-10-20 15:51:00	2022-10-20 16:05:00	2022-10-20 15:54:45	2022-10-20	15:54:45	2022	10	15		Continuous	Adult cow							Continuous samples	Locomotion					9	4	Inside	Closed	None	Low	Personal drive	Vehicle	12.1871256, 99.6477419	2		1	Overcast and Windy	32	P	Road	25		CC	9	No	4	No
	199	Brooke Friswold	2022-10-20 15:51:00	2022-10-20 16:05:00	2022-10-20 15:54:54	2022-10-20	15:54:54	2022	10	15		Continuous	Adult cow							Continuous samples	Food and drink	Browsing				25	4	Inside	Closed	None	Low	Personal drive	Vehicle	12.1871256, 99.6477419	2		1	Overcast and Windy	32	P	Road	25		CC	9	No	4	No
	199	Brooke Friswold	2022-10-20 15:51:00	2022-10-20 16:05:00	2022-10-20 15:55:19	2022-10-20	15:55:19	2022	10	15		Continuous	Adult cow							Continuous samples	Food and drink	Grazing				57	4	Inside	Closed	None	Low	Personal drive	Vehicle	12.1871256, 99.6477419	2		1	Overcast and Windy	32	P	Road	25		CC	9	No	4	No
	199	Brooke Friswold	2022-10-20 15:51:00	2022-10-20 16:05:00	2022-10-20 15:56:16	2022-10-20	15:56:16	2022	10	15		Continuous	Adult cow							Continuous samples	Locomotion					7	4	Inside	Closed	None	Low	Personal drive	Vehicle	12.1871256, 99.6477419	2		1	Overcast and Windy	32	P	Road	25		CC	9	No	4	No
	199	Brooke Friswold	2022-10-20 15:51:00	2022-10-20 16:05:00	2022-10-20 15:56:23	2022-10-20	15:56:23	2022	10	15		Continuous	Adult cow							Continuous samples	Food and drink	Grazing				12	4	Inside	Closed	None	Low	Personal drive	Vehicle	12.1871256, 99.6477419	2		1	Overcast and Windy	32	P	Road	25		CC	9	No	4	No
	199	Brooke Friswold	2022-10-20 15:51:00	2022-10-20 16:05:00	2022-10-20 15:56:35	2022-10-20	15:56:35	2022	10	15		Continuous	Adult cow							Continuous samples	Locomotion					50	4	Inside	Closed	None	Low	Personal drive	Vehicle	12.1871256, 99.6477419	2		1	Overcast and Windy	32	P	Road	25		CC	9	No	4	No
	199	Brooke Friswold	2022-10-20 15:51:00	2022-10-20 16:05:00	2022-10-20 15:57:25	2022-10-20	15:57:25	2022	10	15		Continuous	Adult cow							Continuous samples	Food and drink	Grazing				241	4	Inside	Closed	None	Low	Personal drive	Vehicle	12.1871256, 99.6477419	2		1	Overcast and Windy	32	P	Road	25		CC	9	No	4	No
	199	Brooke Friswold	2022-10-20 15:51:00	2022-10-20 16:05:00	2022-10-20 16:01:26	2022-10-20	16:01:26	2022	10	16		Continuous	Adult cow							Continuous samples	Locomotion					4	4	Inside	Closed	None	Low	Personal drive	Vehicle	12.1871256, 99.6477419	2		1	Overcast and Windy	32	P	Road	25		CC	9	No	4	No
	199	Brooke Friswold	2022-10-20 15:51:00	2022-10-20 16:05:00	2022-10-20 16:01:30	2022-10-20	16:01:30	2022	10	16		Continuous	Adult cow							Continuous samples	Food and drink	Grazing				80	4	Inside	Closed	None	Low	Personal drive	Vehicle	12.1871256, 99.6477419	2		1	Overcast and Windy	32	P	Road	25		CC	9	No	4	No
	199	Brooke Friswold	2022-10-20 15:51:00	2022-10-20 16:05:00	2022-10-20 16:02:50	2022-10-20	16:02:50	2022	10	16		Continuous	Adult cow							Continuous samples	Locomotion					7	4	Inside	Closed	None	Low	Personal drive	Vehicle	12.1871256, 99.6477419	2		1	Overcast and Windy	32	P	Road	25		CC	9	No	4	No
	199	Brooke Friswold	2022-10-20 15:51:00	2022-10-20 16:05:00	2022-10-20 16:02:57	2022-10-20	16:02:57	2022	10	16		Continuous	Adult cow							Continuous samples	Food and drink	Grazing				96	4	Inside	Closed	None	Low	Personal drive	Vehicle	12.1871256, 99.6477419	2		1	Overcast and Windy	32	P	Road	25		CC	9	No	4	No
	199	Brooke Friswold	2022-10-20 15:51:00	2022-10-20 16:05:00	2022-10-20 16:04:33	2022-10-20	16:04:33	2022	10	16		Continuous	Adult cow							Continuous samples	Locomotion					27	4	Inside	Closed	None	Low	Personal drive	Vehicle	12.1871256, 99.6477419	2		1	Overcast and Windy	32	P	Road	25		CC	9	No	4	No
40	200	Brooke Friswold	2022-10-20 16:08:00	2022-10-20 16:18:17	2022-10-20 16:13:22	2022-10-20	16:13:22	2022	10	16		All Occurrence	Intermediate cow	Smell													1	Outside	Closed	None	Low	Personal drive	Vehicle	12.156389, 99.6437280	2		1	Overcast	32	P	Shrub	35		CC	9	No	3	No
	200	Brooke Friswold	2022-10-20 16:08:00	2022-10-20 16:18:17	2022-10-20 16:08:03	2022-10-20	16:08:03	2022	10	16		Continuous	Intermediate cow							Continuous samples	Food and drink	Grazing				35	1	Outside	Closed	None	Low	Personal drive	Vehicle	12.156389, 99.6437280	2		1	Overcast	32	P	Shrub	35		CC	9	No	3	No
	200	Brooke Friswold	2022-10-20 16:08:00	2022-10-20 16:18:17	2022-10-20 16:08:38	2022-10-20	16:08:38	2022	10	16		Continuous	Intermediate cow							Continuous samples	Locomotion					68	1	Outside	Closed	None	Low	Personal drive	Vehicle	12.156389, 99.6437280	2		1	Overcast	32	P	Shrub	35		CC	9	No	3	No
	200	Brooke Friswold	2022-10-20 16:08:00	2022-10-20 16:18:17	2022-10-20 16:09:47	2022-10-20	16:09:47	2022	10	16		Continuous	Intermediate cow							Continuous samples	Food and drink	Grazing				216	1	Outside	Closed	None	Low	Personal drive	Vehicle	12.156389, 99.6437280	2		1	Overcast	32	P	Shrub	35		CC	9	No	3	No
	200	Brooke Friswold	2022-10-20 16:08:00	2022-10-20 16:18:17	2022-10-20 16:13:23	2022-10-20	16:13:23	2022	10	16		Continuous	Intermediate cow							Continuous samples	Locomotion					6	1	Outside	Closed	None	Low	Personal drive	Vehicle	12.156389, 99.6437280	2		1	Overcast	32	P	Shrub	35		CC	9	No	3	No
	200	Brooke Friswold	2022-10-20 16:08:00	2022-10-20 16:18:17	2022-10-20 16:13:29	2022-10-20	16:13:29	2022	10	16		Continuous	Intermediate cow							Continuous samples	Food and drink	Grazing				34	1	Outside	Closed	None	Low	Personal drive	Vehicle	12.156389, 99.6437280	2		1	Overcast	32	P	Shrub	35		CC	9	No	3	No
	200	Brooke Friswold	2022-10-20 16:08:00	2022-10-20 16:18:17	2022-10-20 16:14:03	2022-10-20	16:14:03	2022	10	16		Continuous	Intermediate cow							Continuous samples	Locomotion					19	1	Outside	Closed	None	Low	Personal drive	Vehicle	12.156389, 99.6437280	2		1	Overcast	32	P	Shrub	35		CC	9	No	3	No
	200	Brooke Friswold	2022-10-20 16:08:00	2022-10-20 16:18:17	2022-10-20 16:14:23	2022-10-20	16:14:23	2022	10	16		Continuous	Intermediate cow							Continuous samples	Food and drink	Grazing				94	1	Outside	Closed	None	Low	Personal drive	Vehicle	12.156389, 99.6437280	2		1	Overcast	32	P	Shrub	35		CC	9	No	3	No
	200	Brooke Friswold	2022-10-20 16:08:00	2022-10-20 16:18:17	2022-10-20 16:15:57	2022-10-20	16:15:57	2022	10	16		Continuous	Intermediate cow							Continuous samples	Locomotion					13	1	Outside	Closed	None	Low	Personal drive	Vehicle	12.156389, 99.6437280	2		1	Overcast	32	P	Shrub	35		CC	9	No	3	No
	200	Brooke Friswold	2022-10-20 16:08:00	2022-10-20 16:18:17	2022-10-20 16:16:10	2022-10-20	16:16:10	2022	10	16		Continuous	Intermediate cow							Continuous samples	Food and drink	Grazing				76	1	Outside	Closed	None	Low	Personal drive	Vehicle	12.156389, 99.6437280	2		1	Overcast	32	P	Shrub	35		CC	9	No	3	No
	200	Brooke Friswold	2022-10-20 16:08:00	2022-10-20 16:18:17	2022-10-20 16:17:25	2022-10-20	16:17:25	2022	10	16		Continuous	Intermediate cow							Continuous samples	Out of view					51	1	Outside	Closed	None	Low	Personal drive	Vehicle	12.156389, 99.6437280	2		1	Overcast	32	P	Shrub	35		CC	9	No	3	No
41	201	Brooke Friswold	2022-10-20 16:23:00	2022-10-20 16:37:00	2022-10-20 16:32:47	2022-10-20	16:32:47	2022	10	16		All Occurrence	Adult bull	Trunk to mouth													1	Outside	Closed	None	Low	Personal drive	Vehicle	12.1870994, 99.6479216	2		1	Overcast	32	P	Grassland	85		LB	1	No	4	No
	201	Brooke Friswold	2022-10-20 16:23:00	2022-10-20 16:37:00	2022-10-20 16:23:09	2022-10-20	16:23:09	2022	10	16		Continuous	Adult bull							Continuous samples	Food and drink	Grazing				831	1	Outside	Closed	None	Low	Personal drive	Vehicle	12.1870994, 99.6479216	2		1	Overcast	32	P	Grassland	85		LB	1	No	4	No
42	202	Brooke Friswold	2022-10-20 16:54:30	2022-10-20 17:08:30	2022-10-20 17:03:40	2022-10-20	17:03:40	2022	10	17		All Occurrence	Adult cow	Foot swaying/scuffing/swinging													1	Inside	Closed	None	Low	Personal drive	Vehicle	12.162365441794178, 99.65999937889383	1		1	Overcast	38	P	Grassland	85		CC	4	No	3	No
	202	Brooke Friswold	2022-10-20 16:54:30	2022-10-20 17:08:30	2022-10-20 17:03:47	2022-10-20	17:03:47	2022	10	17		All Occurrence	Adult cow	Trunk curl/ J trunk/ trunk swinging/ trunk over tusks													1	Inside	Closed	None	Low	Personal drive	Vehicle	12.162365441794178, 99.65999937889383	1		1	Overcast	38	P	Grassland	85		CC	4	No	3	No
	202	Brooke Friswold	2022-10-20 16:54:30	2022-10-20 17:08:30	2022-10-20 17:06:15	2022-10-20	17:06:15	2022	10	17		All Occurrence	Adult cow	Trunk to mouth													1	Inside	Closed	None	Low	Personal drive	Vehicle	12.162365441794178, 99.65999937889383	1		1	Overcast	38	P	Grassland	85		CC	4	No	3	No
	202	Brooke Friswold	2022-10-20 16:54:30	2022-10-20 17:08:30	2022-10-20 17:06:53	2022-10-20	17:06:53	2022	10	17		All Occurrence	Adult cow	Touch face													1	Inside	Closed	None	Low	Personal drive	Vehicle	12.162365441794178, 99.65999937889383	1		1	Overcast	38	P	Grassland	85		CC	4	No	3	No
	202	Brooke Friswold	2022-10-20 16:54:30	2022-10-20 17:08:30	2022-10-20 16:54:36	2022-10-20	16:54:36	2022	10	16		Continuous	Adult cow							Continuous samples	Food and drink	Grazing				337	1	Inside	Closed	None	Low	Personal drive	Vehicle	12.162365441794178, 99.65999937889383	1		1	Overcast	38	P	Grassland	85		CC	4	No	3	No
	202	Brooke Friswold	2022-10-20 16:54:30	2022-10-20 17:08:30	2022-10-20 17:00:13	2022-10-20	17:00:13	2022	10	17		Continuous	Adult cow							Continuous samples	Locomotion					9	1	Inside	Closed	None	Low	Personal drive	Vehicle	12.162365441794178, 99.65999937889383	1		1	Overcast	38	P	Grassland	85		CC	4	No	3	No
	202	Brooke Friswold	2022-10-20 16:54:30	2022-10-20 17:08:30	2022-10-20 17:00:21	2022-10-20	17:00:21	2022	10	17		Continuous	Adult cow							Continuous samples	Food and drink	Grazing				188	1	Inside	Closed	None	Low	Personal drive	Vehicle	12.162365441794178, 99.65999937889383	1		1	Overcast	38	P	Grassland	85		CC	4	No	3	No
	202	Brooke Friswold	2022-10-20 16:54:30	2022-10-20 17:08:30	2022-10-20 17:03:30	2022-10-20	17:03:30	2022	10	17		Continuous	Adult cow							Continuous samples	Locomotion					9	1	Inside	Closed	None	Low	Personal drive	Vehicle	12.162365441794178, 99.65999937889383	1		1	Overcast	38	P	Grassland	85		CC	4	No	3	No
	202	Brooke Friswold	2022-10-20 16:54:30	2022-10-20 17:08:30	2022-10-20 17:03:38	2022-10-20	17:03:38	2022	10	17		Continuous	Adult cow							Continuous samples	Food and drink	Grazing				188	1	Inside	Closed	None	Low	Personal drive	Vehicle	12.162365441794178, 99.65999937889383	1		1	Overcast	38	P	Grassland	85		CC	4	No	3	No
	202	Brooke Friswold	2022-10-20 16:54:30	2022-10-20 17:08:30	2022-10-20 17:06:47	2022-10-20	17:06:47	2022	10	17		Continuous	Adult cow							Continuous samples	Locomotion					29	1	Inside	Closed	None	Low	Personal drive	Vehicle	12.162365441794178, 99.65999937889383	1		1	Overcast	38	P	Grassland	85		CC	4	No	3	No
	202	Brooke Friswold	2022-10-20 16:54:30	2022-10-20 17:08:30	2022-10-20 17:07:16	2022-10-20	17:07:16	2022	10	17		Continuous	Adult cow							Continuous samples	Self Maintenance	Dusting				74	1	Inside	Closed	None	Low	Personal drive	Vehicle	12.162365441794178, 99.65999937889383	1		1	Overcast	38	P	Grassland	85		CC	4	No	3	No
43	203	Brooke Friswold	2022-10-20 17:09:50	2022-10-20 17:23:50	2022-10-20 17:12:29	2022-10-20	17:12:29	2022	10	17		All Occurrence	Sub bull	Touch face													1	Inside	Closed	None	Low	Personal drive	Vehicle	12.162365441794178, 99.65999937889383	1		1	Overcast	32	P	Grassland	66		CC	4	No	4	No
	203	Brooke Friswold	2022-10-20 17:09:50	2022-10-20 17:23:50	2022-10-20 17:12:30	2022-10-20	17:12:30	2022	10	17		All Occurrence	Sub bull	Touch face													1	Inside	Closed	None	Low	Personal drive	Vehicle	12.162365441794178, 99.65999937889383	1		1	Overcast	32	P	Grassland	66		CC	4	No	4	No
	203	Brooke Friswold	2022-10-20 17:09:50	2022-10-20 17:23:50	2022-10-20 17:13:43	2022-10-20	17:13:43	2022	10	17		All Occurrence	Sub bull	Smell													1	Inside	Closed	None	Low	Personal drive	Vehicle	12.162365441794178, 99.65999937889383	1		1	Overcast	32	P	Grassland	66		CC	4	No	4	No
	203	Brooke Friswold	2022-10-20 17:09:50	2022-10-20 17:23:50	2022-10-20 17:16:46	2022-10-20	17:16:46	2022	10	17		All Occurrence	Sub bull	Trunk to mouth													1	Inside	Closed	None	Low	Personal drive	Vehicle	12.162365441794178, 99.65999937889383	1		1	Overcast	32	P	Grassland	66		CC	4	No	4	No
	203	Brooke Friswold	2022-10-20 17:09:50	2022-10-20 17:23:50	2022-10-20 17:18:00	2022-10-20	17:18:00	2022	10	17		All Occurrence	Sub bull	Foot swaying/scuffing/swinging													1	Inside	Closed	None	Low	Personal drive	Vehicle	12.162365441794178, 99.65999937889383	1		1	Overcast	32	P	Grassland	66		CC	4	No	4	No
	203	Brooke Friswold	2022-10-20 17:09:50	2022-10-20 17:23:50	2022-10-20 17:19:23	2022-10-20	17:19:23	2022	10	17		All Occurrence	Sub bull	Trunk curl/ J trunk/ trunk swinging/ trunk over tusks													1	Inside	Closed	None	Low	Personal drive	Vehicle	12.162365441794178, 99.65999937889383	1		1	Overcast	32	P	Grassland	66		CC	4	No	4	No
	203	Brooke Friswold	2022-10-20 17:09:50	2022-10-20 17:23:50	2022-10-20 17:19:28	2022-10-20	17:19:28	2022	10	17		All Occurrence	Sub bull	Trunk curl/ J trunk/ trunk swinging/ trunk over tusks													1	Inside	Closed	None	Low	Personal drive	Vehicle	12.162365441794178, 99.65999937889383	1		1	Overcast	32	P	Grassland	66		CC	4	No	4	No
	203	Brooke Friswold	2022-10-20 17:09:50	2022-10-20 17:23:50	2022-10-20 17:10:05	2022-10-20	17:10:05	2022	10	17		Continuous	Sub bull							Continuous samples	Food and drink	Grazing				80	1	Inside	Closed	None	Low	Personal drive	Vehicle	12.162365441794178, 99.65999937889383	1		1	Overcast	32	P	Grassland	66		CC	4	No	4	No
	203	Brooke Friswold	2022-10-20 17:09:50	2022-10-20 17:23:50	2022-10-20 17:11:25	2022-10-20	17:11:25	2022	10	17		Continuous	Sub bull							Continuous samples	Locomotion					5	1	Inside	Closed	None	Low	Personal drive	Vehicle	12.162365441794178, 99.65999937889383	1		1	Overcast	32	P	Grassland	66		CC	4	No	4	No
	203	Brooke Friswold	2022-10-20 17:09:50	2022-10-20 17:23:50	2022-10-20 17:11:30	2022-10-20	17:11:30	2022	10	17		Continuous	Sub bull							Continuous samples	Food and drink	Grazing				131	1	Inside	Closed	None	Low	Personal drive	Vehicle	12.162365441794178, 99.65999937889383	1		1	Overcast	32	P	Grassland	66		CC	4	No	4	No
	203	Brooke Friswold	2022-10-20 17:09:50	2022-10-20 17:23:50	2022-10-20 17:13:42	2022-10-20	17:13:42	2022	10	17		Continuous	Sub bull							Continuous samples	Locomotion					7	1	Inside	Closed	None	Low	Personal drive	Vehicle	12.162365441794178, 99.65999937889383	1		1	Overcast	32	P	Grassland	66		CC	4	No	4	No
	203	Brooke Friswold	2022-10-20 17:09:50	2022-10-20 17:23:50	2022-10-20 17:13:49	2022-10-20	17:13:49	2022	10	17		Continuous	Sub bull							Continuous samples	Food and drink	Grazing				21	1	Inside	Closed	None	Low	Personal drive	Vehicle	12.162365441794178, 99.65999937889383	1		1	Overcast	32	P	Grassland	66		CC	4	No	4	No
	203	Brooke Friswold	2022-10-20 17:09:50	2022-10-20 17:23:50	2022-10-20 17:14:10	2022-10-20	17:14:10	2022	10	17		Continuous	Sub bull							Continuous samples	Locomotion					580	1	Inside	Closed	None	Low	Personal drive	Vehicle	12.162365441794178, 99.65999937889383	1		1	Overcast	32	P	Grassland	66		CC	4	No	4	No
44	204	Brooke Friswold	2022-10-21 14:19:09	2022-10-21 14:33:09	2022-10-21 14:24:58	2022-10-21	14:24:58	2022	10	14		All Occurrence	Sub cow	Smell													2	Inside	Closed	None	Low	Personal drive	Hillside viewing area	12.17530089338296, 99.66032412079251	2		1	Rainy	36	P	Grassland	66		CC	5	No	3	No
	204	Brooke Friswold	2022-10-21 14:19:09	2022-10-21 14:33:09	2022-10-21 14:27:26	2022-10-21	14:27:26	2022	10	14		All Occurrence	Sub cow	Event					Started raining harc								2	Inside	Closed	None	Low	Personal drive	Hillside viewing area	12.17530089338296, 99.66032412079251	2		1	Rainy	36	P	Grassland	66		CC	5	No	3	No
	204	Brooke Friswold	2022-10-21 14:19:09	2022-10-21 14:33:09	2022-10-21 14:28:52	2022-10-21	14:28:52	2022	10	14		All Occurrence	Sub cow	Trunk curl/ J trunk/ trunk swinging/ trunk over tusks													2	Inside	Closed	None	Low	Personal drive	Hillside viewing area	12.17530089338296, 99.66032412079251	2		1	Rainy	36	P	Grassland	66		CC	5	No	3	No
	204	Brooke Friswold	2022-10-21 14:19:09	2022-10-21 14:33:09	2022-10-21 14:32:28	2022-10-21	14:32:28	2022	10	14		All Occurrence	Sub cow	Touch face													2	Inside	Closed	None	Low	Personal drive	Hillside viewing area	12.17530089338296, 99.66032412079251	2		1	Rainy	36	P	Grassland	66		CC	5	No	3	No
	204	Brooke Friswold	2022-10-21 14:19:09	2022-10-21 14:33:09	2022-10-21 14:19:12	2022-10-21	14:19:12	2022	10	14		Continuous	Sub cow							Continuous samples	Food and drink	Grazing				267	2	Inside	Closed	None	Low	Personal drive	Hillside viewing area	12.17530089338296, 99.66032412079251	2		1	Rainy	36	P	Grassland	66		CC	5	No	3	No
	204	Brooke Friswold	2022-10-21 14:19:09	2022-10-21 14:33:09	2022-10-21 14:23:39	2022-10-21	14:23:39	2022	10	14		Continuous	Sub cow							Continuous samples	Locomotion					8	2	Inside	Closed	None	Low	Personal drive	Hillside viewing area	12.17530089338296, 99.66032412079251	2		1	Rainy	36	P	Grassland	66		CC	5	No	3	No
	204	Brooke Friswold	2022-10-21 14:19:09	2022-10-21 14:33:09	2022-10-21 14:23:51	2022-10-21	14:23:51	2022	10	14		Continuous	Sub cow							Continuous samples	Food and drink	Grazing				5	2	Inside	Closed	None	Low	Personal drive	Hillside viewing area	12.17530089338296, 99.66032412079251	2		1	Rainy	36	P	Grassland	66		CC	5	No	3	No
	204	Brooke Friswold	2022-10-21 14:19:09	2022-10-21 14:33:09	2022-10-21 14:23:56	2022-10-21	14:23:56	2022	10	14		Continuous	Sub cow							Continuous samples	Locomotion					86	2	Inside	Closed	None	Low	Personal drive	Hillside viewing area	12.17530089338296, 99.66032412079251	2		1	Rainy	36	P	Grassland	66		CC	5	No	3	No
	204	Brooke Friswold	2022-10-21 14:19:09	2022-10-21 14:33:09	2022-10-21 14:25:22	2022-10-21	14:25:22	2022	10	14		Continuous	Sub cow							Continuous samples	Food and drink	Grazing				93	2	Inside	Closed	None	Low	Personal drive	Hillside viewing area	12.17530089338296, 99.66032412079251	2		1	Rainy	36	P	Grassland	66		CC	5	No	3	No
	204	Brooke Friswold	2022-10-21 14:19:09	2022-10-21 14:33:09	2022-10-21 14:26:55	2022-10-21	14:26:55	2022	10	14		Continuous	Sub cow							Continuous samples	Locomotion					19	2	Inside	Closed	None	Low	Personal drive	Hillside viewing area	12.17530089338296, 99.66032412079251	2		1	Rainy	36	P	Grassland	66		CC	5	No	3	No
	204	Brooke Friswold	2022-10-21 14:19:09	2022-10-21 14:33:09	2022-10-21 14:27:14	2022-10-21	14:27:14	2022	10	14		Continuous	Sub cow							Continuous samples	Food and drink	Grazing				174	2	Inside	Closed	None	Low	Personal drive	Hillside viewing area	12.17530089338296, 99.66032412079251	2		1	Rainy	36	P	Grassland	66		CC	5	No	3	No
	204	Brooke Friswold	2022-10-21 14:19:09	2022-10-21 14:33:09	2022-10-21 14:30:07	2022-10-21	14:30:07	2022	10	14		Continuous	Sub cow							Continuous samples	Locomotion					47	2	Inside	Closed	None	Low	Personal drive	Hillside viewing area	12.17530089338296, 99.66032412079251	2		1	Rainy	36	P	Grassland	66		CC	5	No	3	No
	204	Brooke Friswold	2022-10-21 14:19:09	2022-10-21 14:33:09	2022-10-21 14:30:54	2022-10-21	14:30:54	2022	10	14		Continuous	Sub cow							Continuous samples	Approach	Actor	Elephant			23	2	Inside	Closed	None	Low	Personal drive	Hillside viewing area	12.17530089338296, 99.66032412079251	2		1	Rainy	36	P	Grassland	66		CC	5	No	3	No
	204	Brooke Friswold	2022-10-21 14:19:09	2022-10-21 14:33:09	2022-10-21 14:31:17	2022-10-21	14:31:17	2022	10	14		Continuous	Sub cow							Continuous samples	Food and drink	Grazing				73	2	Inside	Closed	None	Low	Personal drive	Hillside viewing area	12.17530089338296, 99.66032412079251	2		1	Rainy	36	P	Grassland	66		CC	5	No	3	No
	204	Brooke Friswold	2022-10-21 14:19:09	2022-10-21 14:33:09	2022-10-21 14:32:30	2022-10-21	14:32:30	2022	10	14		Continuous	Sub cow							Continuous samples	Locomotion					3	2	Inside	Closed	None	Low	Personal drive	Hillside viewing area	12.17530089338296, 99.66032412079251	2		1	Rainy	36	P	Grassland	66		CC	5	No	3	No
	204	Brooke Friswold	2022-10-21 14:19:09	2022-10-21 14:33:09	2022-10-21 14:32:36	2022-10-21	14:32:36	2022	10	14		Continuous	Sub cow							Continuous samples	Food and drink	Grazing				33	2	Inside	Closed	None	Low	Personal drive	Hillside viewing area	12.17530089338296, 99.66032412079251	2		1	Rainy	36	P	Grassland	66		CC	5	No	3	No
45	205	Brooke Friswold	2022-10-21 14:34:50	2022-10-21 14:48:50	2022-10-21 14:47:42	2022-10-21	14:47:42	2022	10	14		All Occurrence	Adult cow	Trunk curl/ J trunk/ trunk swinging/ trunk over tusks													2	Inside	Closed	None	Low	Personal drive	Hillside viewing area	12.17530089338296, 99.66032412079251	2		1	Sunny	32.8	P	Grassland	66		CC	6	No	3	No
	205	Brooke Friswold	2022-10-21 14:34:50	2022-10-21 14:48:50	2022-10-21 14:48:10	2022-10-21	14:48:10	2022	10	14		All Occurrence	Adult cow	Trunk curl/ J trunk/ trunk swinging/ trunk over tusks													2	Inside	Closed	None	Low	Personal drive	Hillside viewing area	12.17530089338296, 99.66032412079251	2		1	Sunny	32.8	P	Grassland	66		CC	6	No	3	No
	205	Brooke Friswold	2022-10-21 14:34:50	2022-10-21 14:48:50	2022-10-21 14:34:52	2022-10-21	14:34:52	2022	10	14		Continuous	Adult cow							Continuous samples	Food and drink	Grazing				368	2	Inside	Closed	None	Low	Personal drive	Hillside viewing area	12.17530089338296, 99.66032412079251	2		1	Sunny	32.8	P	Grassland	66		CC	6	No	3	No
	205	Brooke Friswold	2022-10-21 14:34:50	2022-10-21 14:48:50	2022-10-21 14:41:01	2022-10-21	14:41:01	2022	10	14		Continuous	Adult cow							Continuous samples	Locomotion					13	2	Inside	Closed	None	Low	Personal drive	Hillside viewing area	12.17530089338296, 99.66032412079251	2		1	Sunny	32.8	P	Grassland	66		CC	6	No	3	No
	205	Brooke Friswold	2022-10-21 14:34:50	2022-10-21 14:48:50	2022-10-21 14:41:22	2022-10-21	14:41:22	2022	10	14		Continuous	Adult cow							Continuous samples	Food and drink	Grazing				170	2	Inside	Closed	None	Low	Personal drive	Hillside viewing area	12.17530089338296, 99.66032412079251	2		1	Sunny	32.8	P	Grassland	66		CC	6	No	3	No
	205	Brooke Friswold	2022-10-21 14:34:50	2022-10-21 14:48:50	2022-10-21 14:44:12	2022-10-21	14:44:12	2022	10	14		Continuous	Adult cow							Continuous samples	Locomotion					3	2	Inside	Closed	None	Low	Personal drive	Hillside viewing area	12.17530089338296, 99.66032412079251	2		1	Sunny	32.8	P	Grassland	66		CC	6	No	3	No
	205	Brooke Friswold	2022-10-21 14:34:50	2022-10-21 14:48:50	2022-10-21 14:44:17	2022-10-21	14:44:17	2022	10	14		Continuous	Adult cow							Continuous samples	Food and drink	Grazing				69	2	Inside	Closed	None	Low	Personal drive	Hillside viewing area	12.17530089338296, 99.66032412079251	2		1	Sunny	32.8	P	Grassland	66		CC	6	No	3	No
	205	Brooke Friswold	2022-10-21 14:34:50	2022-10-21 14:48:50	2022-10-21 14:45:26	2022-10-21	14:45:26	2022	10	14		Continuous	Adult cow							Continuous samples	Locomotion					203	2	Inside	Closed	None	Low	Personal drive	Hillside viewing area	12.17530089338296, 99.66032412079251	2		1	Sunny	32.8	P	Grassland	66		CC	6	No	3	No
46	208	Brooke Friswold	2022-10-21 15:00:00	2022-10-21 15:14:00	2022-10-21 15:00:59	2022-10-21	15:00:59	2022	10	15	Approached car aggressively and ranger had to yell , likely same large tuskless musth bull that was aggressive towards humans a few days prior.	All Occurrence	Adult bull	Trunk curl/ J trunk/ trunk swinging/ trunk over tusks													3	Inside	Closed	None	Low	Personal drive	OF	12.1784924, 99.6555099	2		1	Sunny	38.2	P	Open forest	66		MG	4	Yes	3	Yes
	208	Brooke Friswold	2022-10-21 15:00:00	2022-10-21 15:14:00	2022-10-21 15:01:07	2022-10-21	15:01:07	2022	10	15	Approached car aggressively and ranger had to yell , likely same large tuskless musth bull that was aggressive towards humans a few days prior.	All Occurrence	Adult bull	Trunk curl/ J trunk/ trunk swinging/ trunk over tusks													3	Inside	Closed	None	Low	Personal drive	OF	12.1784924, 99.6555099	2		1	Sunny	38.2	P	Open forest	66		MG	4	Yes	3	Yes
	208	Brooke Friswold	2022-10-21 15:00:00	2022-10-21 15:14:00	2022-10-21 15:02:02	2022-10-21	15:02:02	2022	10	15	Approached car aggressively and ranger had to yell , likely same large tuskless musth bull that was aggressive towards humans a few days prior.	All Occurrence	Adult bull	Trunk curl/ J trunk/ trunk swinging/ trunk over tusks													3	Inside	Closed	None	Low	Personal drive	OF	12.1784924, 99.6555099	2		1	Sunny	38.2	P	Open forest	66		MG	4	Yes	3	Yes
	208	Brooke Friswold	2022-10-21 15:00:00	2022-10-21 15:14:00	2022-10-21 15:02:03	2022-10-21	15:02:03	2022	10	15	Approached car aggressively and ranger had to yell , likely same large tuskless musth bull that was aggressive towards humans a few days prior.	All Occurrence	Adult bull	Touch face													3	Inside	Closed	None	Low	Personal drive	OF	12.1784924, 99.6555099	2		1	Sunny	38.2	P	Open forest	66		MG	4	Yes	3	Yes
	208	Brooke Friswold	2022-10-21 15:00:00	2022-10-21 15:14:00	2022-10-21 15:02:13	2022-10-21	15:02:13	2022	10	15	Approached car aggressively and ranger had to yell , likely same large tuskless musth bull that was aggressive towards humans a few days prior.	All Occurrence	Adult bull	Trunk curl/ J trunk/ trunk swinging/ trunk over tusks													3	Inside	Closed	None	Low	Personal drive	OF	12.1784924, 99.6555099	2		1	Sunny	38.2	P	Open forest	66		MG	4	Yes	3	Yes
	208	Brooke Friswold	2022-10-21 15:00:00	2022-10-21 15:14:00	2022-10-21 15:02:18	2022-10-21	15:02:18	2022	10	15	Approached car aggressively and ranger had to yell , likely same large tuskless musth bull that was aggressive towards humans a few days prior.	All Occurrence	Adult bull	Trunk curl/ J trunk/ trunk swinging/ trunk over tusks													3	Inside	Closed	None	Low	Personal drive	OF	12.1784924, 99.6555099	2		1	Sunny	38.2	P	Open forest	66		MG	4	Yes	3	Yes
	208	Brooke Friswold	2022-10-21 15:00:00	2022-10-21 15:14:00	2022-10-21 15:03:00	2022-10-21	15:03:00	2022	10	15	Approached car aggressively and ranger had to yell , likely same large tuskless musth bull that was aggressive towards humans a few days prior.	All Occurrence	Adult bull	Trunk curl/ J trunk/ trunk swinging/ trunk over tusks													3	Inside	Closed	None	Low	Personal drive	OF	12.1784924, 99.6555099	2		1	Sunny	38.2	P	Open forest	66		MG	4	Yes	3	Yes
	208	Brooke Friswold	2022-10-21 15:00:00	2022-10-21 15:14:00	2022-10-21 15:03:19	2022-10-21	15:03:19	2022	10	15	Approached car aggressively and ranger had to yell , likely same large tuskless musth bull that was aggressive towards humans a few days prior.	All Occurrence	Adult bull	Trunk to another's body	Actor												3	Inside	Closed	None	Low	Personal drive	OF	12.1784924, 99.6555099	2		1	Sunny	38.2	P	Open forest	66		MG	4	Yes	3	Yes
	208	Brooke Friswold	2022-10-21 15:00:00	2022-10-21 15:14:00	2022-10-21 15:04:15	2022-10-21	15:04:15	2022	10	15	Approached car aggressively and ranger had to yell , likely same large tuskless musth bull that was aggressive towards humans a few days prior.	All Occurrence	Adult bull	Touch face													3	Inside	Closed	None	Low	Personal drive	OF	12.1784924, 99.6555099	2		1	Sunny	38.2	P	Open forest	66		MG	4	Yes	3	Yes
	208	Brooke Friswold	2022-10-21 15:00:00	2022-10-21 15:14:00	2022-10-21 15:04:27	2022-10-21	15:04:27	2022	10	15	Approached car aggressively and ranger had to yell , likely same large tuskless musth bull that was aggressive towards humans a few days prior.	All Occurrence	Adult bull	Trunk to mouth													3	Inside	Closed	None	Low	Personal drive	OF	12.1784924, 99.6555099	2		1	Sunny	38.2	P	Open forest	66		MG	4	Yes	3	Yes
	208	Brooke Friswold	2022-10-21 15:00:00	2022-10-21 15:14:00	2022-10-21 15:04:37	2022-10-21	15:04:37	2022	10	15	Approached car aggressively and ranger had to yell , likely same large tuskless musth bull that was aggressive towards humans a few days prior.	All Occurrence	Adult bull	Trunk to mouth													3	Inside	Closed	None	Low	Personal drive	OF	12.1784924, 99.6555099	2		1	Sunny	38.2	P	Open forest	66		MG	4	Yes	3	Yes
	208	Brooke Friswold	2022-10-21 15:00:00	2022-10-21 15:14:00	2022-10-21 15:04:46	2022-10-21	15:04:46	2022	10	15	Approached car aggressively and ranger had to yell , likely same large tuskless musth bull that was aggressive towards humans a few days prior.	All Occurrence	Adult bull	Smell													3	Inside	Closed	None	Low	Personal drive	OF	12.1784924, 99.6555099	2		1	Sunny	38.2	P	Open forest	66		MG	4	Yes	3	Yes
	208	Brooke Friswold	2022-10-21 15:00:00	2022-10-21 15:14:00	2022-10-21 15:04:47	2022-10-21	15:04:47	2022	10	15	Approached car aggressively and ranger had to yell , likely same large tuskless musth bull that was aggressive towards humans a few days prior.	All Occurrence	Adult bull	Trunk curl/ J trunk/ trunk swinging/ trunk over tusks													3	Inside	Closed	None	Low	Personal drive	OF	12.1784924, 99.6555099	2		1	Sunny	38.2	P	Open forest	66		MG	4	Yes	3	Yes
	208	Brooke Friswold	2022-10-21 15:00:00	2022-10-21 15:14:00	2022-10-21 15:04:58	2022-10-21	15:04:58	2022	10	15	Approached car aggressively and ranger had to yell , likely same large tuskless musth bull that was aggressive towards humans a few days prior.	All Occurrence	Adult bull	Trunk curl/ J trunk/ trunk swinging/ trunk over tusks													3	Inside	Closed	None	Low	Personal drive	OF	12.1784924, 99.6555099	2		1	Sunny	38.2	P	Open forest	66		MG	4	Yes	3	Yes
	208	Brooke Friswold	2022-10-21 15:00:00	2022-10-21 15:14:00	2022-10-21 15:04:59	2022-10-21	15:04:59	2022	10	15	Approached car aggressively and ranger had to yell , likely same large tuskless musth bull that was aggressive towards humans a few days prior.	All Occurrence	Adult bull	Trunk curl/ J trunk/ trunk swinging/ trunk over tusks													3	Inside	Closed	None	Low	Personal drive	OF	12.1784924, 99.6555099	2		1	Sunny	38.2	P	Open forest	66		MG	4	Yes	3	Yes
	208	Brooke Friswold	2022-10-21 15:00:00	2022-10-21 15:14:00	2022-10-21 15:04:59	2022-10-21	15:04:59	2022	10	15	Approached car aggressively and ranger had to yell , likely same large tuskless musth bull that was aggressive towards humans a few days prior.	All Occurrence	Adult bull	Trunk curl/ J trunk/ trunk swinging/ trunk over tusks													3	Inside	Closed	None	Low	Personal drive	OF	12.1784924, 99.6555099	2		1	Sunny	38.2	P	Open forest	66		MG	4	Yes	3	Yes
	208	Brooke Friswold	2022-10-21 15:00:00	2022-10-21 15:14:00	2022-10-21 15:05:36	2022-10-21	15:05:36	2022	10	15	Approached car aggressively and ranger had to yell , likely same large tuskless musth bull that was aggressive towards humans a few days prior.	All Occurrence	Adult bull	Touch face													3	Inside	Closed	None	Low	Personal drive	OF	12.1784924, 99.6555099	2		1	Sunny	38.2	P	Open forest	66		MG	4	Yes	3	Yes
	208	Brooke Friswold	2022-10-21 15:00:00	2022-10-21 15:14:00	2022-10-21 15:06:03	2022-10-21	15:06:03	2022	10	15	Approached car aggressively and ranger had to yell , likely same large tuskless musth bull that was aggressive towards humans a few days prior.	All Occurrence	Adult bull	Trunk curl/ J trunk/ trunk swinging/ trunk over tusks													3	Inside	Closed	None	Low	Personal drive	OF	12.1784924, 99.6555099	2		1	Sunny	38.2	P	Open forest	66		MG	4	Yes	3	Yes
	208	Brooke Friswold	2022-10-21 15:00:00	2022-10-21 15:14:00	2022-10-21 15:06:14	2022-10-21	15:06:14	2022	10	15	Approached car aggressively and ranger had to yell , likely same large tuskless musth bull that was aggressive towards humans a few days prior.	All Occurrence	Adult bull	Smell													3	Inside	Closed	None	Low	Personal drive	OF	12.1784924, 99.6555099	2		1	Sunny	38.2	P	Open forest	66		MG	4	Yes	3	Yes
	208	Brooke Friswold	2022-10-21 15:00:00	2022-10-21 15:14:00	2022-10-21 15:07:24	2022-10-21	15:07:24	2022	10	15	Approached car aggressively and ranger had to yell , likely same large tuskless musth bull that was aggressive towards humans a few days prior.	All Occurrence	Adult bull	Touch face													3	Inside	Closed	None	Low	Personal drive	OF	12.1784924, 99.6555099	2		1	Sunny	38.2	P	Open forest	66		MG	4	Yes	3	Yes
	208	Brooke Friswold	2022-10-21 15:00:00	2022-10-21 15:14:00	2022-10-21 15:07:27	2022-10-21	15:07:27	2022	10	15	Approached car aggressively and ranger had to yell , likely same large tuskless musth bull that was aggressive towards humans a few days prior.	All Occurrence	Adult bull	Trunk curl/ J trunk/ trunk swinging/ trunk over tusks													3	Inside	Closed	None	Low	Personal drive	OF	12.1784924, 99.6555099	2		1	Sunny	38.2	P	Open forest	66		MG	4	Yes	3	Yes
	208	Brooke Friswold	2022-10-21 15:00:00	2022-10-21 15:14:00	2022-10-21 15:09:06	2022-10-21	15:09:06	2022	10	15	Approached car aggressively and ranger had to yell , likely same large tuskless musth bull that was aggressive towards humans a few days prior.	All Occurrence	Adult bull	Touch face													3	Inside	Closed	None	Low	Personal drive	OF	12.1784924, 99.6555099	2		1	Sunny	38.2	P	Open forest	66		MG	4	Yes	3	Yes
	208	Brooke Friswold	2022-10-21 15:00:00	2022-10-21 15:14:00	2022-10-21 15:09:07	2022-10-21	15:09:07	2022	10	15	Approached car aggressively and ranger had to yell , likely same large tuskless musth bull that was aggressive towards humans a few days prior.	All Occurrence	Adult bull	Trunk to mouth													3	Inside	Closed	None	Low	Personal drive	OF	12.1784924, 99.6555099	2		1	Sunny	38.2	P	Open forest	66		MG	4	Yes	3	Yes
	208	Brooke Friswold	2022-10-21 15:00:00	2022-10-21 15:14:00	2022-10-21 15:10:11	2022-10-21	15:10:11	2022	10	15	Approached car aggressively and ranger had to yell , likely same large tuskless musth bull that was aggressive towards humans a few days prior.	All Occurrence	Adult bull	Touch face													3	Inside	Closed	None	Low	Personal drive	OF	12.1784924, 99.6555099	2		1	Sunny	38.2	P	Open forest	66		MG	4	Yes	3	Yes
	208	Brooke Friswold	2022-10-21 15:00:00	2022-10-21 15:14:00	2022-10-21 15:00:21	2022-10-21	15:00:21	2022	10	15	Approached car aggressively and ranger had to yell , likely same large tuskless musth bull that was aggressive towards humans a few days prior.	Continuous	Adult bull							Continuous samples	Food and drink	Grazing				161	3	Inside	Closed	None	Low	Personal drive	OF	12.1784924, 99.6555099	2		1	Sunny	38.2	P	Open forest	66		MG	4	Yes	3	Yes
	208	Brooke Friswold	2022-10-21 15:00:00	2022-10-21 15:14:00	2022-10-21 15:03:01	2022-10-21	15:03:01	2022	10	15	Approached car aggressively and ranger had to yell , likely same large tuskless musth bull that was aggressive towards humans a few days prior.	Continuous	Adult bull							Continuous samples	Inactive					121	3	Inside	Closed	None	Low	Personal drive	OF	12.1784924, 99.6555099	2		1	Sunny	38.2	P	Open forest	66		MG	4	Yes	3	Yes
	208	Brooke Friswold	2022-10-21 15:00:00	2022-10-21 15:14:00	2022-10-21 15:05:02	2022-10-21	15:05:02	2022	10	15	Approached car aggressively and ranger had to yell , likely same large tuskless musth bull that was aggressive towards humans a few days prior.	Continuous	Adult bull							Continuous samples	Other stress-related behaviour					13	3	Inside	Closed	None	Low	Personal drive	OF	12.1784924, 99.6555099	2		1	Sunny	38.2	P	Open forest	66		MG	4	Yes	3	Yes
	208	Brooke Friswold	2022-10-21 15:00:00	2022-10-21 15:14:00	2022-10-21 15:05:15	2022-10-21	15:05:15	2022	10	15	Approached car aggressively and ranger had to yell , likely same large tuskless musth bull that was aggressive towards humans a few days prior.	Continuous	Adult bull							Continuous samples	Inactive					66	3	Inside	Closed	None	Low	Personal drive	OF	12.1784924, 99.6555099	2		1	Sunny	38.2	P	Open forest	66		MG	4	Yes	3	Yes
	208	Brooke Friswold	2022-10-21 15:00:00	2022-10-21 15:14:00	2022-10-21 15:06:21	2022-10-21	15:06:21	2022	10	15	Approached car aggressively and ranger had to yell , likely same large tuskless musth bull that was aggressive towards humans a few days prior.	Continuous	Adult bull							Continuous samples	Other vigilance behaviour					5	3	Inside	Closed	None	Low	Personal drive	OF	12.1784924, 99.6555099	2		1	Sunny	38.2	P	Open forest	66		MG	4	Yes	3	Yes
	208	Brooke Friswold	2022-10-21 15:00:00	2022-10-21 15:14:00	2022-10-21 15:06:27	2022-10-21	15:06:27	2022	10	15	Approached car aggressively and ranger had to yell , likely same large tuskless musth bull that was aggressive towards humans a few days prior.	Continuous	Adult bull							Continuous samples	Other stress-related behaviour					8	3	Inside	Closed	None	Low	Personal drive	OF	12.1784924, 99.6555099	2		1	Sunny	38.2	P	Open forest	66		MG	4	Yes	3	Yes
	208	Brooke Friswold	2022-10-21 15:00:00	2022-10-21 15:14:00	2022-10-21 15:06:35	2022-10-21	15:06:35	2022	10	15	Approached car aggressively and ranger had to yell , likely same large tuskless musth bull that was aggressive towards humans a few days prior.	Continuous	Adult bull							Continuous samples	Inactive					14	3	Inside	Closed	None	Low	Personal drive	OF	12.1784924, 99.6555099	2		1	Sunny	38.2	P	Open forest	66		MG	4	Yes	3	Yes
	208	Brooke Friswold	2022-10-21 15:00:00	2022-10-21 15:14:00	2022-10-21 15:06:49	2022-10-21	15:06:49	2022	10	15	Approached car aggressively and ranger had to yell , likely same large tuskless musth bull that was aggressive towards humans a few days prior.	Continuous	Adult bull							Continuous samples	Other stress-related behaviour					14	3	Inside	Closed	None	Low	Personal drive	OF	12.1784924, 99.6555099	2		1	Sunny	38.2	P	Open forest	66		MG	4	Yes	3	Yes
	208	Brooke Friswold	2022-10-21 15:00:00	2022-10-21 15:14:00	2022-10-21 15:07:03	2022-10-21	15:07:03	2022	10	15	Approached car aggressively and ranger had to yell , likely same large tuskless musth bull that was aggressive towards humans a few days prior.	Continuous	Adult bull							Continuous samples	Inactive					59	3	Inside	Closed	None	Low	Personal drive	OF	12.1784924, 99.6555099	2		1	Sunny	38.2	P	Open forest	66		MG	4	Yes	3	Yes
	208	Brooke Friswold	2022-10-21 15:00:00	2022-10-21 15:14:00	2022-10-21 15:08:02	2022-10-21	15:08:02	2022	10	15	Approached car aggressively and ranger had to yell , likely same large tuskless musth bull that was aggressive towards humans a few days prior.	Continuous	Adult bull							Continuous samples	Locomotion					38	3	Inside	Closed	None	Low	Personal drive	OF	12.1784924, 99.6555099	2		1	Sunny	38.2	P	Open forest	66		MG	4	Yes	3	Yes
	208	Brooke Friswold	2022-10-21 15:00:00	2022-10-21 15:14:00	2022-10-21 15:08:41	2022-10-21	15:08:41	2022	10	15	Approached car aggressively and ranger had to yell , likely same large tuskless musth bull that was aggressive towards humans a few days prior.	Continuous	Adult bull							Continuous samples	Self Maintenance	Dusting				164	3	Inside	Closed	None	Low	Personal drive	OF	12.1784924, 99.6555099	2		1	Sunny	38.2	P	Open forest	66		MG	4	Yes	3	Yes
	208	Brooke Friswold	2022-10-21 15:00:00	2022-10-21 15:14:00	2022-10-21 15:11:24	2022-10-21	15:11:24	2022	10	15	Approached car aggressively and ranger had to yell , likely same large tuskless musth bull that was aggressive towards humans a few days prior.	Continuous	Adult bull							Continuous samples	Inactive					58	3	Inside	Closed	None	Low	Personal drive	OF	12.1784924, 99.6555099	2		1	Sunny	38.2	P	Open forest	66		MG	4	Yes	3	Yes
	208	Brooke Friswold	2022-10-21 15:00:00	2022-10-21 15:14:00	2022-10-21 15:12:22	2022-10-21	15:12:22	2022	10	15	Approached car aggressively and ranger had to yell , likely same large tuskless musth bull that was aggressive towards humans a few days prior.	Continuous	Adult bull							Continuous samples	Locomotion					98	3	Inside	Closed	None	Low	Personal drive	OF	12.1784924, 99.6555099	2		1	Sunny	38.2	P	Open forest	66		MG	4	Yes	3	Yes
47	206	Brooke Friswold	2022-10-21 15:16:00	2022-10-21 15:30:00	2022-10-21 15:16:34	2022-10-21	15:16:34	2022	10	15	Musth bull present	All Occurrence	Adult cow	Trunk to mouth													3	Inside	Closed	None	Low	Personal drive	OF	12.1784924, 99.6555099	2		1	Overcast	32	P	Open forest	66		MG	10	No	4	No
	206	Brooke Friswold	2022-10-21 15:16:00	2022-10-21 15:30:00	2022-10-21 15:18:54	2022-10-21	15:18:54	2022	10	15	Musth bull present	All Occurrence	Adult cow	Smell													3	Inside	Closed	None	Low	Personal drive	OF	12.1784924, 99.6555099	2		1	Overcast	32	P	Open forest	66		MG	10	No	4	No
	206	Brooke Friswold	2022-10-21 15:16:00	2022-10-21 15:30:00	2022-10-21 15:18:55	2022-10-21	15:18:55	2022	10	15	Musth bull present	All Occurrence	Adult cow	Trunk curl/ J trunk/ trunk swinging/ trunk over tusks													3	Inside	Closed	None	Low	Personal drive	OF	12.1784924, 99.6555099	2		1	Overcast	32	P	Open forest	66		MG	10	No	4	No
	206	Brooke Friswold	2022-10-21 15:16:00	2022-10-21 15:30:00	2022-10-21 15:19:23	2022-10-21	15:19:23	2022	10	15	Musth bull present	All Occurrence	Adult cow	Trunk to mouth													3	Inside	Closed	None	Low	Personal drive	OF	12.1784924, 99.6555099	2		1	Overcast	32	P	Open forest	66		MG	10	No	4	No
	206	Brooke Friswold	2022-10-21 15:16:00	2022-10-21 15:30:00	2022-10-21 15:20:05	2022-10-21	15:20:05	2022	10	15	Musth bull present	All Occurrence	Adult cow	Smell													3	Inside	Closed	None	Low	Personal drive	OF	12.1784924, 99.6555099	2		1	Overcast	32	P	Open forest	66		MG	10	No	4	No
	206	Brooke Friswold	2022-10-21 15:16:00	2022-10-21 15:30:00	2022-10-21 15:20:06	2022-10-21	15:20:06	2022	10	15	Musth bull present	All Occurrence	Adult cow	Trunk curl/ J trunk/ trunk swinging/ trunk over tusks													3	Inside	Closed	None	Low	Personal drive	OF	12.1784924, 99.6555099	2		1	Overcast	32	P	Open forest	66		MG	10	No	4	No
	206	Brooke Friswold	2022-10-21 15:16:00	2022-10-21 15:30:00	2022-10-21 15:21:14	2022-10-21	15:21:14	2022	10	15	Musth bull present	All Occurrence	Adult cow	Trunk curl/ J trunk/ trunk swinging/ trunk over tusks													3	Inside	Closed	None	Low	Personal drive	OF	12.1784924, 99.6555099	2		1	Overcast	32	P	Open forest	66		MG	10	No	4	No
	206	Brooke Friswold	2022-10-21 15:16:00	2022-10-21 15:30:00	2022-10-21 15:21:16	2022-10-21	15:21:16	2022	10	15	Musth bull present	All Occurrence	Adult cow	Trunk curl/ J trunk/ trunk swinging/ trunk over tusks													3	Inside	Closed	None	Low	Personal drive	OF	12.1784924, 99.6555099	2		1	Overcast	32	P	Open forest	66		MG	10	No	4	No
	206	Brooke Friswold	2022-10-21 15:16:00	2022-10-21 15:30:00	2022-10-21 15:23:23	2022-10-21	15:23:23	2022	10	15	Musth bull present	All Occurrence	Adult cow	Event					Musth male approaches								3	Inside	Closed	None	Low	Personal drive	OF	12.1784924, 99.6555099	2		1	Overcast	32	P	Open forest	66		MG	10	No	4	No
	206	Brooke Friswold	2022-10-21 15:16:00	2022-10-21 15:30:00	2022-10-21 15:24:03	2022-10-21	15:24:03	2022	10	15	Musth bull present	All Occurrence	Adult cow	Smell													3	Inside	Closed	None	Low	Personal drive	OF	12.1784924, 99.6555099	2		1	Overcast	32	P	Open forest	66		MG	10	No	4	No
	206	Brooke Friswold	2022-10-21 15:16:00	2022-10-21 15:30:00	2022-10-21 15:24:03	2022-10-21	15:24:03	2022	10	15	Musth bull present	All Occurrence	Adult cow	Trunk curl/ J trunk/ trunk swinging/ trunk over tusks													3	Inside	Closed	None	Low	Personal drive	OF	12.1784924, 99.6555099	2		1	Overcast	32	P	Open forest	66		MG	10	No	4	No
	206	Brooke Friswold	2022-10-21 15:16:00	2022-10-21 15:30:00	2022-10-21 15:25:24	2022-10-21	15:25:24	2022	10	15	Musth bull present	All Occurrence	Adult cow	Trunk curl/ J trunk/ trunk swinging/ trunk over tusks													3	Inside	Closed	None	Low	Personal drive	OF	12.1784924, 99.6555099	2		1	Overcast	32	P	Open forest	66		MG	10	No	4	No
	206	Brooke Friswold	2022-10-21 15:16:00	2022-10-21 15:30:00	2022-10-21 15:25:29	2022-10-21	15:25:29	2022	10	15	Musth bull present	All Occurrence	Adult cow	Trunk curl/ J trunk/ trunk swinging/ trunk over tusks													3	Inside	Closed	None	Low	Personal drive	OF	12.1784924, 99.6555099	2		1	Overcast	32	P	Open forest	66		MG	10	No	4	No
	206	Brooke Friswold	2022-10-21 15:16:00	2022-10-21 15:30:00	2022-10-21 15:25:36	2022-10-21	15:25:36	2022	10	15	Musth bull present	All Occurrence	Adult cow	Smell													3	Inside	Closed	None	Low	Personal drive	OF	12.1784924, 99.6555099	2		1	Overcast	32	P	Open forest	66		MG	10	No	4	No
	206	Brooke Friswold	2022-10-21 15:16:00	2022-10-21 15:30:00	2022-10-21 15:25:54	2022-10-21	15:25:54	2022	10	15	Musth bull present	All Occurrence	Adult cow	Trunk to another's genital	Receiver												3	Inside	Closed	None	Low	Personal drive	OF	12.1784924, 99.6555099	2		1	Overcast	32	P	Open forest	66		MG	10	No	4	No
	206	Brooke Friswold	2022-10-21 15:16:00	2022-10-21 15:30:00	2022-10-21 15:26:50	2022-10-21	15:26:50	2022	10	15	Musth bull present	All Occurrence	Adult cow	Touch face													3	Inside	Closed	None	Low	Personal drive	OF	12.1784924, 99.6555099	2		1	Overcast	32	P	Open forest	66		MG	10	No	4	No
	206	Brooke Friswold	2022-10-21 15:16:00	2022-10-21 15:30:00	2022-10-21 15:26:51	2022-10-21	15:26:51	2022	10	15	Musth bull present	All Occurrence	Adult cow	Touch face													3	Inside	Closed	None	Low	Personal drive	OF	12.1784924, 99.6555099	2		1	Overcast	32	P	Open forest	66		MG	10	No	4	No
	206	Brooke Friswold	2022-10-21 15:16:00	2022-10-21 15:30:00	2022-10-21 15:28:00	2022-10-21	15:28:00	2022	10	15	Musth bull present	All Occurrence	Adult cow	Trunk to mouth													3	Inside	Closed	None	Low	Personal drive	OF	12.1784924, 99.6555099	2		1	Overcast	32	P	Open forest	66		MG	10	No	4	No
	206	Brooke Friswold	2022-10-21 15:16:00	2022-10-21 15:30:00	2022-10-21 15:28:39	2022-10-21	15:28:39	2022	10	15	Musth bull present	All Occurrence	Adult cow	Trunk curl/ J trunk/ trunk swinging/ trunk over tusks													3	Inside	Closed	None	Low	Personal drive	OF	12.1784924, 99.6555099	2		1	Overcast	32	P	Open forest	66		MG	10	No	4	No
	206	Brooke Friswold	2022-10-21 15:16:00	2022-10-21 15:30:00	2022-10-21 15:28:42	2022-10-21	15:28:42	2022	10	15	Musth bull present	All Occurrence	Adult cow	Trunk curl/ J trunk/ trunk swinging/ trunk over tusks													3	Inside	Closed	None	Low	Personal drive	OF	12.1784924, 99.6555099	2		1	Overcast	32	P	Open forest	66		MG	10	No	4	No
	206	Brooke Friswold	2022-10-21 15:16:00	2022-10-21 15:30:00	2022-10-21 15:16:09	2022-10-21	15:16:09	2022	10	15	Musth bull present	Continuous	Adult cow							Continuous samples	Inactive					66	3	Inside	Closed	None	Low	Personal drive	OF	12.1784924, 99.6555099	2		1	Overcast	32	P	Open forest	66		MG	10	No	4	No
	206	Brooke Friswold	2022-10-21 15:16:00	2022-10-21 15:30:00	2022-10-21 15:17:15	2022-10-21	15:17:15	2022	10	15	Musth bull present	Continuous	Adult cow							Continuous samples	Other stress-related behaviour					40	3	Inside	Closed	None	Low	Personal drive	OF	12.1784924, 99.6555099	2		1	Overcast	32	P	Open forest	66		MG	10	No	4	No
	206	Brooke Friswold	2022-10-21 15:16:00	2022-10-21 15:30:00	2022-10-21 15:17:55	2022-10-21	15:17:55	2022	10	15	Musth bull present	Continuous	Adult cow							Continuous samples	Inactive					93	3	Inside	Closed	None	Low	Personal drive	OF	12.1784924, 99.6555099	2		1	Overcast	32	P	Open forest	66		MG	10	No	4	No
	206	Brooke Friswold	2022-10-21 15:16:00	2022-10-21 15:30:00	2022-10-21 15:19:28	2022-10-21	15:19:28	2022	10	15	Musth bull present	Continuous	Adult cow							Continuous samples	Other stress-related behaviour					7	3	Inside	Closed	None	Low	Personal drive	OF	12.1784924, 99.6555099	2		1	Overcast	32	P	Open forest	66		MG	10	No	4	No
	206	Brooke Friswold	2022-10-21 15:16:00	2022-10-21 15:30:00	2022-10-21 15:19:35	2022-10-21	15:19:35	2022	10	15	Musth bull present	Continuous	Adult cow							Continuous samples	Other vigilance behaviour					203	3	Inside	Closed	None	Low	Personal drive	OF	12.1784924, 99.6555099	2		1	Overcast	32	P	Open forest	66		MG	10	No	4	No
	206	Brooke Friswold	2022-10-21 15:16:00	2022-10-21 15:30:00	2022-10-21 15:22:58	2022-10-21	15:22:58	2022	10	15	Musth bull present	Continuous	Adult cow							Continuous samples	Self Maintenance	Scratching				24	3	Inside	Closed	None	Low	Personal drive	OF	12.1784924, 99.6555099	2		1	Overcast	32	P	Open forest	66		MG	10	No	4	No
	206	Brooke Friswold	2022-10-21 15:16:00	2022-10-21 15:30:00	2022-10-21 15:23:22	2022-10-21	15:23:22	2022	10	15	Musth bull present	Continuous	Adult cow							Continuous samples	Alert	Elephant				111	3	Inside	Closed	None	Low	Personal drive	OF	12.1784924, 99.6555099	2		1	Overcast	32	P	Open forest	66		MG	10	No	4	No
	206	Brooke Friswold	2022-10-21 15:16:00	2022-10-21 15:30:00	2022-10-21 15:25:13	2022-10-21	15:25:13	2022	10	15	Musth bull present	Continuous	Adult cow							Continuous samples	Locomotion					71	3	Inside	Closed	None	Low	Personal drive	OF	12.1784924, 99.6555099	2		1	Overcast	32	P	Open forest	66		MG	10	No	4	No
	206	Brooke Friswold	2022-10-21 15:16:00	2022-10-21 15:30:00	2022-10-21 15:26:25	2022-10-21	15:26:25	2022	10	15	Musth bull present	Continuous	Adult cow							Continuous samples	Inactive					47	3	Inside	Closed	None	Low	Personal drive	OF	12.1784924, 99.6555099	2		1	Overcast	32	P	Open forest	66		MG	10	No	4	No
	206	Brooke Friswold	2022-10-21 15:16:00	2022-10-21 15:30:00	2022-10-21 15:27:11	2022-10-21	15:27:11	2022	10	15	Musth bull present	Continuous	Adult cow							Continuous samples	Locomotion					74	3	Inside	Closed	None	Low	Personal drive	OF	12.1784924, 99.6555099	2		1	Overcast	32	P	Open forest	66		MG	10	No	4	No
	206	Brooke Friswold	2022-10-21 15:16:00	2022-10-21 15:30:00	2022-10-21 15:28:25	2022-10-21	15:28:25	2022	10	15	Musth bull present	Continuous	Adult cow							Continuous samples	Inactive					10	3	Inside	Closed	None	Low	Personal drive	OF	12.1784924, 99.6555099	2		1	Overcast	32	P	Open forest	66		MG	10	No	4	No
	206	Brooke Friswold	2022-10-21 15:16:00	2022-10-21 15:30:00	2022-10-21 15:28:35	2022-10-21	15:28:35	2022	10	15	Musth bull present	Continuous	Adult cow							Continuous samples	Locomotion					72	3	Inside	Closed	None	Low	Personal drive	OF	12.1784924, 99.6555099	2		1	Overcast	32	P	Open forest	66		MG	10	No	4	No
48	207	Brooke Friswold	2022-10-21 15:32:00	2022-10-21 15:46:00	2022-10-21 15:32:16	2022-10-21	15:32:16	2022	10	15	Musth bull present	All Occurrence	Intermediate bull	Trunk curl/ J trunk/ trunk swinging/ trunk over tusks													3	Inside	Closed	None	Low	Personal drive	Vehicle	12.1784924, 99.6555099	2		1	Sunny	32	P	Open forest	60		CC	7	No	3	No
	207	Brooke Friswold	2022-10-21 15:32:00	2022-10-21 15:46:00	2022-10-21 15:33:11	2022-10-21	15:33:11	2022	10	15	Musth bull present	All Occurrence	Intermediate bull	Smell													3	Inside	Closed	None	Low	Personal drive	Vehicle	12.1784924, 99.6555099	2		1	Sunny	32	P	Open forest	60		CC	7	No	3	No
	207	Brooke Friswold	2022-10-21 15:32:00	2022-10-21 15:46:00	2022-10-21 15:43:07	2022-10-21	15:43:07	2022	10	15	Musth bull present	All Occurrence	Intermediate bull	Smell													3	Inside	Closed	None	Low	Personal drive	Vehicle	12.1784924, 99.6555099	2		1	Sunny	32	P	Open forest	60		CC	7	No	3	No
	207	Brooke Friswold	2022-10-21 15:32:00	2022-10-21 15:46:00	2022-10-21 15:32:04	2022-10-21	15:32:04	2022	10	15	Musth bull present	Continuous	Intermediate bull							Continuous samples	Self Maintenance	Dusting				36	3	Inside	Closed	None	Low	Personal drive	Vehicle	12.1784924, 99.6555099	2		1	Sunny	32	P	Open forest	60		CC	7	No	3	No
	207	Brooke Friswold	2022-10-21 15:32:00	2022-10-21 15:46:00	2022-10-21 15:32:40	2022-10-21	15:32:40	2022	10	15	Musth bull present	Continuous	Intermediate bull							Continuous samples	Locomotion					40	3	Inside	Closed	None	Low	Personal drive	Vehicle	12.1784924, 99.6555099	2		1	Sunny	32	P	Open forest	60		CC	7	No	3	No
	207	Brooke Friswold	2022-10-21 15:32:00	2022-10-21 15:46:00	2022-10-21 15:33:37	2022-10-21	15:33:37	2022	10	15	Musth bull present	Continuous	Intermediate bull							Continuous samples	Locomotion					28	3	Inside	Closed	None	Low	Personal drive	Vehicle	12.1784924, 99.6555099	2		1	Sunny	32	P	Open forest	60		CC	7	No	3	No
	207	Brooke Friswold	2022-10-21 15:32:00	2022-10-21 15:46:00	2022-10-21 15:34:05	2022-10-21	15:34:05	2022	10	15	Musth bull present	Continuous	Intermediate bull							Continuous samples	Self Maintenance	Dusting				50	3	Inside	Closed	None	Low	Personal drive	Vehicle	12.1784924, 99.6555099	2		1	Sunny	32	P	Open forest	60		CC	7	No	3	No
	207	Brooke Friswold	2022-10-21 15:32:00	2022-10-21 15:46:00	2022-10-21 15:34:55	2022-10-21	15:34:55	2022	10	15	Musth bull present	Continuous	Intermediate bull							Continuous samples	Locomotion					17	3	Inside	Closed	None	Low	Personal drive	Vehicle	12.1784924, 99.6555099	2		1	Sunny	32	P	Open forest	60		CC	7	No	3	No
	207	Brooke Friswold	2022-10-21 15:32:00	2022-10-21 15:46:00	2022-10-21 15:35:12	2022-10-21	15:35:12	2022	10	15	Musth bull present	Continuous	Intermediate bull							Continuous samples	Food and drink	Browsing				203	3	Inside	Closed	None	Low	Personal drive	Vehicle	12.1784924, 99.6555099	2		1	Sunny	32	P	Open forest	60		CC	7	No	3	No
	207	Brooke Friswold	2022-10-21 15:32:00	2022-10-21 15:46:00	2022-10-21 15:38:36	2022-10-21	15:38:36	2022	10	15	Musth bull present	Continuous	Intermediate bull							Continuous samples	Locomotion					163	3	Inside	Closed	None	Low	Personal drive	Vehicle	12.1784924, 99.6555099	2		1	Sunny	32	P	Open forest	60		CC	7	No	3	No
	207	Brooke Friswold	2022-10-21 15:32:00	2022-10-21 15:46:00	2022-10-21 15:41:19	2022-10-21	15:41:19	2022	10	15	Musth bull present	Continuous	Intermediate bull							Continuous samples	Food and drink	Browsing				14	3	Inside	Closed	None	Low	Personal drive	Vehicle	12.1784924, 99.6555099	2		1	Sunny	32	P	Open forest	60		CC	7	No	3	No
	207	Brooke Friswold	2022-10-21 15:32:00	2022-10-21 15:46:00	2022-10-21 15:41:33	2022-10-21	15:41:33	2022	10	15	Musth bull present	Continuous	Intermediate bull							Continuous samples	Locomotion					5	3	Inside	Closed	None	Low	Personal drive	Vehicle	12.1784924, 99.6555099	2		1	Sunny	32	P	Open forest	60		CC	7	No	3	No
	207	Brooke Friswold	2022-10-21 15:32:00	2022-10-21 15:46:00	2022-10-21 15:41:38	2022-10-21	15:41:38	2022	10	15	Musth bull present	Continuous	Intermediate bull							Continuous samples	Food and drink	Browsing				121	3	Inside	Closed	None	Low	Personal drive	Vehicle	12.1784924, 99.6555099	2		1	Sunny	32	P	Open forest	60		CC	7	No	3	No
	207	Brooke Friswold	2022-10-21 15:32:00	2022-10-21 15:46:00	2022-10-21 15:43:46	2022-10-21	15:43:46	2022	10	15	Musth bull present	Continuous	Intermediate bull							Continuous samples	Locomotion					23	3	Inside	Closed	None	Low	Personal drive	Vehicle	12.1784924, 99.6555099	2		1	Sunny	32	P	Open forest	60		CC	7	No	3	No
	207	Brooke Friswold	2022-10-21 15:32:00	2022-10-21 15:46:00	2022-10-21 15:44:09	2022-10-21	15:44:09	2022	10	15	Musth bull present	Continuous	Intermediate bull							Continuous samples	Food and drink	Browsing				16	3	Inside	Closed	None	Low	Personal drive	Vehicle	12.1784924, 99.6555099	2		1	Sunny	32	P	Open forest	60		CC	7	No	3	No
	207	Brooke Friswold	2022-10-21 15:32:00	2022-10-21 15:46:00	2022-10-21 15:44:25	2022-10-21	15:44:25	2022	10	15	Musth bull present	Continuous	Intermediate bull							Continuous samples	Locomotion					34	3	Inside	Closed	None	Low	Personal drive	Vehicle	12.1784924, 99.6555099	2		1	Sunny	32	P	Open forest	60		CC	7	No	3	No
	207	Brooke Friswold	2022-10-21 15:32:00	2022-10-21 15:46:00	2022-10-21 15:44:59	2022-10-21	15:44:59	2022	10	15	Musth bull present	Continuous	Intermediate bull							Continuous samples	Food and drink	Browsing				61	3	Inside	Closed	None	Low	Personal drive	Vehicle	12.1784924, 99.6555099	2		1	Sunny	32	P	Open forest	60		CC	7	No	3	No
49	209	Brooke Friswold	2022-10-21 15:56:00	2022-10-21 16:10:00	2022-10-21 15:56:03	2022-10-21	15:56:03	2022	10	15		Continuous	Adult cow							Continuous samples	Locomotion					37	3	Inside	Closed	None	Low	Personal drive	Vehicle	12.1784924, 99.6555099	1		1	Sunny	32	P	Open forest	80		MG	9	No	3	No
	209	Brooke Friswold	2022-10-21 15:56:00	2022-10-21 16:10:00	2022-10-21 15:56:40	2022-10-21	15:56:40	2022	10	15		Continuous	Adult cow							Continuous samples	Self Maintenance	Dusting				37	3	Inside	Closed	None	Low	Personal drive	Vehicle	12.1784924, 99.6555099	1		1	Sunny	32	P	Open forest	80		MG	9	No	3	No
	209	Brooke Friswold	2022-10-21 15:56:00	2022-10-21 16:10:00	2022-10-21 15:57:17	2022-10-21	15:57:17	2022	10	15		Continuous	Adult cow							Continuous samples	Locomotion					13	3	Inside	Closed	None	Low	Personal drive	Vehicle	12.1784924, 99.6555099	1		1	Sunny	32	P	Open forest	80		MG	9	No	3	No
	209	Brooke Friswold	2022-10-21 15:56:00	2022-10-21 16:10:00	2022-10-21 15:57:30	2022-10-21	15:57:30	2022	10	15		Continuous	Adult cow							Continuous samples	Food and drink	Grazing				22	3	Inside	Closed	None	Low	Personal drive	Vehicle	12.1784924, 99.6555099	1		1	Sunny	32	P	Open forest	80		MG	9	No	3	No
	209	Brooke Friswold	2022-10-21 15:56:00	2022-10-21 16:10:00	2022-10-21 15:57:52	2022-10-21	15:57:52	2022	10	15		Continuous	Adult cow							Continuous samples	Locomotion					17	3	Inside	Closed	None	Low	Personal drive	Vehicle	12.1784924, 99.6555099	1		1	Sunny	32	P	Open forest	80		MG	9	No	3	No
	209	Brooke Friswold	2022-10-21 15:56:00	2022-10-21 16:10:00	2022-10-21 15:58:09	2022-10-21	15:58:09	2022	10	15		Continuous	Adult cow							Continuous samples	Food and drink	Grazing				131	3	Inside	Closed	None	Low	Personal drive	Vehicle	12.1784924, 99.6555099	1		1	Sunny	32	P	Open forest	80		MG	9	No	3	No
	209	Brooke Friswold	2022-10-21 15:56:00	2022-10-21 16:10:00	2022-10-21 16:00:20	2022-10-21	16:00:20	2022	10	16		Continuous	Adult cow							Continuous samples	Locomotion					12	3	Inside	Closed	None	Low	Personal drive	Vehicle	12.1784924, 99.6555099	1		1	Sunny	32	P	Open forest	80		MG	9	No	3	No
	209	Brooke Friswold	2022-10-21 15:56:00	2022-10-21 16:10:00	2022-10-21 16:00:33	2022-10-21	16:00:33	2022	10	16		Continuous	Adult cow							Continuous samples	Food and drink	Grazing				125	3	Inside	Closed	None	Low	Personal drive	Vehicle	12.1784924, 99.6555099	1		1	Sunny	32	P	Open forest	80		MG	9	No	3	No
	209	Brooke Friswold	2022-10-21 15:56:00	2022-10-21 16:10:00	2022-10-21 16:02:38	2022-10-21	16:02:38	2022	10	16		Continuous	Adult cow							Continuous samples	Locomotion					32	3	Inside	Closed	None	Low	Personal drive	Vehicle	12.1784924, 99.6555099	1		1	Sunny	32	P	Open forest	80		MG	9	No	3	No
	209	Brooke Friswold	2022-10-21 15:56:00	2022-10-21 16:10:00	2022-10-21 16:03:10	2022-10-21	16:03:10	2022	10	16		Continuous	Adult cow							Continuous samples	Food and drink	Browsing				88	3	Inside	Closed	None	Low	Personal drive	Vehicle	12.1784924, 99.6555099	1		1	Sunny	32	P	Open forest	80		MG	9	No	3	No
	209	Brooke Friswold	2022-10-21 15:56:00	2022-10-21 16:10:00	2022-10-21 16:04:37	2022-10-21	16:04:37	2022	10	16		Continuous	Adult cow							Continuous samples	Locomotion					11	3	Inside	Closed	None	Low	Personal drive	Vehicle	12.1784924, 99.6555099	1		1	Sunny	32	P	Open forest	80		MG	9	No	3	No
	209	Brooke Friswold	2022-10-21 15:56:00	2022-10-21 16:10:00	2022-10-21 16:04:56	2022-10-21	16:04:56	2022	10	16		Continuous	Adult cow							Continuous samples	Food and drink	Browsing				58	3	Inside	Closed	None	Low	Personal drive	Vehicle	12.1784924, 99.6555099	1		1	Sunny	32	P	Open forest	80		MG	9	No	3	No
	209	Brooke Friswold	2022-10-21 15:56:00	2022-10-21 16:10:00	2022-10-21 16:05:54	2022-10-21	16:05:54	2022	10	16		Continuous	Adult cow							Continuous samples	Locomotion					17	3	Inside	Closed	None	Low	Personal drive	Vehicle	12.1784924, 99.6555099	1		1	Sunny	32	P	Open forest	80		MG	9	No	3	No
	209	Brooke Friswold	2022-10-21 15:56:00	2022-10-21 16:10:00	2022-10-21 16:06:11	2022-10-21	16:06:11	2022	10	16		Continuous	Adult cow							Continuous samples	Food and drink	Grazing				54	3	Inside	Closed	None	Low	Personal drive	Vehicle	12.1784924, 99.6555099	1		1	Sunny	32	P	Open forest	80		MG	9	No	3	No
	209	Brooke Friswold	2022-10-21 15:56:00	2022-10-21 16:10:00	2022-10-21 16:07:05	2022-10-21	16:07:05	2022	10	16		Continuous	Adult cow							Continuous samples	Locomotion					29	3	Inside	Closed	None	Low	Personal drive	Vehicle	12.1784924, 99.6555099	1		1	Sunny	32	P	Open forest	80		MG	9	No	3	No
	209	Brooke Friswold	2022-10-21 15:56:00	2022-10-21 16:10:00	2022-10-21 16:07:34	2022-10-21	16:07:34	2022	10	16		Continuous	Adult cow							Continuous samples	Food and drink	Browsing				146	3	Inside	Closed	None	Low	Personal drive	Vehicle	12.1784924, 99.6555099	1		1	Sunny	32	P	Open forest	80		MG	9	No	3	No
50	210	Brooke Friswold	2022-10-21 16:23:15	2022-10-21 16:37:15	2022-10-21 16:33:26	2022-10-21	16:33:26	2022	10	16	1 outside car	All Occurrence	Adult cow	Smell													3	Outside	Closed	None	Low	Personal drive	Vehicle	12.1881793, 99.6519721	2		1	Rainy	32.8	P	Open forest	80		CC	4	No	4	No
	210	Brooke Friswold	2022-10-21 16:23:15	2022-10-21 16:37:15	2022-10-21 16:33:32	2022-10-21	16:33:32	2022	10	16	1 outside car	All Occurrence	Adult cow	Smell													3	Outside	Closed	None	Low	Personal drive	Vehicle	12.1881793, 99.6519721	2		1	Rainy	32.8	P	Open forest	80		CC	4	No	4	No
	210	Brooke Friswold	2022-10-21 16:23:15	2022-10-21 16:37:15	2022-10-21 16:23:20	2022-10-21	16:23:20	2022	10	16	1 outside car	Continuous	Adult cow							Continuous samples	Food and drink	Grazing				118	3	Outside	Closed	None	Low	Personal drive	Vehicle	12.1881793, 99.6519721	2		1	Rainy	32.8	P	Open forest	80		CC	4	No	4	No
	210	Brooke Friswold	2022-10-21 16:23:15	2022-10-21 16:37:15	2022-10-21 16:25:18	2022-10-21	16:25:18	2022	10	16	1 outside car	Continuous	Adult cow							Continuous samples	Locomotion					12	3	Outside	Closed	None	Low	Personal drive	Vehicle	12.1881793, 99.6519721	2		1	Rainy	32.8	P	Open forest	80		CC	4	No	4	No
	210	Brooke Friswold	2022-10-21 16:23:15	2022-10-21 16:37:15	2022-10-21 16:25:37	2022-10-21	16:25:37	2022	10	16	1 outside car	Continuous	Adult cow							Continuous samples	Food and drink	Grazing				343	3	Outside	Closed	None	Low	Personal drive	Vehicle	12.1881793, 99.6519721	2		1	Rainy	32.8	P	Open forest	80		CC	4	No	4	No
	210	Brooke Friswold	2022-10-21 16:23:15	2022-10-21 16:37:15	2022-10-21 16:31:20	2022-10-21	16:31:20	2022	10	16	1 outside car	Continuous	Adult cow							Continuous samples	Locomotion					23	3	Outside	Closed	None	Low	Personal drive	Vehicle	12.1881793, 99.6519721	2		1	Rainy	32.8	P	Open forest	80		CC	4	No	4	No
	210	Brooke Friswold	2022-10-21 16:23:15	2022-10-21 16:37:15	2022-10-21 16:31:43	2022-10-21	16:31:43	2022	10	16	1 outside car	Continuous	Adult cow							Continuous samples	Food and drink	Grazing				7	3	Outside	Closed	None	Low	Personal drive	Vehicle	12.1881793, 99.6519721	2		1	Rainy	32.8	P	Open forest	80		CC	4	No	4	No
	210	Brooke Friswold	2022-10-21 16:23:15	2022-10-21 16:37:15	2022-10-21 16:31:50	2022-10-21	16:31:50	2022	10	16	1 outside car	Continuous	Adult cow							Continuous samples	Locomotion					7	3	Outside	Closed	None	Low	Personal drive	Vehicle	12.1881793, 99.6519721	2		1	Rainy	32.8	P	Open forest	80		CC	4	No	4	No
	210	Brooke Friswold	2022-10-21 16:23:15	2022-10-21 16:37:15	2022-10-21 16:31:57	2022-10-21	16:31:57	2022	10	16	1 outside car	Continuous	Adult cow							Continuous samples	Food and drink	Browsing				8	3	Outside	Closed	None	Low	Personal drive	Vehicle	12.1881793, 99.6519721	2		1	Rainy	32.8	P	Open forest	80		CC	4	No	4	No
	210	Brooke Friswold	2022-10-21 16:23:15	2022-10-21 16:37:15	2022-10-21 16:32:05	2022-10-21	16:32:05	2022	10	16	1 outside car	Continuous	Adult cow							Continuous samples	Locomotion					26	3	Outside	Closed	None	Low	Personal drive	Vehicle	12.1881793, 99.6519721	2		1	Rainy	32.8	P	Open forest	80		CC	4	No	4	No
	210	Brooke Friswold	2022-10-21 16:23:15	2022-10-21 16:37:15	2022-10-21 16:32:31	2022-10-21	16:32:31	2022	10	16	1 outside car	Continuous	Adult cow							Continuous samples	Food and drink	Browsing				27	3	Outside	Closed	None	Low	Personal drive	Vehicle	12.1881793, 99.6519721	2		1	Rainy	32.8	P	Open forest	80		CC	4	No	4	No
	210	Brooke Friswold	2022-10-21 16:23:15	2022-10-21 16:37:15	2022-10-21 16:32:58	2022-10-21	16:32:58	2022	10	16	1 outside car	Continuous	Adult cow							Continuous samples	Locomotion					42	3	Outside	Closed	None	Low	Personal drive	Vehicle	12.1881793, 99.6519721	2		1	Rainy	32.8	P	Open forest	80		CC	4	No	4	No
	210	Brooke Friswold	2022-10-21 16:23:15	2022-10-21 16:37:15	2022-10-21 16:33:47	2022-10-21	16:33:47	2022	10	16	1 outside car	Continuous	Adult cow							Continuous samples	Locomotion					10	3	Outside	Closed	None	Low	Personal drive	Vehicle	12.1881793, 99.6519721	2		1	Rainy	32.8	P	Open forest	80		CC	4	No	4	No
	210	Brooke Friswold	2022-10-21 16:23:15	2022-10-21 16:37:15	2022-10-21 16:33:57	2022-10-21	16:33:57	2022	10	16	1 outside car	Continuous	Adult cow							Continuous samples	Food and drink	Browsing				17	3	Outside	Closed	None	Low	Personal drive	Vehicle	12.1881793, 99.6519721	2		1	Rainy	32.8	P	Open forest	80		CC	4	No	4	No
	210	Brooke Friswold	2022-10-21 16:23:15	2022-10-21 16:37:15	2022-10-21 16:34:14	2022-10-21	16:34:14	2022	10	16	1 outside car	Continuous	Adult cow							Continuous samples	Locomotion					39	3	Outside	Closed	None	Low	Personal drive	Vehicle	12.1881793, 99.6519721	2		1	Rainy	32.8	P	Open forest	80		CC	4	No	4	No
	210	Brooke Friswold	2022-10-21 16:23:15	2022-10-21 16:37:15	2022-10-21 16:34:54	2022-10-21	16:34:54	2022	10	16	1 outside car	Continuous	Adult cow							Continuous samples	Food and drink	Grazing				82	3	Outside	Closed	None	Low	Personal drive	Vehicle	12.1881793, 99.6519721	2		1	Rainy	32.8	P	Open forest	80		CC	4	No	4	No
	210	Brooke Friswold	2022-10-21 16:23:15	2022-10-21 16:37:15	2022-10-21 16:36:15	2022-10-21	16:36:15	2022	10	16	1 outside car	Continuous	Adult cow							Continuous samples	Out of view					60	3	Outside	Closed	None	Low	Personal drive	Vehicle	12.1881793, 99.6519721	2		1	Rainy	32.8	P	Open forest	80		CC	4	No	4	No
51	215	Brooke Friswold	2022-10-24 16:34:00	2022-10-24 16:38:33	2022-10-24 16:34:01	2022-10-24	16:34:01	2022	10	16		All Occurrence	Adult bull	Smell													3	Outside	Closed	None	Low	Personal drive	OF	12.1643609, 99.6419560	2		1	Rainy	34	P	Waterhole	35		LB	1	No	3	No
	215	Brooke Friswold	2022-10-24 16:34:00	2022-10-24 16:38:33	2022-10-24 16:34:03	2022-10-24	16:34:03	2022	10	16		All Occurrence	Adult bull	Smell													3	Outside	Closed	None	Low	Personal drive	OF	12.1643609, 99.6419560	2		1	Rainy	34	P	Waterhole	35		LB	1	No	3	No
	215	Brooke Friswold	2022-10-24 16:34:00	2022-10-24 16:38:33	2022-10-24 16:34:03	2022-10-24	16:34:03	2022	10	16		All Occurrence	Adult bull	Trunk curl/ J trunk/ trunk swinging/ trunk over tusks													3	Outside	Closed	None	Low	Personal drive	OF	12.1643609, 99.6419560	2		1	Rainy	34	P	Waterhole	35		LB	1	No	3	No
	215	Brooke Friswold	2022-10-24 16:34:00	2022-10-24 16:38:33	2022-10-24 16:34:05	2022-10-24	16:34:05	2022	10	16		All Occurrence	Adult bull	Alert/Freeze													3	Outside	Closed	None	Low	Personal drive	OF	12.1643609, 99.6419560	2		1	Rainy	34	P	Waterhole	35		LB	1	No	3	No
	215	Brooke Friswold	2022-10-24 16:34:00	2022-10-24 16:38:33	2022-10-24 16:34:28	2022-10-24	16:34:28	2022	10	16		All Occurrence	Adult bull	Smell													3	Outside	Closed	None	Low	Personal drive	OF	12.1643609, 99.6419560	2		1	Rainy	34	P	Waterhole	35		LB	1	No	3	No
	215	Brooke Friswold	2022-10-24 16:34:00	2022-10-24 16:38:33	2022-10-24 16:34:32	2022-10-24	16:34:32	2022	10	16		All Occurrence	Adult bull	Trunk curl/ J trunk/ trunk swinging/ trunk over tusks													3	Outside	Closed	None	Low	Personal drive	OF	12.1643609, 99.6419560	2		1	Rainy	34	P	Waterhole	35		LB	1	No	3	No
	215	Brooke Friswold	2022-10-24 16:34:00	2022-10-24 16:38:33	2022-10-24 16:34:08	2022-10-24	16:34:08	2022	10	16		Continuous	Adult bull							Continuous samples	Self Maintenance					5	3	Outside	Closed	None	Low	Personal drive	OF	12.1643609, 99.6419560	2		1	Rainy	34	P	Waterhole	35		LB	1	No	3	No
	215	Brooke Friswold	2022-10-24 16:34:00	2022-10-24 16:38:33	2022-10-24 16:34:13	2022-10-24	16:34:13	2022	10	16		Continuous	Adult bull							Continuous samples	Food and drink	Grazing				4	3	Outside	Closed	None	Low	Personal drive	OF	12.1643609, 99.6419560	2		1	Rainy	34	P	Waterhole	35		LB	1	No	3	No
	215	Brooke Friswold	2022-10-24 16:34:00	2022-10-24 16:38:33	2022-10-24 16:34:17	2022-10-24	16:34:17	2022	10	16		Continuous	Adult bull							Continuous samples	Food and drink	Browsing,Grazing				23	3	Outside	Closed	None	Low	Personal drive	OF	12.1643609, 99.6419560	2		1	Rainy	34	P	Waterhole	35		LB	1	No	3	No
	215	Brooke Friswold	2022-10-24 16:34:00	2022-10-24 16:38:33	2022-10-24 16:34:39	2022-10-24	16:34:39	2022	10	16		Continuous	Adult bull							Continuous samples	Locomotion					5	3	Outside	Closed	None	Low	Personal drive	OF	12.1643609, 99.6419560	2		1	Rainy	34	P	Waterhole	35		LB	1	No	3	No
	215	Brooke Friswold	2022-10-24 16:34:00	2022-10-24 16:38:33	2022-10-24 16:34:44	2022-10-24	16:34:44	2022	10	16		Continuous	Adult bull							Continuous samples	Out of view					71	3	Outside	Closed	None	Low	Personal drive	OF	12.1643609, 99.6419560	2		1	Rainy	34	P	Waterhole	35		LB	1	No	3	No
	215	Brooke Friswold	2022-10-24 16:34:00	2022-10-24 16:38:33	2022-10-24 16:35:55	2022-10-24	16:35:55	2022	10	16		Continuous	Adult bull							Continuous samples	Food and drink	Browsing				158	3	Outside	Closed	None	Low	Personal drive	OF	12.1643609, 99.6419560	2		1	Rainy	34	P	Waterhole	35		LB	1	No	3	No
52	216	Brooke Friswold	2022-10-27 16:12:51	2022-10-27 16:26:51	2022-10-27 16:15:37	2022-10-27	16:15:37	2022	10	16		All Occurrence	Adult cow	Trunk to another's head	Actor												4	Inside	Closed	None	Medium	Personal drive	Hillside viewing area	12.185631009812566, 99.64697510389414	4	4	2	Sunny	33.5	P	Grassland	200		CC	5	No	3	No
	216	Brooke Friswold	2022-10-27 16:12:51	2022-10-27 16:26:51	2022-10-27 16:18:35	2022-10-27	16:18:35	2022	10	16		All Occurrence	Adult cow	Smell													4	Inside	Closed	None	Medium	Personal drive	Hillside viewing area	12.185631009812566, 99.64697510389414	4	4	2	Sunny	33.5	P	Grassland	200		CC	5	No	3	No
	216	Brooke Friswold	2022-10-27 16:12:51	2022-10-27 16:26:51	2022-10-27 16:18:49	2022-10-27	16:18:49	2022	10	16		All Occurrence	Adult cow	Trunk curl/ J trunk/ trunk swinging/ trunk over tusks													4	Inside	Closed	None	Medium	Personal drive	Hillside viewing area	12.185631009812566, 99.64697510389414	4	4	2	Sunny	33.5	P	Grassland	200		CC	5	No	3	No
	216	Brooke Friswold	2022-10-27 16:12:51	2022-10-27 16:26:51	2022-10-27 16:18:58	2022-10-27	16:18:58	2022	10	16		All Occurrence	Adult cow	Trunk to mouth													4	Inside	Closed	None	Medium	Personal drive	Hillside viewing area	12.185631009812566, 99.64697510389414	4	4	2	Sunny	33.5	P	Grassland	200		CC	5	No	3	No
	216	Brooke Friswold	2022-10-27 16:12:51	2022-10-27 16:26:51	2022-10-27 16:18:59	2022-10-27	16:18:59	2022	10	16		All Occurrence	Adult cow	Trunk curl/ J trunk/ trunk swinging/ trunk over tusks													4	Inside	Closed	None	Medium	Personal drive	Hillside viewing area	12.185631009812566, 99.64697510389414	4	4	2	Sunny	33.5	P	Grassland	200		CC	5	No	3	No
	216	Brooke Friswold	2022-10-27 16:12:51	2022-10-27 16:26:51	2022-10-27 16:19:26	2022-10-27	16:19:26	2022	10	16		All Occurrence	Adult cow	Trunk curl/ J trunk/ trunk swinging/ trunk over tusks													4	Inside	Closed	None	Medium	Personal drive	Hillside viewing area	12.185631009812566, 99.64697510389414	4	4	2	Sunny	33.5	P	Grassland	200		CC	5	No	3	No
	216	Brooke Friswold	2022-10-27 16:12:51	2022-10-27 16:26:51	2022-10-27 16:19:42	2022-10-27	16:19:42	2022	10	16		All Occurrence	Adult cow	Trunk curl/ J trunk/ trunk swinging/ trunk over tusks													4	Inside	Closed	None	Medium	Personal drive	Hillside viewing area	12.185631009812566, 99.64697510389414	4	4	2	Sunny	33.5	P	Grassland	200		CC	5	No	3	No
	216	Brooke Friswold	2022-10-27 16:12:51	2022-10-27 16:26:51	2022-10-27 16:13:01	2022-10-27	16:13:01	2022	10	16		Continuous	Adult cow							Continuous samples	Food and drink	Grazing				58	4	Inside	Closed	None	Medium	Personal drive	Hillside viewing area	12.185631009812566, 99.64697510389414	4	4	2	Sunny	33.5	P	Grassland	200		CC	5	No	3	No
	216	Brooke Friswold	2022-10-27 16:12:51	2022-10-27 16:26:51	2022-10-27 16:13:59	2022-10-27	16:13:59	2022	10	16		Continuous	Adult cow							Continuous samples	Locomotion					22	4	Inside	Closed	None	Medium	Personal drive	Hillside viewing area	12.185631009812566, 99.64697510389414	4	4	2	Sunny	33.5	P	Grassland	200		CC	5	No	3	No
	216	Brooke Friswold	2022-10-27 16:12:51	2022-10-27 16:26:51	2022-10-27 16:14:21	2022-10-27	16:14:21	2022	10	16		Continuous	Adult cow							Continuous samples	Food and drink	Grazing				133	4	Inside	Closed	None	Medium	Personal drive	Hillside viewing area	12.185631009812566, 99.64697510389414	4	4	2	Sunny	33.5	P	Grassland	200		CC	5	No	3	No
	216	Brooke Friswold	2022-10-27 16:12:51	2022-10-27 16:26:51	2022-10-27 16:16:35	2022-10-27	16:16:35	2022	10	16		Continuous	Adult cow							Continuous samples	Locomotion					21	4	Inside	Closed	None	Medium	Personal drive	Hillside viewing area	12.185631009812566, 99.64697510389414	4	4	2	Sunny	33.5	P	Grassland	200		CC	5	No	3	No
	216	Brooke Friswold	2022-10-27 16:12:51	2022-10-27 16:26:51	2022-10-27 16:16:55	2022-10-27	16:16:55	2022	10	16		Continuous	Adult cow							Continuous samples	Food and drink	Grazing				12	4	Inside	Closed	None	Medium	Personal drive	Hillside viewing area	12.185631009812566, 99.64697510389414	4	4	2	Sunny	33.5	P	Grassland	200		CC	5	No	3	No
	216	Brooke Friswold	2022-10-27 16:12:51	2022-10-27 16:26:51	2022-10-27 16:17:07	2022-10-27	16:17:07	2022	10	16		Continuous	Adult cow							Continuous samples	Nursing					31	4	Inside	Closed	None	Medium	Personal drive	Hillside viewing area	12.185631009812566, 99.64697510389414	4	4	2	Sunny	33.5	P	Grassland	200		CC	5	No	3	No
	216	Brooke Friswold	2022-10-27 16:12:51	2022-10-27 16:26:51	2022-10-27 16:17:38	2022-10-27	16:17:38	2022	10	16		Continuous	Adult cow							Continuous samples	Food and drink	Grazing				36	4	Inside	Closed	None	Medium	Personal drive	Hillside viewing area	12.185631009812566, 99.64697510389414	4	4	2	Sunny	33.5	P	Grassland	200		CC	5	No	3	No
	216	Brooke Friswold	2022-10-27 16:12:51	2022-10-27 16:26:51	2022-10-27 16:18:14	2022-10-27	16:18:14	2022	10	16		Continuous	Adult cow							Continuous samples	Locomotion					53	4	Inside	Closed	None	Medium	Personal drive	Hillside viewing area	12.185631009812566, 99.64697510389414	4	4	2	Sunny	33.5	P	Grassland	200		CC	5	No	3	No
	216	Brooke Friswold	2022-10-27 16:12:51	2022-10-27 16:26:51	2022-10-27 16:19:19	2022-10-27	16:19:19	2022	10	16		Continuous	Adult cow							Continuous samples	Food and drink	Grazing				82	4	Inside	Closed	None	Medium	Personal drive	Hillside viewing area	12.185631009812566, 99.64697510389414	4	4	2	Sunny	33.5	P	Grassland	200		CC	5	No	3	No
	216	Brooke Friswold	2022-10-27 16:12:51	2022-10-27 16:26:51	2022-10-27 16:20:41	2022-10-27	16:20:41	2022	10	16		Continuous	Adult cow							Continuous samples	Nursing					73	4	Inside	Closed	None	Medium	Personal drive	Hillside viewing area	12.185631009812566, 99.64697510389414	4	4	2	Sunny	33.5	P	Grassland	200		CC	5	No	3	No
	216	Brooke Friswold	2022-10-27 16:12:51	2022-10-27 16:26:51	2022-10-27 16:21:54	2022-10-27	16:21:54	2022	10	16		Continuous	Adult cow							Continuous samples	Food and drink	Grazing				44	4	Inside	Closed	None	Medium	Personal drive	Hillside viewing area	12.185631009812566, 99.64697510389414	4	4	2	Sunny	33.5	P	Grassland	200		CC	5	No	3	No
	216	Brooke Friswold	2022-10-27 16:12:51	2022-10-27 16:26:51	2022-10-27 16:22:39	2022-10-27	16:22:39	2022	10	16		Continuous	Adult cow							Continuous samples	Nursing					56	4	Inside	Closed	None	Medium	Personal drive	Hillside viewing area	12.185631009812566, 99.64697510389414	4	4	2	Sunny	33.5	P	Grassland	200		CC	5	No	3	No
	216	Brooke Friswold	2022-10-27 16:12:51	2022-10-27 16:26:51	2022-10-27 16:23:35	2022-10-27	16:23:35	2022	10	16		Continuous	Adult cow							Continuous samples	Locomotion					55	4	Inside	Closed	None	Medium	Personal drive	Hillside viewing area	12.185631009812566, 99.64697510389414	4	4	2	Sunny	33.5	P	Grassland	200		CC	5	No	3	No
	216	Brooke Friswold	2022-10-27 16:12:51	2022-10-27 16:26:51	2022-10-27 16:24:30	2022-10-27	16:24:30	2022	10	16		Continuous	Adult cow							Continuous samples	Food and drink	Grazing				15	4	Inside	Closed	None	Medium	Personal drive	Hillside viewing area	12.185631009812566, 99.64697510389414	4	4	2	Sunny	33.5	P	Grassland	200		CC	5	No	3	No
	216	Brooke Friswold	2022-10-27 16:12:51	2022-10-27 16:26:51	2022-10-27 16:24:45	2022-10-27	16:24:45	2022	10	16		Continuous	Adult cow							Continuous samples	Locomotion					126	4	Inside	Closed	None	Medium	Personal drive	Hillside viewing area	12.185631009812566, 99.64697510389414	4	4	2	Sunny	33.5	P	Grassland	200		CC	5	No	3	No
53	220	Brooke Friswold	2022-10-27 16:27:00	2022-10-27 16:41:00	2022-10-27 16:28:40	2022-10-27	16:28:40	2022	10	16	Ranger close, less than meters	All Occurrence	Adult bull	Trunk curl/ J trunk/ trunk swinging/ trunk over tusks													4	Outside	Closed	None	Medium	Personal drive	Hillside viewing area	12.1643609, 99.6419560	4	4	2	Sunny	33.5	P	Grassland	200		LB	1	No	3	No
	220	Brooke Friswold	2022-10-27 16:27:00	2022-10-27 16:41:00	2022-10-27 16:28:50	2022-10-27	16:28:50	2022	10	16	Ranger close, less than meters	All Occurrence	Adult bull	Foot swaying/scuffing/swinging													4	Outside	Closed	None	Medium	Personal drive	Hillside viewing area	12.1643609, 99.6419560	4	4	2	Sunny	33.5	P	Grassland	200		LB	1	No	3	No
	220	Brooke Friswold	2022-10-27 16:27:00	2022-10-27 16:41:00	2022-10-27 16:32:39	2022-10-27	16:32:39	2022	10	16	Ranger close, less than meters	All Occurrence	Adult bull	Trunk curl/ J trunk/ trunk swinging/ trunk over tusks													4	Outside	Closed	None	Medium	Personal drive	Hillside viewing area	12.1643609, 99.6419560	4	4	2	Sunny	33.5	P	Grassland	200		LB	1	No	3	No
	220	Brooke Friswold	2022-10-27 16:27:00	2022-10-27 16:41:00	2022-10-27 16:32:40	2022-10-27	16:32:40	2022	10	16	Ranger close, less than meters	All Occurrence	Adult bull	Trunk curl/ J trunk/ trunk swinging/ trunk over tusks													4	Outside	Closed	None	Medium	Personal drive	Hillside viewing area	12.1643609, 99.6419560	4	4	2	Sunny	33.5	P	Grassland	200		LB	1	No	3	No
	220	Brooke Friswold	2022-10-27 16:27:00	2022-10-27 16:41:00	2022-10-27 16:27:04	2022-10-27	16:27:04	2022	10	16	Ranger close, less than meters	Continuous	Adult bull							Continuous samples	Food and drink	Grazing				337	4	Outside	Closed	None	Medium	Personal drive	Hillside viewing area	12.1643609, 99.6419560	4	4	2	Sunny	33.5	P	Grassland	200		LB	1	No	3	No
	220	Brooke Friswold	2022-10-27 16:27:00	2022-10-27 16:41:00	2022-10-27 16:32:42	2022-10-27	16:32:42	2022	10	16	Ranger close, less than meters	Continuous	Adult bull							Continuous samples	Locomotion					81	4	Outside	Closed	None	Medium	Personal drive	Hillside viewing area	12.1643609, 99.6419560	4	4	2	Sunny	33.5	P	Grassland	200		LB	1	No	3	No
	220	Brooke Friswold	2022-10-27 16:27:00	2022-10-27 16:41:00	2022-10-27 16:34:03	2022-10-27	16:34:03	2022	10	16	Ranger close, less than meters	Continuous	Adult bull							Continuous samples	Food and drink	Grazing				417	4	Outside	Closed	None	Medium	Personal drive	Hillside viewing area	12.1643609, 99.6419560	4	4	2	Sunny	33.5	P	Grassland	200		LB	1	No	3	No
54	219	Brooke Friswold	2022-10-27 16:43:00	2022-10-27 16:57:00	2022-10-27 16:45:12	2022-10-27	16:45:12	2022	10	16	Ranger was very close, less than ten meters.	All Occurrence	Sub bull	Trunk curl/ J trunk/ trunk swinging/ trunk over tusks													4	Outside	Closed	None	Medium	Personal drive	OF	12.1643609, 99.6419560	4	4	1	Sunny	33	OF	Open forest	10		MG	16	No	4	No
	219	Brooke Friswold	2022-10-27 16:43:00	2022-10-27 16:57:00	2022-10-27 16:45:13	2022-10-27	16:45:13	2022	10	16	Ranger was very close, less than ten meters.	All Occurrence	Sub bull	Trunk curl/ J trunk/ trunk swinging/ trunk over tusks													4	Outside	Closed	None	Medium	Personal drive	OF	12.1643609, 99.6419560	4	4	1	Sunny	33	OF	Open forest	10		MG	16	No	4	No
	219	Brooke Friswold	2022-10-27 16:43:00	2022-10-27 16:57:00	2022-10-27 16:45:46	2022-10-27	16:45:46	2022	10	16	Ranger was very close, less than ten meters.	All Occurrence	Sub bull	Trunk curl/ J trunk/ trunk swinging/ trunk over tusks													4	Outside	Closed	None	Medium	Personal drive	OF	12.1643609, 99.6419560	4	4	1	Sunny	33	OF	Open forest	10		MG	16	No	4	No
	219	Brooke Friswold	2022-10-27 16:43:00	2022-10-27 16:57:00	2022-10-27 16:46:01	2022-10-27	16:46:01	2022	10	16	Ranger was very close, less than ten meters.	All Occurrence	Sub bull	Trunk hit	Elephant	Actor											4	Outside	Closed	None	Medium	Personal drive	OF	12.1643609, 99.6419560	4	4	1	Sunny	33	OF	Open forest	10		MG	16	No	4	No
	219	Brooke Friswold	2022-10-27 16:43:00	2022-10-27 16:57:00	2022-10-27 16:46:14	2022-10-27	16:46:14	2022	10	16	Ranger was very close, less than ten meters.	All Occurrence	Sub bull	Displace	Actor												4	Outside	Closed	None	Medium	Personal drive	OF	12.1643609, 99.6419560	4	4	1	Sunny	33	OF	Open forest	10		MG	16	No	4	No
	219	Brooke Friswold	2022-10-27 16:43:00	2022-10-27 16:57:00	2022-10-27 16:47:38	2022-10-27	16:47:38	2022	10	16	Ranger was very close, less than ten meters.	All Occurrence	Sub bull	Trunk curl/ J trunk/ trunk swinging/ trunk over tusks													4	Outside	Closed	None	Medium	Personal drive	OF	12.1643609, 99.6419560	4	4	1	Sunny	33	OF	Open forest	10		MG	16	No	4	No
	219	Brooke Friswold	2022-10-27 16:43:00	2022-10-27 16:57:00	2022-10-27 16:47:44	2022-10-27	16:47:44	2022	10	16	Ranger was very close, less than ten meters.	All Occurrence	Sub bull	Smell													4	Outside	Closed	None	Medium	Personal drive	OF	12.1643609, 99.6419560	4	4	1	Sunny	33	OF	Open forest	10		MG	16	No	4	No
	219	Brooke Friswold	2022-10-27 16:43:00	2022-10-27 16:57:00	2022-10-27 16:47:45	2022-10-27	16:47:45	2022	10	16	Ranger was very close, less than ten meters.	All Occurrence	Sub bull	Trunk curl/ J trunk/ trunk swinging/ trunk over tusks													4	Outside	Closed	None	Medium	Personal drive	OF	12.1643609, 99.6419560	4	4	1	Sunny	33	OF	Open forest	10		MG	16	No	4	No
	219	Brooke Friswold	2022-10-27 16:43:00	2022-10-27 16:57:00	2022-10-27 16:47:54	2022-10-27	16:47:54	2022	10	16	Ranger was very close, less than ten meters.	All Occurrence	Sub bull	Trunk curl/ J trunk/ trunk swinging/ trunk over tusks													4	Outside	Closed	None	Medium	Personal drive	OF	12.1643609, 99.6419560	4	4	1	Sunny	33	OF	Open forest	10		MG	16	No	4	No
	219	Brooke Friswold	2022-10-27 16:43:00	2022-10-27 16:57:00	2022-10-27 16:49:18	2022-10-27	16:49:18	2022	10	16	Ranger was very close, less than ten meters.	All Occurrence	Sub bull	Trunk to mouth													4	Outside	Closed	None	Medium	Personal drive	OF	12.1643609, 99.6419560	4	4	1	Sunny	33	OF	Open forest	10		MG	16	No	4	No
	219	Brooke Friswold	2022-10-27 16:43:00	2022-10-27 16:57:00	2022-10-27 16:50:11	2022-10-27	16:50:11	2022	10	16	Ranger was very close, less than ten meters.	All Occurrence	Sub bull	Trunk curl/ J trunk/ trunk swinging/ trunk over tusks													4	Outside	Closed	None	Medium	Personal drive	OF	12.1643609, 99.6419560	4	4	1	Sunny	33	OF	Open forest	10		MG	16	No	4	No
	219	Brooke Friswold	2022-10-27 16:43:00	2022-10-27 16:57:00	2022-10-27 16:50:11	2022-10-27	16:50:11	2022	10	16	Ranger was very close, less than ten meters.	All Occurrence	Sub bull	Smell													4	Outside	Closed	None	Medium	Personal drive	OF	12.1643609, 99.6419560	4	4	1	Sunny	33	OF	Open forest	10		MG	16	No	4	No
	219	Brooke Friswold	2022-10-27 16:43:00	2022-10-27 16:57:00	2022-10-27 16:50:42	2022-10-27	16:50:42	2022	10	16	Ranger was very close, less than ten meters.	All Occurrence	Sub bull	Alert/Freeze													4	Outside	Closed	None	Medium	Personal drive	OF	12.1643609, 99.6419560	4	4	1	Sunny	33	OF	Open forest	10		MG	16	No	4	No
	219	Brooke Friswold	2022-10-27 16:43:00	2022-10-27 16:57:00	2022-10-27 16:55:06	2022-10-27	16:55:06	2022	10	16	Ranger was very close, less than ten meters.	All Occurrence	Sub bull	Trunk curl/ J trunk/ trunk swinging/ trunk over tusks													4	Outside	Closed	None	Medium	Personal drive	OF	12.1643609, 99.6419560	4	4	1	Sunny	33	OF	Open forest	10		MG	16	No	4	No
	219	Brooke Friswold	2022-10-27 16:43:00	2022-10-27 16:57:00	2022-10-27 16:55:39	2022-10-27	16:55:39	2022	10	16	Ranger was very close, less than ten meters.	All Occurrence	Sub bull	Smell													4	Outside	Closed	None	Medium	Personal drive	OF	12.1643609, 99.6419560	4	4	1	Sunny	33	OF	Open forest	10		MG	16	No	4	No
	219	Brooke Friswold	2022-10-27 16:43:00	2022-10-27 16:57:00	2022-10-27 16:55:45	2022-10-27	16:55:45	2022	10	16	Ranger was very close, less than ten meters.	All Occurrence	Sub bull	Trunk curl/ J trunk/ trunk swinging/ trunk over tusks													4	Outside	Closed	None	Medium	Personal drive	OF	12.1643609, 99.6419560	4	4	1	Sunny	33	OF	Open forest	10		MG	16	No	4	No
	219	Brooke Friswold	2022-10-27 16:43:00	2022-10-27 16:57:00	2022-10-27 16:55:47	2022-10-27	16:55:47	2022	10	16	Ranger was very close, less than ten meters.	All Occurrence	Sub bull	Event					Ranger walked very close								4	Outside	Closed	None	Medium	Personal drive	OF	12.1643609, 99.6419560	4	4	1	Sunny	33	OF	Open forest	10		MG	16	No	4	No
	219	Brooke Friswold	2022-10-27 16:43:00	2022-10-27 16:57:00	2022-10-27 16:56:09	2022-10-27	16:56:09	2022	10	16	Ranger was very close, less than ten meters.	All Occurrence	Sub bull	Alert/Freeze													4	Outside	Closed	None	Medium	Personal drive	OF	12.1643609, 99.6419560	4	4	1	Sunny	33	OF	Open forest	10		MG	16	No	4	No
	219	Brooke Friswold	2022-10-27 16:43:00	2022-10-27 16:57:00	2022-10-27 16:56:26	2022-10-27	16:56:26	2022	10	16	Ranger was very close, less than ten meters.	All Occurrence	Sub bull	Touch face													4	Outside	Closed	None	Medium	Personal drive	OF	12.1643609, 99.6419560	4	4	1	Sunny	33	OF	Open forest	10		MG	16	No	4	No
	219	Brooke Friswold	2022-10-27 16:43:00	2022-10-27 16:57:00	2022-10-27 16:43:15	2022-10-27	16:43:15	2022	10	16	Ranger was very close, less than ten meters.	Continuous	Sub bull							Continuous samples	Locomotion					20	4	Outside	Closed	None	Medium	Personal drive	OF	12.1643609, 99.6419560	4	4	1	Sunny	33	OF	Open forest	10		MG	16	No	4	No
	219	Brooke Friswold	2022-10-27 16:43:00	2022-10-27 16:57:00	2022-10-27 16:43:35	2022-10-27	16:43:35	2022	10	16	Ranger was very close, less than ten meters.	Continuous	Sub bull							Continuous samples	Food and drink	Grazing				31	4	Outside	Closed	None	Medium	Personal drive	OF	12.1643609, 99.6419560	4	4	1	Sunny	33	OF	Open forest	10		MG	16	No	4	No
	219	Brooke Friswold	2022-10-27 16:43:00	2022-10-27 16:57:00	2022-10-27 16:44:06	2022-10-27	16:44:06	2022	10	16	Ranger was very close, less than ten meters.	Continuous	Sub bull							Continuous samples	Locomotion					13	4	Outside	Closed	None	Medium	Personal drive	OF	12.1643609, 99.6419560	4	4	1	Sunny	33	OF	Open forest	10		MG	16	No	4	No
	219	Brooke Friswold	2022-10-27 16:43:00	2022-10-27 16:57:00	2022-10-27 16:44:19	2022-10-27	16:44:19	2022	10	16	Ranger was very close, less than ten meters.	Continuous	Sub bull							Continuous samples	Food and drink	Grazing				498	4	Outside	Closed	None	Medium	Personal drive	OF	12.1643609, 99.6419560	4	4	1	Sunny	33	OF	Open forest	10		MG	16	No	4	No
	219	Brooke Friswold	2022-10-27 16:43:00	2022-10-27 16:57:00	2022-10-27 16:52:37	2022-10-27	16:52:37	2022	10	16	Ranger was very close, less than ten meters.	Continuous	Sub bull							Continuous samples	Manipulating object					12	4	Outside	Closed	None	Medium	Personal drive	OF	12.1643609, 99.6419560	4	4	1	Sunny	33	OF	Open forest	10		MG	16	No	4	No
	219	Brooke Friswold	2022-10-27 16:43:00	2022-10-27 16:57:00	2022-10-27 16:52:49	2022-10-27	16:52:49	2022	10	16	Ranger was very close, less than ten meters.	Continuous	Sub bull							Continuous samples	Playing alone					29	4	Outside	Closed	None	Medium	Personal drive	OF	12.1643609, 99.6419560	4	4	1	Sunny	33	OF	Open forest	10		MG	16	No	4	No
	219	Brooke Friswold	2022-10-27 16:43:00	2022-10-27 16:57:00	2022-10-27 16:53:18	2022-10-27	16:53:18	2022	10	16	Ranger was very close, less than ten meters.	Continuous	Sub bull							Continuous samples	Food and drink	Grazing				222	4	Outside	Closed	None	Medium	Personal drive	OF	12.1643609, 99.6419560	4	4	1	Sunny	33	OF	Open forest	10		MG	16	No	4	No
55	218	Brooke Friswold	2022-10-27 16:59:00	2022-10-27 17:13:00	2022-10-27 16:59:27	2022-10-27	16:59:27	2022	10	16		All Occurrence	Adult cow	Head rubbing	Mutual												3	Outside	Closed	None	Medium	Personal drive	OF	12.1879236, 99.6487742	4	4	2	Sunny	32	OF	Open forest	20		MG	16	No	3	No
	218	Brooke Friswold	2022-10-27 16:59:00	2022-10-27 17:13:00	2022-10-27 17:00:10	2022-10-27	17:00:10	2022	10	17		All Occurrence	Adult cow	Event					Ranger 2alked by								3	Outside	Closed	None	Medium	Personal drive	OF	12.1879236, 99.6487742	4	4	2	Sunny	32	OF	Open forest	20		MG	16	No	3	No
	218	Brooke Friswold	2022-10-27 16:59:00	2022-10-27 17:13:00	2022-10-27 17:00:33	2022-10-27	17:00:33	2022	10	17		All Occurrence	Adult cow	Trunk curl/ J trunk/ trunk swinging/ trunk over tusks													3	Outside	Closed	None	Medium	Personal drive	OF	12.1879236, 99.6487742	4	4	2	Sunny	32	OF	Open forest	20		MG	16	No	3	No
	218	Brooke Friswold	2022-10-27 16:59:00	2022-10-27 17:13:00	2022-10-27 17:00:34	2022-10-27	17:00:34	2022	10	17		All Occurrence	Adult cow	Trunk curl/ J trunk/ trunk swinging/ trunk over tusks													3	Outside	Closed	None	Medium	Personal drive	OF	12.1879236, 99.6487742	4	4	2	Sunny	32	OF	Open forest	20		MG	16	No	3	No
	218	Brooke Friswold	2022-10-27 16:59:00	2022-10-27 17:13:00	2022-10-27 17:00:36	2022-10-27	17:00:36	2022	10	17		All Occurrence	Adult cow	Trunk curl/ J trunk/ trunk swinging/ trunk over tusks													3	Outside	Closed	None	Medium	Personal drive	OF	12.1879236, 99.6487742	4	4	2	Sunny	32	OF	Open forest	20		MG	16	No	3	No
	218	Brooke Friswold	2022-10-27 16:59:00	2022-10-27 17:13:00	2022-10-27 17:01:37	2022-10-27	17:01:37	2022	10	17		All Occurrence	Adult cow	Trunk curl/ J trunk/ trunk swinging/ trunk over tusks													3	Outside	Closed	None	Medium	Personal drive	OF	12.1879236, 99.6487742	4	4	2	Sunny	32	OF	Open forest	20		MG	16	No	3	No
	218	Brooke Friswold	2022-10-27 16:59:00	2022-10-27 17:13:00	2022-10-27 17:01:38	2022-10-27	17:01:38	2022	10	17		All Occurrence	Adult cow	Touch face													3	Outside	Closed	None	Medium	Personal drive	OF	12.1879236, 99.6487742	4	4	2	Sunny	32	OF	Open forest	20		MG	16	No	3	No
	218	Brooke Friswold	2022-10-27 16:59:00	2022-10-27 17:13:00	2022-10-27 17:02:47	2022-10-27	17:02:47	2022	10	17		All Occurrence	Adult cow	Event					Walked away								3	Outside	Closed	None	Medium	Personal drive	OF	12.1879236, 99.6487742	4	4	2	Sunny	32	OF	Open forest	20		MG	16	No	3	No
	218	Brooke Friswold	2022-10-27 16:59:00	2022-10-27 17:13:00	2022-10-27 17:03:34	2022-10-27	17:03:34	2022	10	17		All Occurrence	Adult cow	Event					Elephant started approaching ranger								3	Outside	Closed	None	Medium	Personal drive	OF	12.1879236, 99.6487742	4	4	2	Sunny	32	OF	Open forest	20		MG	16	No	3	No
	218	Brooke Friswold	2022-10-27 16:59:00	2022-10-27 17:13:00	2022-10-27 17:04:09	2022-10-27	17:04:09	2022	10	17		All Occurrence	Adult cow	Trunk to another's head	Actor												3	Outside	Closed	None	Medium	Personal drive	OF	12.1879236, 99.6487742	4	4	2	Sunny	32	OF	Open forest	20		MG	16	No	3	No
	218	Brooke Friswold	2022-10-27 16:59:00	2022-10-27 17:13:00	2022-10-27 17:07:24	2022-10-27	17:07:24	2022	10	17		All Occurrence	Adult cow	Event	motorbike												3	Outside	Closed	None	Medium	Personal drive	OF	12.1879236, 99.6487742	4	4	2	Sunny	32	OF	Open forest	20		MG	16	No	3	No
	218	Brooke Friswold	2022-10-27 16:59:00	2022-10-27 17:13:00	2022-10-27 17:07:57	2022-10-27	17:07:57	2022	10	17		All Occurrence	Adult cow	Smell													3	Outside	Closed	None	Medium	Personal drive	OF	12.1879236, 99.6487742	4	4	2	Sunny	32	OF	Open forest	20		MG	16	No	3	No
	218	Brooke Friswold	2022-10-27 16:59:00	2022-10-27 17:13:00	2022-10-27 16:59:04	2022-10-27	16:59:04	2022	10	16		Continuous	Adult cow							Continuous samples	Food and drink	Grazing				20	3	Outside	Closed	None	Medium	Personal drive	OF	12.1879236, 99.6487742	4	4	2	Sunny	32	OF	Open forest	20		MG	16	No	3	No
	218	Brooke Friswold	2022-10-27 16:59:00	2022-10-27 17:13:00	2022-10-27 16:59:24	2022-10-27	16:59:24	2022	10	16		Continuous	Adult cow							Continuous samples	Physical contact and interaction	Mutual	Elephant			17	3	Outside	Closed	None	Medium	Personal drive	OF	12.1879236, 99.6487742	4	4	2	Sunny	32	OF	Open forest	20		MG	16	No	3	No
	218	Brooke Friswold	2022-10-27 16:59:00	2022-10-27 17:13:00	2022-10-27 16:59:41	2022-10-27	16:59:41	2022	10	16		Continuous	Adult cow							Continuous samples	Food and drink	Grazing				12	3	Outside	Closed	None	Medium	Personal drive	OF	12.1879236, 99.6487742	4	4	2	Sunny	32	OF	Open forest	20		MG	16	No	3	No
	218	Brooke Friswold	2022-10-27 16:59:00	2022-10-27 17:13:00	2022-10-27 16:59:53	2022-10-27	16:59:53	2022	10	16		Continuous	Adult cow							Continuous samples	Alert	Human	Actor			16	3	Outside	Closed	None	Medium	Personal drive	OF	12.1879236, 99.6487742	4	4	2	Sunny	32	OF	Open forest	20		MG	16	No	3	No
	218	Brooke Friswold	2022-10-27 16:59:00	2022-10-27 17:13:00	2022-10-27 17:00:09	2022-10-27	17:00:09	2022	10	17		Continuous	Adult cow							Continuous samples	Food and drink	Grazing				23	3	Outside	Closed	None	Medium	Personal drive	OF	12.1879236, 99.6487742	4	4	2	Sunny	32	OF	Open forest	20		MG	16	No	3	No
	218	Brooke Friswold	2022-10-27 16:59:00	2022-10-27 17:13:00	2022-10-27 17:00:31	2022-10-27	17:00:31	2022	10	17		Continuous	Adult cow							Continuous samples	Alert	Human	Actor			86	3	Outside	Closed	None	Medium	Personal drive	OF	12.1879236, 99.6487742	4	4	2	Sunny	32	OF	Open forest	20		MG	16	No	3	No
	218	Brooke Friswold	2022-10-27 16:59:00	2022-10-27 17:13:00	2022-10-27 17:01:57	2022-10-27	17:01:57	2022	10	17		Continuous	Adult cow							Continuous samples	Food and drink	Grazing				25	3	Outside	Closed	None	Medium	Personal drive	OF	12.1879236, 99.6487742	4	4	2	Sunny	32	OF	Open forest	20		MG	16	No	3	No
	218	Brooke Friswold	2022-10-27 16:59:00	2022-10-27 17:13:00	2022-10-27 17:02:22	2022-10-27	17:02:22	2022	10	17		Continuous	Adult cow							Continuous samples	Locomotion					17	3	Outside	Closed	None	Medium	Personal drive	OF	12.1879236, 99.6487742	4	4	2	Sunny	32	OF	Open forest	20		MG	16	No	3	No
	218	Brooke Friswold	2022-10-27 16:59:00	2022-10-27 17:13:00	2022-10-27 17:02:39	2022-10-27	17:02:39	2022	10	17		Continuous	Adult cow							Continuous samples	Alert	Human	Actor			43	3	Outside	Closed	None	Medium	Personal drive	OF	12.1879236, 99.6487742	4	4	2	Sunny	32	OF	Open forest	20		MG	16	No	3	No
	218	Brooke Friswold	2022-10-27 16:59:00	2022-10-27 17:13:00	2022-10-27 17:03:21	2022-10-27	17:03:21	2022	10	17		Continuous	Adult cow							Continuous samples	Food and drink	Grazing				162	3	Outside	Closed	None	Medium	Personal drive	OF	12.1879236, 99.6487742	4	4	2	Sunny	32	OF	Open forest	20		MG	16	No	3	No
	218	Brooke Friswold	2022-10-27 16:59:00	2022-10-27 17:13:00	2022-10-27 17:06:04	2022-10-27	17:06:04	2022	10	17		Continuous	Adult cow							Continuous samples	Locomotion					24	3	Outside	Closed	None	Medium	Personal drive	OF	12.1879236, 99.6487742	4	4	2	Sunny	32	OF	Open forest	20		MG	16	No	3	No
	218	Brooke Friswold	2022-10-27 16:59:00	2022-10-27 17:13:00	2022-10-27 17:06:27	2022-10-27	17:06:27	2022	10	17		Continuous	Adult cow							Continuous samples	Food and drink	Grazing				393	3	Outside	Closed	None	Medium	Personal drive	OF	12.1879236, 99.6487742	4	4	2	Sunny	32	OF	Open forest	20		MG	16	No	3	No
56	217	Brooke Friswold	2022-10-27 17:14:29	2022-10-27 17:28:29	2022-10-27 17:17:47	2022-10-27	17:17:47	2022	10	17		All Occurrence	Juvenile cow	Foot swaying/scuffing/swinging													4	Inside	Closed	None	Low	Personal drive	Hillside viewing area	12.185631009812566, 99.64697510389414	2	2	1	Sunny	32	P	Grassland	200		CC	5	No	4	No
	217	Brooke Friswold	2022-10-27 17:14:29	2022-10-27 17:28:29	2022-10-27 17:17:56	2022-10-27	17:17:56	2022	10	17		All Occurrence	Juvenile cow	Foot swaying/scuffing/swinging													4	Inside	Closed	None	Low	Personal drive	Hillside viewing area	12.185631009812566, 99.64697510389414	2	2	1	Sunny	32	P	Grassland	200		CC	5	No	4	No
	217	Brooke Friswold	2022-10-27 17:14:29	2022-10-27 17:28:29	2022-10-27 17:19:26	2022-10-27	17:19:26	2022	10	17		All Occurrence	Juvenile cow	Smell													4	Inside	Closed	None	Low	Personal drive	Hillside viewing area	12.185631009812566, 99.64697510389414	2	2	1	Sunny	32	P	Grassland	200		CC	5	No	4	No
	217	Brooke Friswold	2022-10-27 17:14:29	2022-10-27 17:28:29	2022-10-27 17:19:35	2022-10-27	17:19:35	2022	10	17		All Occurrence	Juvenile cow	Smell													4	Inside	Closed	None	Low	Personal drive	Hillside viewing area	12.185631009812566, 99.64697510389414	2	2	1	Sunny	32	P	Grassland	200		CC	5	No	4	No
	217	Brooke Friswold	2022-10-27 17:14:29	2022-10-27 17:28:29	2022-10-27 17:20:31	2022-10-27	17:20:31	2022	10	17		All Occurrence	Juvenile cow	Trunk to mouth													4	Inside	Closed	None	Low	Personal drive	Hillside viewing area	12.185631009812566, 99.64697510389414	2	2	1	Sunny	32	P	Grassland	200		CC	5	No	4	No
	217	Brooke Friswold	2022-10-27 17:14:29	2022-10-27 17:28:29	2022-10-27 17:21:00	2022-10-27	17:21:00	2022	10	17		All Occurrence	Juvenile cow	Smell													4	Inside	Closed	None	Low	Personal drive	Hillside viewing area	12.185631009812566, 99.64697510389414	2	2	1	Sunny	32	P	Grassland	200		CC	5	No	4	No
	217	Brooke Friswold	2022-10-27 17:14:29	2022-10-27 17:28:29	2022-10-27 17:21:10	2022-10-27	17:21:10	2022	10	17		All Occurrence	Juvenile cow	Smell													4	Inside	Closed	None	Low	Personal drive	Hillside viewing area	12.185631009812566, 99.64697510389414	2	2	1	Sunny	32	P	Grassland	200		CC	5	No	4	No
	217	Brooke Friswold	2022-10-27 17:14:29	2022-10-27 17:28:29	2022-10-27 17:21:59	2022-10-27	17:21:59	2022	10	17		All Occurrence	Juvenile cow	Trunk curl/ J trunk/ trunk swinging/ trunk over tusks													4	Inside	Closed	None	Low	Personal drive	Hillside viewing area	12.185631009812566, 99.64697510389414	2	2	1	Sunny	32	P	Grassland	200		CC	5	No	4	No
	217	Brooke Friswold	2022-10-27 17:14:29	2022-10-27 17:28:29	2022-10-27 17:22:16	2022-10-27	17:22:16	2022	10	17		All Occurrence	Juvenile cow	Trunk to mouth													4	Inside	Closed	None	Low	Personal drive	Hillside viewing area	12.185631009812566, 99.64697510389414	2	2	1	Sunny	32	P	Grassland	200		CC	5	No	4	No
	217	Brooke Friswold	2022-10-27 17:14:29	2022-10-27 17:28:29	2022-10-27 17:22:17	2022-10-27	17:22:17	2022	10	17		All Occurrence	Juvenile cow	Trunk curl/ J trunk/ trunk swinging/ trunk over tusks													4	Inside	Closed	None	Low	Personal drive	Hillside viewing area	12.185631009812566, 99.64697510389414	2	2	1	Sunny	32	P	Grassland	200		CC	5	No	4	No
	217	Brooke Friswold	2022-10-27 17:14:29	2022-10-27 17:28:29	2022-10-27 17:14:40	2022-10-27	17:14:40	2022	10	17		Continuous	Juvenile cow							Continuous samples	Food and drink	Grazing				310	4	Inside	Closed	None	Low	Personal drive	Hillside viewing area	12.185631009812566, 99.64697510389414	2	2	1	Sunny	32	P	Grassland	200		CC	5	No	4	No
	217	Brooke Friswold	2022-10-27 17:14:29	2022-10-27 17:28:29	2022-10-27 17:19:50	2022-10-27	17:19:50	2022	10	17		Continuous	Juvenile cow							Continuous samples	Physical contact and interaction	Mutual	Elephant			35	4	Inside	Closed	None	Low	Personal drive	Hillside viewing area	12.185631009812566, 99.64697510389414	2	2	1	Sunny	32	P	Grassland	200		CC	5	No	4	No
	217	Brooke Friswold	2022-10-27 17:14:29	2022-10-27 17:28:29	2022-10-27 17:20:25	2022-10-27	17:20:25	2022	10	17		Continuous	Juvenile cow							Continuous samples	Locomotion					133	4	Inside	Closed	None	Low	Personal drive	Hillside viewing area	12.185631009812566, 99.64697510389414	2	2	1	Sunny	32	P	Grassland	200		CC	5	No	4	No
	217	Brooke Friswold	2022-10-27 17:14:29	2022-10-27 17:28:29	2022-10-27 17:22:38	2022-10-27	17:22:38	2022	10	17		Continuous	Juvenile cow							Continuous samples	Food and drink	Grazing				74	4	Inside	Closed	None	Low	Personal drive	Hillside viewing area	12.185631009812566, 99.64697510389414	2	2	1	Sunny	32	P	Grassland	200		CC	5	No	4	No
	217	Brooke Friswold	2022-10-27 17:14:29	2022-10-27 17:28:29	2022-10-27 17:23:52	2022-10-27	17:23:52	2022	10	17		Continuous	Juvenile cow							Continuous samples	Locomotion					5	4	Inside	Closed	None	Low	Personal drive	Hillside viewing area	12.185631009812566, 99.64697510389414	2	2	1	Sunny	32	P	Grassland	200		CC	5	No	4	No
	217	Brooke Friswold	2022-10-27 17:14:29	2022-10-27 17:28:29	2022-10-27 17:23:57	2022-10-27	17:23:57	2022	10	17		Continuous	Juvenile cow							Continuous samples	Approach	Actor	Elephant			10	4	Inside	Closed	None	Low	Personal drive	Hillside viewing area	12.185631009812566, 99.64697510389414	2	2	1	Sunny	32	P	Grassland	200		CC	5	No	4	No
	217	Brooke Friswold	2022-10-27 17:14:29	2022-10-27 17:28:29	2022-10-27 17:24:07	2022-10-27	17:24:07	2022	10	17		Continuous	Juvenile cow							Continuous samples	Food and drink	Grazing				262	4	Inside	Closed	None	Low	Personal drive	Hillside viewing area	12.185631009812566, 99.64697510389414	2	2	1	Sunny	32	P	Grassland	200		CC	5	No	4	No
57	224	Brooke Friswold	2022-10-29 15:54:00	2022-10-29 16:08:00	2022-10-29 15:54:59	2022-10-29	15:54:59	2022	10	15	I thinknitsn30m but George says is 100 - need to look at distances again , noise got to 55.5 at one point	All Occurrence	Adult bull	Event					Construction noise								2	Inside	Closed	None	Low	Personal drive	Vehicle	12.17530089338296, 99.66032412079251	3	1	1	Overcast	55.5	P	Grassland	100		LB	1	No	3	No
	224	Brooke Friswold	2022-10-29 15:54:00	2022-10-29 16:08:00	2022-10-29 15:59:40	2022-10-29	15:59:40	2022	10	15	I thinknitsn30m but George says is 100 - need to look at distances again , noise got to 55.5 at one point	All Occurrence	Adult bull	Event	motorbike												2	Inside	Closed	None	Low	Personal drive	Vehicle	12.17530089338296, 99.66032412079251	3	1	1	Overcast	55.5	P	Grassland	100		LB	1	No	3	No
	224	Brooke Friswold	2022-10-29 15:54:00	2022-10-29 16:08:00	2022-10-29 16:00:42	2022-10-29	16:00:42	2022	10	16	I thinknitsn30m but George says is 100 - need to look at distances again , noise got to 55.5 at one point	All Occurrence	Adult bull	Foot swaying/scuffing/swinging													2	Inside	Closed	None	Low	Personal drive	Vehicle	12.17530089338296, 99.66032412079251	3	1	1	Overcast	55.5	P	Grassland	100		LB	1	No	3	No
	224	Brooke Friswold	2022-10-29 15:54:00	2022-10-29 16:08:00	2022-10-29 16:02:02	2022-10-29	16:02:02	2022	10	16	I thinknitsn30m but George says is 100 - need to look at distances again , noise got to 55.5 at one point	All Occurrence	Adult bull	Event	motorbike												2	Inside	Closed	None	Low	Personal drive	Vehicle	12.17530089338296, 99.66032412079251	3	1	1	Overcast	55.5	P	Grassland	100		LB	1	No	3	No
	224	Brooke Friswold	2022-10-29 15:54:00	2022-10-29 16:08:00	2022-10-29 16:02:39	2022-10-29	16:02:39	2022	10	16	I thinknitsn30m but George says is 100 - need to look at distances again , noise got to 55.5 at one point	All Occurrence	Adult bull	Trunk curl/ J trunk/ trunk swinging/ trunk over tusks													2	Inside	Closed	None	Low	Personal drive	Vehicle	12.17530089338296, 99.66032412079251	3	1	1	Overcast	55.5	P	Grassland	100		LB	1	No	3	No
	224	Brooke Friswold	2022-10-29 15:54:00	2022-10-29 16:08:00	2022-10-29 15:54:05	2022-10-29	15:54:05	2022	10	15	I thinknitsn30m but George says is 100 - need to look at distances again , noise got to 55.5 at one point	Continuous	Adult bull							Continuous samples	Food and drink	Grazing				356	2	Inside	Closed	None	Low	Personal drive	Vehicle	12.17530089338296, 99.66032412079251	3	1	1	Overcast	55.5	P	Grassland	100		LB	1	No	3	No
	224	Brooke Friswold	2022-10-29 15:54:00	2022-10-29 16:08:00	2022-10-29 16:00:01	2022-10-29	16:00:01	2022	10	16	I thinknitsn30m but George says is 100 - need to look at distances again , noise got to 55.5 at one point	Continuous	Adult bull							Continuous samples	Out of view					16	2	Inside	Closed	None	Low	Personal drive	Vehicle	12.17530089338296, 99.66032412079251	3	1	1	Overcast	55.5	P	Grassland	100		LB	1	No	3	No
	224	Brooke Friswold	2022-10-29 15:54:00	2022-10-29 16:08:00	2022-10-29 16:00:17	2022-10-29	16:00:17	2022	10	16	I thinknitsn30m but George says is 100 - need to look at distances again , noise got to 55.5 at one point	Continuous	Adult bull							Continuous samples	Food and drink	Grazing				463	2	Inside	Closed	None	Low	Personal drive	Vehicle	12.17530089338296, 99.66032412079251	3	1	1	Overcast	55.5	P	Grassland	100		LB	1	No	3	No
58	225	Brooke Friswold	2022-10-29 16:41:19		2022-10-29 16:42:40	2022-10-29	16:42:40	2022	10	16		All Occurrence	Adult cow	Smell													4	Inside	Closed	None	Low	Personal drive	Hillside viewing area	12.187184162048181, 99.64824130470552	3	3	1	Overcast	33.4	P	Grassland	175		MG	16	No	4	No
	225	Brooke Friswold	2022-10-29 16:41:19		2022-10-29 16:42:47	2022-10-29	16:42:47	2022	10	16		All Occurrence	Adult cow	Smell													4	Inside	Closed	None	Low	Personal drive	Hillside viewing area	12.187184162048181, 99.64824130470552	3	3	1	Overcast	33.4	P	Grassland	175		MG	16	No	4	No
	225	Brooke Friswold	2022-10-29 16:41:19		2022-10-29 16:42:55	2022-10-29	16:42:55	2022	10	16		All Occurrence	Adult cow	Trunk curl/ J trunk/ trunk swinging/ trunk over tusks													4	Inside	Closed	None	Low	Personal drive	Hillside viewing area	12.187184162048181, 99.64824130470552	3	3	1	Overcast	33.4	P	Grassland	175		MG	16	No	4	No
	225	Brooke Friswold	2022-10-29 16:41:19		2022-10-29 16:43:14	2022-10-29	16:43:14	2022	10	16		All Occurrence	Adult cow	Trunk curl/ J trunk/ trunk swinging/ trunk over tusks													4	Inside	Closed	None	Low	Personal drive	Hillside viewing area	12.187184162048181, 99.64824130470552	3	3	1	Overcast	33.4	P	Grassland	175		MG	16	No	4	No
	225	Brooke Friswold	2022-10-29 16:41:19		2022-10-29 16:43:20	2022-10-29	16:43:20	2022	10	16		All Occurrence	Adult cow	Trunk curl/ J trunk/ trunk swinging/ trunk over tusks													4	Inside	Closed	None	Low	Personal drive	Hillside viewing area	12.187184162048181, 99.64824130470552	3	3	1	Overcast	33.4	P	Grassland	175		MG	16	No	4	No
	225	Brooke Friswold	2022-10-29 16:41:19		2022-10-29 16:43:29	2022-10-29	16:43:29	2022	10	16		All Occurrence	Adult cow	Trunk to another's body	Actor			Infant cow 1									4	Inside	Closed	None	Low	Personal drive	Hillside viewing area	12.187184162048181, 99.64824130470552	3	3	1	Overcast	33.4	P	Grassland	175		MG	16	No	4	No
	225	Brooke Friswold	2022-10-29 16:41:19		2022-10-29 16:44:01	2022-10-29	16:44:01	2022	10	16		All Occurrence	Adult cow	Trunk curl/ J trunk/ trunk swinging/ trunk over tusks													4	Inside	Closed	None	Low	Personal drive	Hillside viewing area	12.187184162048181, 99.64824130470552	3	3	1	Overcast	33.4	P	Grassland	175		MG	16	No	4	No
	225	Brooke Friswold	2022-10-29 16:41:19		2022-10-29 16:44:18	2022-10-29	16:44:18	2022	10	16		All Occurrence	Adult cow	Smell													4	Inside	Closed	None	Low	Personal drive	Hillside viewing area	12.187184162048181, 99.64824130470552	3	3	1	Overcast	33.4	P	Grassland	175		MG	16	No	4	No
	225	Brooke Friswold	2022-10-29 16:41:19		2022-10-29 16:48:39	2022-10-29	16:48:39	2022	10	16		All Occurrence	Adult cow	Trunk curl/ J trunk/ trunk swinging/ trunk over tusks													4	Inside	Closed	None	Low	Personal drive	Hillside viewing area	12.187184162048181, 99.64824130470552	3	3	1	Overcast	33.4	P	Grassland	175		MG	16	No	4	No
	225	Brooke Friswold	2022-10-29 16:41:19		2022-10-29 16:48:59	2022-10-29	16:48:59	2022	10	16		All Occurrence	Adult cow	Trunk to mouth													4	Inside	Closed	None	Low	Personal drive	Hillside viewing area	12.187184162048181, 99.64824130470552	3	3	1	Overcast	33.4	P	Grassland	175		MG	16	No	4	No
	225	Brooke Friswold	2022-10-29 16:41:19		2022-10-29 16:53:44	2022-10-29	16:53:44	2022	10	16		All Occurrence	Adult cow	Trumpet blast	Unknown												4	Inside	Closed	None	Low	Personal drive	Hillside viewing area	12.187184162048181, 99.64824130470552	3	3	1	Overcast	33.4	P	Grassland	175		MG	16	No	4	No
	225	Brooke Friswold	2022-10-29 16:41:19		2022-10-29 16:53:57	2022-10-29	16:53:57	2022	10	16		All Occurrence	Adult cow	Smell													4	Inside	Closed	None	Low	Personal drive	Hillside viewing area	12.187184162048181, 99.64824130470552	3	3	1	Overcast	33.4	P	Grassland	175		MG	16	No	4	No
	225	Brooke Friswold	2022-10-29 16:41:19		2022-10-29 16:54:17	2022-10-29	16:54:17	2022	10	16		All Occurrence	Adult cow	Trunk curl/ J trunk/ trunk swinging/ trunk over tusks													4	Inside	Closed	None	Low	Personal drive	Hillside viewing area	12.187184162048181, 99.64824130470552	3	3	1	Overcast	33.4	P	Grassland	175		MG	16	No	4	No
	225	Brooke Friswold	2022-10-29 16:41:19		2022-10-29 16:41:29	2022-10-29	16:41:29	2022	10	16		Continuous	Adult cow							Continuous samples	Locomotion					54	4	Inside	Closed	None	Low	Personal drive	Hillside viewing area	12.187184162048181, 99.64824130470552	3	3	1	Overcast	33.4	P	Grassland	175		MG	16	No	4	No
	225	Brooke Friswold	2022-10-29 16:41:19		2022-10-29 16:42:23	2022-10-29	16:42:23	2022	10	16		Continuous	Adult cow							Continuous samples	Out of view					6	4	Inside	Closed	None	Low	Personal drive	Hillside viewing area	12.187184162048181, 99.64824130470552	3	3	1	Overcast	33.4	P	Grassland	175		MG	16	No	4	No
	225	Brooke Friswold	2022-10-29 16:41:19		2022-10-29 16:42:29	2022-10-29	16:42:29	2022	10	16		Continuous	Adult cow							Continuous samples	Locomotion					71	4	Inside	Closed	None	Low	Personal drive	Hillside viewing area	12.187184162048181, 99.64824130470552	3	3	1	Overcast	33.4	P	Grassland	175		MG	16	No	4	No
	225	Brooke Friswold	2022-10-29 16:41:19		2022-10-29 16:43:39	2022-10-29	16:43:39	2022	10	16		Continuous	Adult cow							Continuous samples	Out of view					13	4	Inside	Closed	None	Low	Personal drive	Hillside viewing area	12.187184162048181, 99.64824130470552	3	3	1	Overcast	33.4	P	Grassland	175		MG	16	No	4	No
	225	Brooke Friswold	2022-10-29 16:41:19		2022-10-29 16:43:52	2022-10-29	16:43:52	2022	10	16		Continuous	Adult cow							Continuous samples	Locomotion					36	4	Inside	Closed	None	Low	Personal drive	Hillside viewing area	12.187184162048181, 99.64824130470552	3	3	1	Overcast	33.4	P	Grassland	175		MG	16	No	4	No
	225	Brooke Friswold	2022-10-29 16:41:19		2022-10-29 16:44:28	2022-10-29	16:44:28	2022	10	16		Continuous	Adult cow							Continuous samples	Inactive					9	4	Inside	Closed	None	Low	Personal drive	Hillside viewing area	12.187184162048181, 99.64824130470552	3	3	1	Overcast	33.4	P	Grassland	175		MG	16	No	4	No
	225	Brooke Friswold	2022-10-29 16:41:19		2022-10-29 16:44:37	2022-10-29	16:44:37	2022	10	16		Continuous	Adult cow							Continuous samples	Food and drink	Grazing				23	4	Inside	Closed	None	Low	Personal drive	Hillside viewing area	12.187184162048181, 99.64824130470552	3	3	1	Overcast	33.4	P	Grassland	175		MG	16	No	4	No
	225	Brooke Friswold	2022-10-29 16:41:19		2022-10-29 16:45:00	2022-10-29	16:45:00	2022	10	16		Continuous	Adult cow							Continuous samples	Out of view					16	4	Inside	Closed	None	Low	Personal drive	Hillside viewing area	12.187184162048181, 99.64824130470552	3	3	1	Overcast	33.4	P	Grassland	175		MG	16	No	4	No
	225	Brooke Friswold	2022-10-29 16:41:19		2022-10-29 16:45:17	2022-10-29	16:45:17	2022	10	16		Continuous	Adult cow							Continuous samples	Locomotion					8	4	Inside	Closed	None	Low	Personal drive	Hillside viewing area	12.187184162048181, 99.64824130470552	3	3	1	Overcast	33.4	P	Grassland	175		MG	16	No	4	No
	225	Brooke Friswold	2022-10-29 16:41:19		2022-10-29 16:45:25	2022-10-29	16:45:25	2022	10	16		Continuous	Adult cow							Continuous samples	Inactive					10	4	Inside	Closed	None	Low	Personal drive	Hillside viewing area	12.187184162048181, 99.64824130470552	3	3	1	Overcast	33.4	P	Grassland	175		MG	16	No	4	No
	225	Brooke Friswold	2022-10-29 16:41:19		2022-10-29 16:45:35	2022-10-29	16:45:35	2022	10	16		Continuous	Adult cow							Continuous samples	Self Maintenance	Dusting				41	4	Inside	Closed	None	Low	Personal drive	Hillside viewing area	12.187184162048181, 99.64824130470552	3	3	1	Overcast	33.4	P	Grassland	175		MG	16	No	4	No
	225	Brooke Friswold	2022-10-29 16:41:19		2022-10-29 16:46:16	2022-10-29	16:46:16	2022	10	16		Continuous	Adult cow							Continuous samples	Locomotion					16	4	Inside	Closed	None	Low	Personal drive	Hillside viewing area	12.187184162048181, 99.64824130470552	3	3	1	Overcast	33.4	P	Grassland	175		MG	16	No	4	No
	225	Brooke Friswold	2022-10-29 16:41:19		2022-10-29 16:46:42	2022-10-29	16:46:42	2022	10	16		Continuous	Adult cow							Continuous samples	Food and drink	Grazing				9	4	Inside	Closed	None	Low	Personal drive	Hillside viewing area	12.187184162048181, 99.64824130470552	3	3	1	Overcast	33.4	P	Grassland	175		MG	16	No	4	No
	225	Brooke Friswold	2022-10-29 16:41:19		2022-10-29 16:46:51	2022-10-29	16:46:51	2022	10	16		Continuous	Adult cow							Continuous samples	Locomotion					34	4	Inside	Closed	None	Low	Personal drive	Hillside viewing area	12.187184162048181, 99.64824130470552	3	3	1	Overcast	33.4	P	Grassland	175		MG	16	No	4	No
	225	Brooke Friswold	2022-10-29 16:41:19		2022-10-29 16:47:25	2022-10-29	16:47:25	2022	10	16		Continuous	Adult cow							Continuous samples	Out of view					22	4	Inside	Closed	None	Low	Personal drive	Hillside viewing area	12.187184162048181, 99.64824130470552	3	3	1	Overcast	33.4	P	Grassland	175		MG	16	No	4	No
	225	Brooke Friswold	2022-10-29 16:41:19		2022-10-29 16:47:47	2022-10-29	16:47:47	2022	10	16		Continuous	Adult cow							Continuous samples	Food and drink	Grazing				7	4	Inside	Closed	None	Low	Personal drive	Hillside viewing area	12.187184162048181, 99.64824130470552	3	3	1	Overcast	33.4	P	Grassland	175		MG	16	No	4	No
	225	Brooke Friswold	2022-10-29 16:41:19		2022-10-29 16:47:54	2022-10-29	16:47:54	2022	10	16		Continuous	Adult cow							Continuous samples	Locomotion					30	4	Inside	Closed	None	Low	Personal drive	Hillside viewing area	12.187184162048181, 99.64824130470552	3	3	1	Overcast	33.4	P	Grassland	175		MG	16	No	4	No
	225	Brooke Friswold	2022-10-29 16:41:19		2022-10-29 16:48:24	2022-10-29	16:48:24	2022	10	16		Continuous	Adult cow							Continuous samples	Food and drink	Drinking				52	4	Inside	Closed	None	Low	Personal drive	Hillside viewing area	12.187184162048181, 99.64824130470552	3	3	1	Overcast	33.4	P	Grassland	175		MG	16	No	4	No
	225	Brooke Friswold	2022-10-29 16:41:19		2022-10-29 16:49:16	2022-10-29	16:49:16	2022	10	16		Continuous	Adult cow							Continuous samples	Locomotion					35	4	Inside	Closed	None	Low	Personal drive	Hillside viewing area	12.187184162048181, 99.64824130470552	3	3	1	Overcast	33.4	P	Grassland	175		MG	16	No	4	No
	225	Brooke Friswold	2022-10-29 16:41:19		2022-10-29 16:49:50	2022-10-29	16:49:50	2022	10	16		Continuous	Adult cow							Continuous samples	Food and drink	Browsing				208	4	Inside	Closed	None	Low	Personal drive	Hillside viewing area	12.187184162048181, 99.64824130470552	3	3	1	Overcast	33.4	P	Grassland	175		MG	16	No	4	No
	225	Brooke Friswold	2022-10-29 16:41:19		2022-10-29 16:53:18	2022-10-29	16:53:18	2022	10	16		Continuous	Adult cow							Continuous samples	Food and drink	Browsing,Grazing				50	4	Inside	Closed	None	Low	Personal drive	Hillside viewing area	12.187184162048181, 99.64824130470552	3	3	1	Overcast	33.4	P	Grassland	175		MG	16	No	4	No
59	226	Brooke Friswold	2022-10-29 16:55:30	2022-10-29 17:09:30	2022-10-29 16:55:50	2022-10-29	16:55:50	2022	10	16		All Occurrence	Adult cow	Head rubbing	Mutual												4	Inside	Closed	None	Low	Personal drive	Hillside viewing area	12.187184162048181, 99.64824130470552	3	3	1	Overcast	32.8	P	Waterhole	75		MG	16	No	3	No
	226	Brooke Friswold	2022-10-29 16:55:30	2022-10-29 17:09:30	2022-10-29 16:58:22	2022-10-29	16:58:22	2022	10	16		All Occurrence	Adult cow	Head rubbing	Mutual												4	Inside	Closed	None	Low	Personal drive	Hillside viewing area	12.187184162048181, 99.64824130470552	3	3	1	Overcast	32.8	P	Waterhole	75		MG	16	No	3	No
	226	Brooke Friswold	2022-10-29 16:55:30	2022-10-29 17:09:30	2022-10-29 17:08:29	2022-10-29	17:08:29	2022	10	17		All Occurrence	Adult cow	Trunk to another's body	Receiver												4	Inside	Closed	None	Low	Personal drive	Hillside viewing area	12.187184162048181, 99.64824130470552	3	3	1	Overcast	32.8	P	Waterhole	75		MG	16	No	3	No
	226	Brooke Friswold	2022-10-29 16:55:30	2022-10-29 17:09:30	2022-10-29 16:55:38	2022-10-29	16:55:38	2022	10	16		Continuous	Adult cow							Continuous samples	Physical contact and interaction	Mutual	Elephant			31	4	Inside	Closed	None	Low	Personal drive	Hillside viewing area	12.187184162048181, 99.64824130470552	3	3	1	Overcast	32.8	P	Waterhole	75		MG	16	No	3	No
	226	Brooke Friswold	2022-10-29 16:55:30	2022-10-29 17:09:30	2022-10-29 16:56:09	2022-10-29	16:56:09	2022	10	16		Continuous	Adult cow							Continuous samples	Food and drink	Digging				32	4	Inside	Closed	None	Low	Personal drive	Hillside viewing area	12.187184162048181, 99.64824130470552	3	3	1	Overcast	32.8	P	Waterhole	75		MG	16	No	3	No
	226	Brooke Friswold	2022-10-29 16:55:30	2022-10-29 17:09:30	2022-10-29 16:56:40	2022-10-29	16:56:40	2022	10	16		Continuous	Adult cow							Continuous samples	Physical contact and interaction	Mutual	Elephant			25	4	Inside	Closed	None	Low	Personal drive	Hillside viewing area	12.187184162048181, 99.64824130470552	3	3	1	Overcast	32.8	P	Waterhole	75		MG	16	No	3	No
	226	Brooke Friswold	2022-10-29 16:55:30	2022-10-29 17:09:30	2022-10-29 16:57:05	2022-10-29	16:57:05	2022	10	16		Continuous	Adult cow							Continuous samples	Food and drink	Digging				66	4	Inside	Closed	None	Low	Personal drive	Hillside viewing area	12.187184162048181, 99.64824130470552	3	3	1	Overcast	32.8	P	Waterhole	75		MG	16	No	3	No
	226	Brooke Friswold	2022-10-29 16:55:30	2022-10-29 17:09:30	2022-10-29 16:58:11	2022-10-29	16:58:11	2022	10	16		Continuous	Adult cow							Continuous samples	Physical contact and interaction	Mutual	Elephant			26	4	Inside	Closed	None	Low	Personal drive	Hillside viewing area	12.187184162048181, 99.64824130470552	3	3	1	Overcast	32.8	P	Waterhole	75		MG	16	No	3	No
	226	Brooke Friswold	2022-10-29 16:55:30	2022-10-29 17:09:30	2022-10-29 16:58:37	2022-10-29	16:58:37	2022	10	16		Continuous	Adult cow							Continuous samples	Food and drink	Digging				127	4	Inside	Closed	None	Low	Personal drive	Hillside viewing area	12.187184162048181, 99.64824130470552	3	3	1	Overcast	32.8	P	Waterhole	75		MG	16	No	3	No
	226	Brooke Friswold	2022-10-29 16:55:30	2022-10-29 17:09:30	2022-10-29 17:00:43	2022-10-29	17:00:43	2022	10	17		Continuous	Adult cow							Continuous samples	Food and drink	Drinking,Digging				133	4	Inside	Closed	None	Low	Personal drive	Hillside viewing area	12.187184162048181, 99.64824130470552	3	3	1	Overcast	32.8	P	Waterhole	75		MG	16	No	3	No
	226	Brooke Friswold	2022-10-29 16:55:30	2022-10-29 17:09:30	2022-10-29 17:02:56	2022-10-29	17:02:56	2022	10	17		Continuous	Adult cow							Continuous samples	Food and drink	Drinking,Digging				394	4	Inside	Closed	None	Low	Personal drive	Hillside viewing area	12.187184162048181, 99.64824130470552	3	3	1	Overcast	32.8	P	Waterhole	75		MG	16	No	3	No
60	227	Brooke Friswold	2022-10-29 17:10:57	2022-10-29 17:24:57	2022-10-29 17:11:14	2022-10-29	17:11:14	2022	10	17		All Occurrence	Intermediate bull	Head shake	Unknown	Actor											4	Inside	Closed	None	Medium	Personal drive	Hillside viewing area	12.187184162048181, 99.64824130470552	3	3	2	Overcast	55.9	P	Grassland	300		MG	17	No	4	No
	227	Brooke Friswold	2022-10-29 17:10:57	2022-10-29 17:24:57	2022-10-29 17:11:02	2022-10-29	17:11:02	2022	10	17		Continuous	Intermediate bull							Continuous samples	Locomotion					106	4	Inside	Closed	None	Medium	Personal drive	Hillside viewing area	12.187184162048181, 99.64824130470552	3	3	2	Overcast	55.9	P	Grassland	300		MG	17	No	4	No
	227	Brooke Friswold	2022-10-29 17:10:57	2022-10-29 17:24:57	2022-10-29 17:12:49	2022-10-29	17:12:49	2022	10	17		Continuous	Intermediate bull							Continuous samples	Food and drink	Grazing				10	4	Inside	Closed	None	Medium	Personal drive	Hillside viewing area	12.187184162048181, 99.64824130470552	3	3	2	Overcast	55.9	P	Grassland	300		MG	17	No	4	No
	227	Brooke Friswold	2022-10-29 17:10:57	2022-10-29 17:24:57	2022-10-29 17:12:58	2022-10-29	17:12:58	2022	10	17		Continuous	Intermediate bull							Continuous samples	Locomotion					53	4	Inside	Closed	None	Medium	Personal drive	Hillside viewing area	12.187184162048181, 99.64824130470552	3	3	2	Overcast	55.9	P	Grassland	300		MG	17	No	4	No
	227	Brooke Friswold	2022-10-29 17:10:57	2022-10-29 17:24:57	2022-10-29 17:13:52	2022-10-29	17:13:52	2022	10	17		Continuous	Intermediate bull							Continuous samples	Food and drink	Drinking				451	4	Inside	Closed	None	Medium	Personal drive	Hillside viewing area	12.187184162048181, 99.64824130470552	3	3	2	Overcast	55.9	P	Grassland	300		MG	17	No	4	No
	227	Brooke Friswold	2022-10-29 17:10:57	2022-10-29 17:24:57	2022-10-29 17:21:23	2022-10-29	17:21:23	2022	10	17		Continuous	Intermediate bull							Continuous samples	Locomotion					8	4	Inside	Closed	None	Medium	Personal drive	Hillside viewing area	12.187184162048181, 99.64824130470552	3	3	2	Overcast	55.9	P	Grassland	300		MG	17	No	4	No
	227	Brooke Friswold	2022-10-29 17:10:57	2022-10-29 17:24:57	2022-10-29 17:21:31	2022-10-29	17:21:31	2022	10	17		Continuous	Intermediate bull							Continuous samples	Food and drink	Grazing				9	4	Inside	Closed	None	Medium	Personal drive	Hillside viewing area	12.187184162048181, 99.64824130470552	3	3	2	Overcast	55.9	P	Grassland	300		MG	17	No	4	No
	227	Brooke Friswold	2022-10-29 17:10:57	2022-10-29 17:24:57	2022-10-29 17:21:40	2022-10-29	17:21:40	2022	10	17		Continuous	Intermediate bull							Continuous samples	Food and drink	Drinking				158	4	Inside	Closed	None	Medium	Personal drive	Hillside viewing area	12.187184162048181, 99.64824130470552	3	3	2	Overcast	55.9	P	Grassland	300		MG	17	No	4	No
	227	Brooke Friswold	2022-10-29 17:10:57	2022-10-29 17:24:57	2022-10-29 17:24:18	2022-10-29	17:24:18	2022	10	17		Continuous	Intermediate bull							Continuous samples	Locomotion					20	4	Inside	Closed	None	Medium	Personal drive	Hillside viewing area	12.187184162048181, 99.64824130470552	3	3	2	Overcast	55.9	P	Grassland	300		MG	17	No	4	No
	227	Brooke Friswold	2022-10-29 17:10:57	2022-10-29 17:24:57	2022-10-29 17:24:38	2022-10-29	17:24:38	2022	10	17		Continuous	Intermediate bull							Continuous samples	Food and drink	Drinking				15	4	Inside	Closed	None	Medium	Personal drive	Hillside viewing area	12.187184162048181, 99.64824130470552	3	3	2	Overcast	55.9	P	Grassland	300		MG	17	No	4	No
	227	Brooke Friswold	2022-10-29 17:10:57	2022-10-29 17:24:57	2022-10-29 17:24:53	2022-10-29	17:24:53	2022	10	17		Continuous	Intermediate bull							Continuous samples	Physical contact and interaction	Mutual	Elephant			4	4	Inside	Closed	None	Medium	Personal drive	Hillside viewing area	12.187184162048181, 99.64824130470552	3	3	2	Overcast	55.9	P	Grassland	300		MG	17	No	4	No
61	228	Brooke Friswold	2022-10-29 17:26:53	2022-10-29 17:40:53	2022-10-29 17:29:48	2022-10-29	17:29:48	2022	10	17		All Occurrence	Adult cow	Trunk over back	Actor												4	Inside	Closed	None	Medium	Personal drive	Hillside viewing area	12.187184162048181, 99.64824130470552	4	4	2	Overcast	38.9	P	Grassland	115		MG	17	No	3	No
	228	Brooke Friswold	2022-10-29 17:26:53	2022-10-29 17:40:53	2022-10-29 17:30:02	2022-10-29	17:30:02	2022	10	17		All Occurrence	Adult cow	Trunk to another's genital	Actor												4	Inside	Closed	None	Medium	Personal drive	Hillside viewing area	12.187184162048181, 99.64824130470552	4	4	2	Overcast	38.9	P	Grassland	115		MG	17	No	3	No
	228	Brooke Friswold	2022-10-29 17:26:53	2022-10-29 17:40:53	2022-10-29 17:30:36	2022-10-29	17:30:36	2022	10	17		All Occurrence	Adult cow	Trunk curl/ J trunk/ trunk swinging/ trunk over tusks													4	Inside	Closed	None	Medium	Personal drive	Hillside viewing area	12.187184162048181, 99.64824130470552	4	4	2	Overcast	38.9	P	Grassland	115		MG	17	No	3	No
	228	Brooke Friswold	2022-10-29 17:26:53	2022-10-29 17:40:53	2022-10-29 17:30:52	2022-10-29	17:30:52	2022	10	17		All Occurrence	Adult cow	Smell													4	Inside	Closed	None	Medium	Personal drive	Hillside viewing area	12.187184162048181, 99.64824130470552	4	4	2	Overcast	38.9	P	Grassland	115		MG	17	No	3	No
	228	Brooke Friswold	2022-10-29 17:26:53	2022-10-29 17:40:53	2022-10-29 17:31:40	2022-10-29	17:31:40	2022	10	17		All Occurrence	Adult cow	Trunk curl/ J trunk/ trunk swinging/ trunk over tusks													4	Inside	Closed	None	Medium	Personal drive	Hillside viewing area	12.187184162048181, 99.64824130470552	4	4	2	Overcast	38.9	P	Grassland	115		MG	17	No	3	No
	228	Brooke Friswold	2022-10-29 17:26:53	2022-10-29 17:40:53	2022-10-29 17:31:47	2022-10-29	17:31:47	2022	10	17		All Occurrence	Adult cow	Trunk curl/ J trunk/ trunk swinging/ trunk over tusks													4	Inside	Closed	None	Medium	Personal drive	Hillside viewing area	12.187184162048181, 99.64824130470552	4	4	2	Overcast	38.9	P	Grassland	115		MG	17	No	3	No
	228	Brooke Friswold	2022-10-29 17:26:53	2022-10-29 17:40:53	2022-10-29 17:32:22	2022-10-29	17:32:22	2022	10	17		All Occurrence	Adult cow	Smell													4	Inside	Closed	None	Medium	Personal drive	Hillside viewing area	12.187184162048181, 99.64824130470552	4	4	2	Overcast	38.9	P	Grassland	115		MG	17	No	3	No
	228	Brooke Friswold	2022-10-29 17:26:53	2022-10-29 17:40:53	2022-10-29 17:33:25	2022-10-29	17:33:25	2022	10	17		All Occurrence	Adult cow	Smell													4	Inside	Closed	None	Medium	Personal drive	Hillside viewing area	12.187184162048181, 99.64824130470552	4	4	2	Overcast	38.9	P	Grassland	115		MG	17	No	3	No
	228	Brooke Friswold	2022-10-29 17:26:53	2022-10-29 17:40:53	2022-10-29 17:34:37	2022-10-29	17:34:37	2022	10	17		All Occurrence	Adult cow	Smell													4	Inside	Closed	None	Medium	Personal drive	Hillside viewing area	12.187184162048181, 99.64824130470552	4	4	2	Overcast	38.9	P	Grassland	115		MG	17	No	3	No
	228	Brooke Friswold	2022-10-29 17:26:53	2022-10-29 17:40:53	2022-10-29 17:34:39	2022-10-29	17:34:39	2022	10	17		All Occurrence	Adult cow	Trunk to another's body	Actor			Infant cow 1									4	Inside	Closed	None	Medium	Personal drive	Hillside viewing area	12.187184162048181, 99.64824130470552	4	4	2	Overcast	38.9	P	Grassland	115		MG	17	No	3	No
	228	Brooke Friswold	2022-10-29 17:26:53	2022-10-29 17:40:53	2022-10-29 17:34:52	2022-10-29	17:34:52	2022	10	17		All Occurrence	Adult cow	Trunk curl/ J trunk/ trunk swinging/ trunk over tusks													4	Inside	Closed	None	Medium	Personal drive	Hillside viewing area	12.187184162048181, 99.64824130470552	4	4	2	Overcast	38.9	P	Grassland	115		MG	17	No	3	No
	228	Brooke Friswold	2022-10-29 17:26:53	2022-10-29 17:40:53	2022-10-29 17:34:53	2022-10-29	17:34:53	2022	10	17		All Occurrence	Adult cow	Trunk to mouth													4	Inside	Closed	None	Medium	Personal drive	Hillside viewing area	12.187184162048181, 99.64824130470552	4	4	2	Overcast	38.9	P	Grassland	115		MG	17	No	3	No
	228	Brooke Friswold	2022-10-29 17:26:53	2022-10-29 17:40:53	2022-10-29 17:34:57	2022-10-29	17:34:57	2022	10	17		All Occurrence	Adult cow	Smell													4	Inside	Closed	None	Medium	Personal drive	Hillside viewing area	12.187184162048181, 99.64824130470552	4	4	2	Overcast	38.9	P	Grassland	115		MG	17	No	3	No
	228	Brooke Friswold	2022-10-29 17:26:53	2022-10-29 17:40:53	2022-10-29 17:35:11	2022-10-29	17:35:11	2022	10	17		All Occurrence	Adult cow	Smell													4	Inside	Closed	None	Medium	Personal drive	Hillside viewing area	12.187184162048181, 99.64824130470552	4	4	2	Overcast	38.9	P	Grassland	115		MG	17	No	3	No
	228	Brooke Friswold	2022-10-29 17:26:53	2022-10-29 17:40:53	2022-10-29 17:36:05	2022-10-29	17:36:05	2022	10	17		All Occurrence	Adult cow	Trunk to another's body	Actor			Infant cow 1									4	Inside	Closed	None	Medium	Personal drive	Hillside viewing area	12.187184162048181, 99.64824130470552	4	4	2	Overcast	38.9	P	Grassland	115		MG	17	No	3	No
	228	Brooke Friswold	2022-10-29 17:26:53	2022-10-29 17:40:53	2022-10-29 17:36:26	2022-10-29	17:36:26	2022	10	17		All Occurrence	Adult cow	Trunk to another's body	Actor			Infant cow 1									4	Inside	Closed	None	Medium	Personal drive	Hillside viewing area	12.187184162048181, 99.64824130470552	4	4	2	Overcast	38.9	P	Grassland	115		MG	17	No	3	No
	228	Brooke Friswold	2022-10-29 17:26:53	2022-10-29 17:40:53	2022-10-29 17:38:13	2022-10-29	17:38:13	2022	10	17		All Occurrence	Adult cow	Smell													4	Inside	Closed	None	Medium	Personal drive	Hillside viewing area	12.187184162048181, 99.64824130470552	4	4	2	Overcast	38.9	P	Grassland	115		MG	17	No	3	No
	228	Brooke Friswold	2022-10-29 17:26:53	2022-10-29 17:40:53	2022-10-29 17:26:59	2022-10-29	17:26:59	2022	10	17		Continuous	Adult cow							Continuous samples	Food and drink	Browsing				90	4	Inside	Closed	None	Medium	Personal drive	Hillside viewing area	12.187184162048181, 99.64824130470552	4	4	2	Overcast	38.9	P	Grassland	115		MG	17	No	3	No
	228	Brooke Friswold	2022-10-29 17:26:53	2022-10-29 17:40:53	2022-10-29 17:28:30	2022-10-29	17:28:30	2022	10	17		Continuous	Adult cow							Continuous samples	Locomotion					16	4	Inside	Closed	None	Medium	Personal drive	Hillside viewing area	12.187184162048181, 99.64824130470552	4	4	2	Overcast	38.9	P	Grassland	115		MG	17	No	3	No
	228	Brooke Friswold	2022-10-29 17:26:53	2022-10-29 17:40:53	2022-10-29 17:28:46	2022-10-29	17:28:46	2022	10	17		Continuous	Adult cow							Continuous samples	Food and drink	Grazing				59	4	Inside	Closed	None	Medium	Personal drive	Hillside viewing area	12.187184162048181, 99.64824130470552	4	4	2	Overcast	38.9	P	Grassland	115		MG	17	No	3	No
	228	Brooke Friswold	2022-10-29 17:26:53	2022-10-29 17:40:53	2022-10-29 17:29:44	2022-10-29	17:29:44	2022	10	17		Continuous	Adult cow							Continuous samples	Physical contact and interaction	Actor	Elephant			39	4	Inside	Closed	None	Medium	Personal drive	Hillside viewing area	12.187184162048181, 99.64824130470552	4	4	2	Overcast	38.9	P	Grassland	115		MG	17	No	3	No
	228	Brooke Friswold	2022-10-29 17:26:53	2022-10-29 17:40:53	2022-10-29 17:30:23	2022-10-29	17:30:23	2022	10	17		Continuous	Adult cow							Continuous samples	Food and drink	Grazing				76	4	Inside	Closed	None	Medium	Personal drive	Hillside viewing area	12.187184162048181, 99.64824130470552	4	4	2	Overcast	38.9	P	Grassland	115		MG	17	No	3	No
	228	Brooke Friswold	2022-10-29 17:26:53	2022-10-29 17:40:53	2022-10-29 17:31:39	2022-10-29	17:31:39	2022	10	17		Continuous	Adult cow							Continuous samples	Locomotion					73	4	Inside	Closed	None	Medium	Personal drive	Hillside viewing area	12.187184162048181, 99.64824130470552	4	4	2	Overcast	38.9	P	Grassland	115		MG	17	No	3	No
	228	Brooke Friswold	2022-10-29 17:26:53	2022-10-29 17:40:53	2022-10-29 17:32:53	2022-10-29	17:32:53	2022	10	17		Continuous	Adult cow							Continuous samples	Food and drink	Browsing				21	4	Inside	Closed	None	Medium	Personal drive	Hillside viewing area	12.187184162048181, 99.64824130470552	4	4	2	Overcast	38.9	P	Grassland	115		MG	17	No	3	No
	228	Brooke Friswold	2022-10-29 17:26:53	2022-10-29 17:40:53	2022-10-29 17:33:14	2022-10-29	17:33:14	2022	10	17		Continuous	Adult cow							Continuous samples	Food and drink	Drinking,Browsing				24	4	Inside	Closed	None	Medium	Personal drive	Hillside viewing area	12.187184162048181, 99.64824130470552	4	4	2	Overcast	38.9	P	Grassland	115		MG	17	No	3	No
	228	Brooke Friswold	2022-10-29 17:26:53	2022-10-29 17:40:53	2022-10-29 17:33:37	2022-10-29	17:33:37	2022	10	17		Continuous	Adult cow							Continuous samples	Physical contact and interaction	Actor	Elephant			8	4	Inside	Closed	None	Medium	Personal drive	Hillside viewing area	12.187184162048181, 99.64824130470552	4	4	2	Overcast	38.9	P	Grassland	115		MG	17	No	3	No
	228	Brooke Friswold	2022-10-29 17:26:53	2022-10-29 17:40:53	2022-10-29 17:33:45	2022-10-29	17:33:45	2022	10	17		Continuous	Adult cow							Continuous samples	Inactive					39	4	Inside	Closed	None	Medium	Personal drive	Hillside viewing area	12.187184162048181, 99.64824130470552	4	4	2	Overcast	38.9	P	Grassland	115		MG	17	No	3	No
	228	Brooke Friswold	2022-10-29 17:26:53	2022-10-29 17:40:53	2022-10-29 17:34:24	2022-10-29	17:34:24	2022	10	17		Continuous	Adult cow							Continuous samples	Nursing					39	4	Inside	Closed	None	Medium	Personal drive	Hillside viewing area	12.187184162048181, 99.64824130470552	4	4	2	Overcast	38.9	P	Grassland	115		MG	17	No	3	No
	228	Brooke Friswold	2022-10-29 17:26:53	2022-10-29 17:40:53	2022-10-29 17:35:04	2022-10-29	17:35:04	2022	10	17		Continuous	Adult cow							Continuous samples	Locomotion					15	4	Inside	Closed	None	Medium	Personal drive	Hillside viewing area	12.187184162048181, 99.64824130470552	4	4	2	Overcast	38.9	P	Grassland	115		MG	17	No	3	No
	228	Brooke Friswold	2022-10-29 17:26:53	2022-10-29 17:40:53	2022-10-29 17:35:19	2022-10-29	17:35:19	2022	10	17		Continuous	Adult cow							Continuous samples	Food and drink	Grazing				6	4	Inside	Closed	None	Medium	Personal drive	Hillside viewing area	12.187184162048181, 99.64824130470552	4	4	2	Overcast	38.9	P	Grassland	115		MG	17	No	3	No
	228	Brooke Friswold	2022-10-29 17:26:53	2022-10-29 17:40:53	2022-10-29 17:35:25	2022-10-29	17:35:25	2022	10	17		Continuous	Adult cow							Continuous samples	Nursing					14	4	Inside	Closed	None	Medium	Personal drive	Hillside viewing area	12.187184162048181, 99.64824130470552	4	4	2	Overcast	38.9	P	Grassland	115		MG	17	No	3	No
	228	Brooke Friswold	2022-10-29 17:26:53	2022-10-29 17:40:53	2022-10-29 17:35:39	2022-10-29	17:35:39	2022	10	17		Continuous	Adult cow							Continuous samples	Food and drink	Grazing				6	4	Inside	Closed	None	Medium	Personal drive	Hillside viewing area	12.187184162048181, 99.64824130470552	4	4	2	Overcast	38.9	P	Grassland	115		MG	17	No	3	No
	228	Brooke Friswold	2022-10-29 17:26:53	2022-10-29 17:40:53	2022-10-29 17:35:45	2022-10-29	17:35:45	2022	10	17		Continuous	Adult cow							Continuous samples	Nursing					28	4	Inside	Closed	None	Medium	Personal drive	Hillside viewing area	12.187184162048181, 99.64824130470552	4	4	2	Overcast	38.9	P	Grassland	115		MG	17	No	3	No
	228	Brooke Friswold	2022-10-29 17:26:53	2022-10-29 17:40:53	2022-10-29 17:36:13	2022-10-29	17:36:13	2022	10	17		Continuous	Adult cow							Continuous samples	Locomotion					5	4	Inside	Closed	None	Medium	Personal drive	Hillside viewing area	12.187184162048181, 99.64824130470552	4	4	2	Overcast	38.9	P	Grassland	115		MG	17	No	3	No
	228	Brooke Friswold	2022-10-29 17:26:53	2022-10-29 17:40:53	2022-10-29 17:36:38	2022-10-29	17:36:38	2022	10	17		Continuous	Adult cow							Continuous samples	Food and drink	Grazing				30	4	Inside	Closed	None	Medium	Personal drive	Hillside viewing area	12.187184162048181, 99.64824130470552	4	4	2	Overcast	38.9	P	Grassland	115		MG	17	No	3	No
	228	Brooke Friswold	2022-10-29 17:26:53	2022-10-29 17:40:53	2022-10-29 17:37:09	2022-10-29	17:37:09	2022	10	17		Continuous	Adult cow							Continuous samples	Food and drink	Drinking				74	4	Inside	Closed	None	Medium	Personal drive	Hillside viewing area	12.187184162048181, 99.64824130470552	4	4	2	Overcast	38.9	P	Grassland	115		MG	17	No	3	No
	228	Brooke Friswold	2022-10-29 17:26:53	2022-10-29 17:40:53	2022-10-29 17:38:43	2022-10-29	17:38:43	2022	10	17		Continuous	Adult cow							Continuous samples	Food and drink	Drinking				120	4	Inside	Closed	None	Medium	Personal drive	Hillside viewing area	12.187184162048181, 99.64824130470552	4	4	2	Overcast	38.9	P	Grassland	115		MG	17	No	3	No
	228	Brooke Friswold	2022-10-29 17:26:53	2022-10-29 17:40:53	2022-10-29 17:40:43	2022-10-29	17:40:43	2022	10	17		Continuous	Adult cow							Continuous samples	Locomotion					10	4	Inside	Closed	None	Medium	Personal drive	Hillside viewing area	12.187184162048181, 99.64824130470552	4	4	2	Overcast	38.9	P	Grassland	115		MG	17	No	3	No
62	229	Brooke Friswold	2022-10-30 15:04:00	2022-10-30 15:18:00	2022-10-30 15:04:04	2022-10-30	15:04:04	2022	10	15	Same bull as yesterday in same spot with back ear pigmentation	All Occurrence	Adult bull	Event	motorbike				Arruve								2	Inside	Closed	None	Low	Personal drive	Hillside viewing area	12.187184162048181, 99.64824130470552	3	1	1	Sunny	38.3	P	Grassland	75		LB	1	No	3	No
	229	Brooke Friswold	2022-10-30 15:04:00	2022-10-30 15:18:00	2022-10-30 15:10:55	2022-10-30	15:10:55	2022	10	15	Same bull as yesterday in same spot with back ear pigmentation	All Occurrence	Adult bull	Foot swaying/scuffing/swinging													2	Inside	Closed	None	Low	Personal drive	Hillside viewing area	12.187184162048181, 99.64824130470552	3	1	1	Sunny	38.3	P	Grassland	75		LB	1	No	3	No
	229	Brooke Friswold	2022-10-30 15:04:00	2022-10-30 15:18:00	2022-10-30 15:04:03	2022-10-30	15:04:03	2022	10	15	Same bull as yesterday in same spot with back ear pigmentation	Continuous	Adult bull							Continuous samples	Food and drink	Grazing				837	2	Inside	Closed	None	Low	Personal drive	Hillside viewing area	12.187184162048181, 99.64824130470552	3	1	1	Sunny	38.3	P	Grassland	75		LB	1	No	3	No
63	230	Brooke Friswold	2022-10-30 16:31:39	2022-10-30 16:45:39	2022-10-30 16:32:34	2022-10-30	16:32:34	2022	10	16	1m from forest edge	All Occurrence	Adult cow	Trunk curl/ J trunk/ trunk swinging/ trunk over tusks													4	Inside	Closed	None	Medium	Personal drive	Hillside viewing area	12.187184162048181, 99.64824130470552	4	4	1	Sunny	39.8	OF	Grassland	200	1	MG	7	No	3	No
	230	Brooke Friswold	2022-10-30 16:31:39	2022-10-30 16:45:39	2022-10-30 16:32:49	2022-10-30	16:32:49	2022	10	16	1m from forest edge	All Occurrence	Adult cow	Trunk curl/ J trunk/ trunk swinging/ trunk over tusks													4	Inside	Closed	None	Medium	Personal drive	Hillside viewing area	12.187184162048181, 99.64824130470552	4	4	1	Sunny	39.8	OF	Grassland	200	1	MG	7	No	3	No
	230	Brooke Friswold	2022-10-30 16:31:39	2022-10-30 16:45:39	2022-10-30 16:33:52	2022-10-30	16:33:52	2022	10	16	1m from forest edge	All Occurrence	Adult cow	Touch face													4	Inside	Closed	None	Medium	Personal drive	Hillside viewing area	12.187184162048181, 99.64824130470552	4	4	1	Sunny	39.8	OF	Grassland	200	1	MG	7	No	3	No
	230	Brooke Friswold	2022-10-30 16:31:39	2022-10-30 16:45:39	2022-10-30 16:35:04	2022-10-30	16:35:04	2022	10	16	1m from forest edge	All Occurrence	Adult cow	Trunk curl/ J trunk/ trunk swinging/ trunk over tusks													4	Inside	Closed	None	Medium	Personal drive	Hillside viewing area	12.187184162048181, 99.64824130470552	4	4	1	Sunny	39.8	OF	Grassland	200	1	MG	7	No	3	No
	230	Brooke Friswold	2022-10-30 16:31:39	2022-10-30 16:45:39	2022-10-30 16:39:26	2022-10-30	16:39:26	2022	10	16	1m from forest edge	All Occurrence	Adult cow	Trunk curl/ J trunk/ trunk swinging/ trunk over tusks													4	Inside	Closed	None	Medium	Personal drive	Hillside viewing area	12.187184162048181, 99.64824130470552	4	4	1	Sunny	39.8	OF	Grassland	200	1	MG	7	No	3	No
	230	Brooke Friswold	2022-10-30 16:31:39	2022-10-30 16:45:39	2022-10-30 16:39:28	2022-10-30	16:39:28	2022	10	16	1m from forest edge	All Occurrence	Adult cow	Trunk curl/ J trunk/ trunk swinging/ trunk over tusks													4	Inside	Closed	None	Medium	Personal drive	Hillside viewing area	12.187184162048181, 99.64824130470552	4	4	1	Sunny	39.8	OF	Grassland	200	1	MG	7	No	3	No
	230	Brooke Friswold	2022-10-30 16:31:39	2022-10-30 16:45:39	2022-10-30 16:39:48	2022-10-30	16:39:48	2022	10	16	1m from forest edge	All Occurrence	Adult cow	Trunk curl/ J trunk/ trunk swinging/ trunk over tusks													4	Inside	Closed	None	Medium	Personal drive	Hillside viewing area	12.187184162048181, 99.64824130470552	4	4	1	Sunny	39.8	OF	Grassland	200	1	MG	7	No	3	No
	230	Brooke Friswold	2022-10-30 16:31:39	2022-10-30 16:45:39	2022-10-30 16:41:18	2022-10-30	16:41:18	2022	10	16	1m from forest edge	All Occurrence	Adult cow	Event					Human approach								4	Inside	Closed	None	Medium	Personal drive	Hillside viewing area	12.187184162048181, 99.64824130470552	4	4	1	Sunny	39.8	OF	Grassland	200	1	MG	7	No	3	No
	230	Brooke Friswold	2022-10-30 16:31:39	2022-10-30 16:45:39	2022-10-30 16:41:51	2022-10-30	16:41:51	2022	10	16	1m from forest edge	All Occurrence	Adult cow	Trunk curl/ J trunk/ trunk swinging/ trunk over tusks													4	Inside	Closed	None	Medium	Personal drive	Hillside viewing area	12.187184162048181, 99.64824130470552	4	4	1	Sunny	39.8	OF	Grassland	200	1	MG	7	No	3	No
	230	Brooke Friswold	2022-10-30 16:31:39	2022-10-30 16:45:39	2022-10-30 16:32:26	2022-10-30	16:32:26	2022	10	16	1m from forest edge	Continuous	Adult cow							Continuous samples	Locomotion					18	4	Inside	Closed	None	Medium	Personal drive	Hillside viewing area	12.187184162048181, 99.64824130470552	4	4	1	Sunny	39.8	OF	Grassland	200	1	MG	7	No	3	No
	230	Brooke Friswold	2022-10-30 16:31:39	2022-10-30 16:45:39	2022-10-30 16:32:44	2022-10-30	16:32:44	2022	10	16	1m from forest edge	Continuous	Adult cow							Continuous samples	Food and drink	Browsing				47	4	Inside	Closed	None	Medium	Personal drive	Hillside viewing area	12.187184162048181, 99.64824130470552	4	4	1	Sunny	39.8	OF	Grassland	200	1	MG	7	No	3	No
	230	Brooke Friswold	2022-10-30 16:31:39	2022-10-30 16:45:39	2022-10-30 16:33:31	2022-10-30	16:33:31	2022	10	16	1m from forest edge	Continuous	Adult cow							Continuous samples	Locomotion					30	4	Inside	Closed	None	Medium	Personal drive	Hillside viewing area	12.187184162048181, 99.64824130470552	4	4	1	Sunny	39.8	OF	Grassland	200	1	MG	7	No	3	No
	230	Brooke Friswold	2022-10-30 16:31:39	2022-10-30 16:45:39	2022-10-30 16:34:01	2022-10-30	16:34:01	2022	10	16	1m from forest edge	Continuous	Adult cow							Continuous samples	Food and drink	Grazing				8	4	Inside	Closed	None	Medium	Personal drive	Hillside viewing area	12.187184162048181, 99.64824130470552	4	4	1	Sunny	39.8	OF	Grassland	200	1	MG	7	No	3	No
	230	Brooke Friswold	2022-10-30 16:31:39	2022-10-30 16:45:39	2022-10-30 16:34:09	2022-10-30	16:34:09	2022	10	16	1m from forest edge	Continuous	Adult cow							Continuous samples	Nursing					7	4	Inside	Closed	None	Medium	Personal drive	Hillside viewing area	12.187184162048181, 99.64824130470552	4	4	1	Sunny	39.8	OF	Grassland	200	1	MG	7	No	3	No
	230	Brooke Friswold	2022-10-30 16:31:39	2022-10-30 16:45:39	2022-10-30 16:34:19	2022-10-30	16:34:19	2022	10	16	1m from forest edge	Continuous	Adult cow							Continuous samples	Locomotion					25	4	Inside	Closed	None	Medium	Personal drive	Hillside viewing area	12.187184162048181, 99.64824130470552	4	4	1	Sunny	39.8	OF	Grassland	200	1	MG	7	No	3	No
	230	Brooke Friswold	2022-10-30 16:31:39	2022-10-30 16:45:39	2022-10-30 16:34:43	2022-10-30	16:34:43	2022	10	16	1m from forest edge	Continuous	Adult cow							Continuous samples	Nursing					32	4	Inside	Closed	None	Medium	Personal drive	Hillside viewing area	12.187184162048181, 99.64824130470552	4	4	1	Sunny	39.8	OF	Grassland	200	1	MG	7	No	3	No
	230	Brooke Friswold	2022-10-30 16:31:39	2022-10-30 16:45:39	2022-10-30 16:35:16	2022-10-30	16:35:16	2022	10	16	1m from forest edge	Continuous	Adult cow							Continuous samples	Locomotion					33	4	Inside	Closed	None	Medium	Personal drive	Hillside viewing area	12.187184162048181, 99.64824130470552	4	4	1	Sunny	39.8	OF	Grassland	200	1	MG	7	No	3	No
	230	Brooke Friswold	2022-10-30 16:31:39	2022-10-30 16:45:39	2022-10-30 16:35:49	2022-10-30	16:35:49	2022	10	16	1m from forest edge	Continuous	Adult cow							Continuous samples	Out of view					215	4	Inside	Closed	None	Medium	Personal drive	Hillside viewing area	12.187184162048181, 99.64824130470552	4	4	1	Sunny	39.8	OF	Grassland	200	1	MG	7	No	3	No
	230	Brooke Friswold	2022-10-30 16:31:39	2022-10-30 16:45:39	2022-10-30 16:39:24	2022-10-30	16:39:24	2022	10	16	1m from forest edge	Continuous	Adult cow							Continuous samples	Food and drink	Browsing				10	4	Inside	Closed	None	Medium	Personal drive	Hillside viewing area	12.187184162048181, 99.64824130470552	4	4	1	Sunny	39.8	OF	Grassland	200	1	MG	7	No	3	No
	230	Brooke Friswold	2022-10-30 16:31:39	2022-10-30 16:45:39	2022-10-30 16:39:34	2022-10-30	16:39:34	2022	10	16	1m from forest edge	Continuous	Adult cow							Continuous samples	Alert	Human				3	4	Inside	Closed	None	Medium	Personal drive	Hillside viewing area	12.187184162048181, 99.64824130470552	4	4	1	Sunny	39.8	OF	Grassland	200	1	MG	7	No	3	No
	230	Brooke Friswold	2022-10-30 16:31:39	2022-10-30 16:45:39	2022-10-30 16:39:38	2022-10-30	16:39:38	2022	10	16	1m from forest edge	Continuous	Adult cow							Continuous samples	Locomotion					186	4	Inside	Closed	None	Medium	Personal drive	Hillside viewing area	12.187184162048181, 99.64824130470552	4	4	1	Sunny	39.8	OF	Grassland	200	1	MG	7	No	3	No
	230	Brooke Friswold	2022-10-30 16:31:39	2022-10-30 16:45:39	2022-10-30 16:42:44	2022-10-30	16:42:44	2022	10	16	1m from forest edge	Continuous	Adult cow							Continuous samples	Alert	Human				8	4	Inside	Closed	None	Medium	Personal drive	Hillside viewing area	12.187184162048181, 99.64824130470552	4	4	1	Sunny	39.8	OF	Grassland	200	1	MG	7	No	3	No
	230	Brooke Friswold	2022-10-30 16:31:39	2022-10-30 16:45:39	2022-10-30 16:42:52	2022-10-30	16:42:52	2022	10	16	1m from forest edge	Continuous	Adult cow							Continuous samples	Locomotion					10	4	Inside	Closed	None	Medium	Personal drive	Hillside viewing area	12.187184162048181, 99.64824130470552	4	4	1	Sunny	39.8	OF	Grassland	200	1	MG	7	No	3	No
[truncated: 8,175 more rows]
[truncated: 9 more columns]

## Sheet: Sheet2
Number	SessionID	Observer	Session Start Time	Session End Time	DateTime	Date	Time	Year	Month	Hour	Notes	Channel Type	Focal Name	All Occurrence Value	All Occurrence Behavior Modifier 1	All Occurrence Behavior Modifier 2	All Occurrence Behavior Modifier 3	All Occurrence Behavior Social Modifier	All Occurrence Comment	Continuous Channel 1 Name	Continuous Channel 1 Value	Continuous Channel 1 Behavior Modifier 1	Continuous Channel 1 Behavior Modifier 2	Continuous Channel 1 Behavior Modifier 3	Continuous Channel 1 Social Modifier	Continuous Channel 1 Duration (sec)	Access area	Tourist Season	Daily Tourism Pressure	Sighting Tourism Pressure	Type of survey	Viewed from	GPS coordinates	No. of people	No. of people outside vehicle	No. of vehicles	Weather	Noise level at start (dcbl)	Vehicle types present	Vegetation type	Distance to closest person (m)	Distance to forest edge (m)	Herd Type	No. of Elephants	TGS	BCS	Musth
[truncated: 9,336 more rows]
